# Supplementary material for: Genome-Inferred Correspondence between Phylogeny and Metabolic Traits in the Wild Drosophila Gut Microbiome
Source: Genome Biol Evol. 2021 Jun 3;13(8):evab127. doi: 10.1093/gbe/evab127 (PMC8358223; doi:10.1093/gbe/evab127)
Supplement: evab127_Supplementary_Data [file evab127_supplementary_data.zip]

Archive with 5 entries (5 files):
- Supplemental list of files.docx
- Supplemental_Code_Data_preparation_and_analyses.Rmd
- Supplemental_Datasets.xls
- Supplemental_Figures.pdf
- Supplemental_Tables.xls
