# Supplementary material for: Genome-Inferred Correspondence between Phylogeny and Metabolic Traits in the Wild Drosophila Gut Microbiome
Source: Genome Biol Evol. 2021 Jun 3;13(8):evab127. doi: 10.1093/gbe/evab127 (PMC8358223; doi:10.1093/gbe/evab127)
Supplement: evab127_Supplementary_Data [file evab127_supplementary_data.zip › Supplemental_Code_Data_preparation_and_analyses.Rmd]

---
title: "McMullen et al Data preparation and data analysis"
author: "John McMullen"
date: "2/21/2021"
output: html_document
editor_options: 
  chunk_output_type: console
---

#Data preparation --> RAST functional categories

##Import RAST functional categories data (includes gene ids and all the RAST subsystem categories). Requires .txt files generated from RAST.
```{r}
#Note: must run the entire code chunk here
setwd("/Users/johnmcmullen/Box Sync/Cornell_jgm/Douglas Lab/Research/Genomes/2020_assemblies/RAST_subsystems")
dat.list = list.files(pattern = "*.txt") #import RAST files with the following pattern in the folder
dat = lapply(dat.list, read.delim) #lapply will take the files and import them into r into a dataframe
```

##Preparation of RAST subcategory data for data analysis. Combines all of the RAST .txt files for each taxa into a single dataframe, and counts subcategories related to primary metabolism.
```{r}
library(plyr)
library(reshape2)

#Metadata associated with taxonomic information and strain IDs
ids = read.csv('/Users/johnmcmullen/Box Sync/Cornell_jgm/Douglas Lab/Research/Genomes/2020_assemblies/Analysis/Comparative_genomics_proj/genome_meta_data_RAST.csv')
sum.list = list() #create an open list used to add in the frequency counts of subsystems

#The following for loop will do a frequency count of the number of times the subsystem comes up.
for(i in 1:length(dat)) {
  sum.list[[i]] <- count(dat[[i]],colnames(dat[[i]])[1:4])
}

#do.call is a function that will apply a function to a list of dataframes --> so, the lists are combined by row, as all the columns are the same.
subsystems = do.call(rbind,sum.list)

check = unique(subsystems[2:4])#visual check of RAST groupings

#using subset function to find which groupings to keep
subsystems.sorted = subset(subsystems,Category == 'Amino Acids and Derivatives' | Category == 'Carbohydrates' | Category == 'Cofactors, Vitamins, Prosthetic Groups, Pigments' | Category == 'Fatty Acids, Lipids, and Isoprenoids' | Category == 'Nitrogen Metabolism' | Category == 'Nucleosides and Nucleotides',select=colnames(subsystems))

check2 = unique(subsystems.sorted[2:4])#visual check of RAST groupings

#using subset function to find which groupings to remove
subsystems.sorted2 = subset(subsystems.sorted,Subsystem != 'Hopanes' & Subsystem != 'Polyhydroxybutyrate metabolism' & Subsystem != 'Nitrosative stress' & Subsystem != 'Cyanate hydrolysis' & Subsystem != 'Nitrilase' & Subcategory != 'Nucleosides and Nucleotides - no subcategory' & Subcategory != 'Detoxification',select=colnames(subsystems.sorted))

check3 = unique(subsystems.sorted2[2:4])#visual check of RAST groupings

#replaced the no subcategory IDs with Other to simplify groupings... most would be okay to elevate the subsystem name to the subcategory level, but some of the carbodyrates groupings are not useful/interpretable. Also note: CBSS  = Clustering-based subsystems
subsystems.sorted2$Subcategory = as.character(subsystems.sorted2$Subcategory) #change to character for the for/if statements

for(i in 1:nrow(subsystems.sorted2)) {
  if(grepl('no subcategory',subsystems.sorted2[i,3]) & subsystems.sorted2[i,2] %in% 'Amino Acids and Derivatives') {
    subsystems.sorted2[i,3] <- 'Other_AA'
  }
  if(grepl('no subcategory',subsystems.sorted2[i,3]) & subsystems.sorted2[i,2] %in% 'Carbohydrates') {
    subsystems.sorted2[i,3] <- 'Other_Carbs'
  }
  if(grepl('no subcategory',subsystems.sorted2[i,3]) & subsystems.sorted2[i,2] %in% 'Cofactors, Vitamins, Prosthetic Groups, Pigments') {
    subsystems.sorted2[i,3] <- 'Other_Vits'
  }
  if(grepl('no subcategory',subsystems.sorted2[i,3]) & subsystems.sorted2[i,2] %in% 'Nitrogen Metabolism') {
    subsystems.sorted2[i,3] <- 'Other_N'
  }
}

subsystems.sorted2$Subcategory = as.factor(subsystems.sorted2$Subcategory) #change to factor

#Change the data from long to wide format by calculating the sum for each RAST category and subcategory, (after the first two columns) the rows are the RAST categories and taxa are the columns.
subs = dcast(subsystems.sorted2,Category+Subcategory ~ ID,value.var = 'freq',fun.aggregate = sum)

cats = subs[,1:2] #RAST categories

row.names(subs) = subs$Subcategory

subs = subs[,3:98] #RAST counts

#the subs.taxa are the total counts
subs.taxa = t(subs) #need to transpose so the categories are column headers

subs.taxa = cbind(ids,subs.taxa) #add the taxa strain ids

check4 = unique(subsystems.sorted2[2:3])#visual check of RAST groupings

write.csv(subs.taxa,'/Users/johnmcmullen/Box Sync/Cornell_jgm/Douglas Lab/Research/Genomes/2020_assemblies/Analysis/RAST_met_taxa_freq.csv') #Becomes Dataset S3B

#This is the entire count of all subsystems in RAST dataset. Similar procedure as above, except no removal of any of the subcategories.
total.func = dcast(subsystems,Category+Subcategory ~ ID,value.var = 'freq',fun.aggregate = sum)
total.func2 = t(total.func[,3:98])
colnames(total.func2) <- total.func$Subcategory
total.func.taxa = cbind(ids,total.func2)

write.csv(total.func.taxa,'/Users/johnmcmullen/Box Sync/Cornell_jgm/Douglas Lab/Research/Genomes/2020_assemblies/Analysis/RAST_total_taxa_freq.csv') #Becomes Dataset S3A
```

#Data preparation --> identify orthogroups that are metabolism-related (based on RAST)
#select orthogroups for the metabolism-related functions
```{r}
#must run the entire code chunk here
setwd("/Users/johnmcmullen/Box Sync/Cornell_jgm/Douglas Lab/Research/Genomes/2020_assemblies/RAST_subsystems/rename")
dat.list = list.files(pattern = "*.txt") #import files with the following pattern in the folder
dat = lapply(dat.list, read.delim) #lapply will take the files and import them into r into a dataframe
```

##generate presence/absence matrix for the entire list of orthogroups and the subset that are metabolism-related (includes the subset for the pangenome analysis also)
```{r}
library(tidyr)
library(dplyr)
ogs = read.delim("/Users/johnmcmullen/Box\ Sync/Cornell_jgm/Douglas\ Lab/Research/Genomes/2020_assemblies/Analysis/Orthofinder_96sub/Results_Aug19_1/Orthogroups/Orthogroups.tsv")
ogs.count = read.delim("/Users/johnmcmullen/Box\ Sync/Cornell_jgm/Douglas\ Lab/Research/Genomes/2020_assemblies/Analysis/Orthofinder_96sub/Results_Aug19_1/Orthogroups/Orthogroups.GeneCount.tsv")


#using the subsystem curated set, find all of the gene in the original rast file (check3) and make sure there are no duplications of gene ids (fasta header names for CDS)
met.func.expanded = list()

for (i in 1:length(dat)) {
  met.func.expanded[[i]] <- dat[[i]] %>% separate_rows(Features,sep = ", ")
}

met.func.only = list()

for(i in 1:length(met.func.expanded)) {
  x <- subset(met.func.expanded[[i]],Subsystem %in% check3$Subsystem,select = colnames(met.func.expanded[[i]]))
  met.func.only[[i]] <- distinct(x[,6])
}

#obtain a list of the orthogroups and then make sure there are no duplicates genes
ogs.met = list()
temp = list()

for(i in 1:ncol(ogs)) {
  x = as.matrix(met.func.only[[i]][1])
  y = as.data.frame(cbind(ogs[,1],ogs[,i+1])) %>% separate_rows(V2,sep = ", ")
  temp <- y[y$V2%in%c(x),]
  ogs.met[[i]] <- temp
}

ogs.met.total = do.call(rbind,ogs.met)
ogs.met.unique = as.matrix(unique(ogs.met.total[,1]))

ogs.count.met = ogs.count[ogs.count$Orthogroup%in%c(ogs.met.unique),]

ogs.temp = decostand(ogs.count.met[,2:97],method='pa')

ogs.met.pa = cbind(ogs.count.met[,1],ogs.temp)

write.csv(ogs.met.pa,"/Users/johnmcmullen/Box\ Sync/Cornell_jgm/Douglas\ Lab/Research/Genomes/2020_assemblies/Analysis/Orthofinder_96sub/Results_Aug19_1/Orthogroups/Orthogroups_met_pa.csv")

#speific subset for the metabolism-related orthogroups for the pangenome analysis
ogs.met.pa.interest = matrix(ncol = 46, nrow = nrow(ogs.met.pa))
ogs.met.pa.interest = as.data.frame(ogs.met.pa.interest)

for(i in 1:nrow(ids.interest)) {
  for(j in 1:ncol(ogs.met.pa)) {
    if(grepl(ids.interest$tip[i],colnames(ogs.met.pa)[j])) {
      ogs.met.pa.interest[,i] <- ogs.met.pa[,j]
      colnames(ogs.met.pa.interest)[i] <- colnames(ogs.met.pa)[j]
    }
  }
}

row.names(ogs.met.pa.interest) <- ogs.met.pa$`ogs.count.met[, 1]`
write.csv(ogs.met.pa.interest,"/Users/johnmcmullen/Box\ Sync/Cornell_jgm/Douglas\ Lab/Research/Genomes/2020_assemblies/Analysis/Orthofinder_96sub/Results_Aug19_1/Orthogroups/Orthogroups_met_pa_pangenome.csv") #save the entire dataset

ogs.met.pa.interest1 = read.csv("/Users/johnmcmullen/Box\ Sync/Cornell_jgm/Douglas\ Lab/Research/Genomes/2020_assemblies/Analysis/Orthofinder_96sub/Results_Aug19_1/Orthogroups/Orthogroups_met_pa_pangenome.csv")

ogs.met.pa.interest1$total = rowSums(ogs.met.pa.interest1[,2:47])
ogs.met.pa.interest2 = subset(ogs.met.pa.interest1,total>2,select=colnames(ogs.met.pa.interest1[,1:47])) #subset for orthogroups with three or more genomes represented
write.csv(ogs.met.pa.interest2,"/Users/johnmcmullen/Box\ Sync/Cornell_jgm/Douglas\ Lab/Research/Genomes/2020_assemblies/Analysis/Orthofinder_96sub/Results_Aug19_1/Orthogroups/Orthogroups_met_pa_pangenome_3PLUS.csv")

ogs.met.pa.interest3 = ogs.met.pa.interest2[ogs.met.pa.interest2$X%in%ogs.met.final.pangenome,]
write.csv(ogs.met.pa.interest3,"/Users/johnmcmullen/Box\ Sync/Cornell_jgm/Douglas\ Lab/Research/Genomes/2020_assemblies/Analysis/Orthofinder_96sub/Results_Aug19_1/Orthogroups/Orthogroups_met_pa_pangenome_3PLUS_updatedforRASTfuncs.csv")
```

##obtain the fasta ids and match to RAST functions for each of the orthogroups
grab the ogs that are metabolism related and 3 or more genomes/og. find the ogs from the fasta id table and make sure they are the pangenome relevant strains, then grab the rast functions for each og, may need to do some manual prunning
```{r}
#ogs.met.total has a full list of the metabolism seqs for all 96 taxa and their corresponding og; I need ogs.met.pa.interest to grab the ogs that are relevant to 3 or more pangenome strains and only grab those

ogs.comp.pan = ogs.met.pa.interest2$X
ogs.met.total.pan = ogs.met.total[ogs.met.total$V1%in%ogs.comp.pan,]
```

```{r}
#must run the entire code chunk here
setwd("/Users/johnmcmullen/Box Sync/Cornell_jgm/Douglas Lab/Research/Genomes/2020_assemblies/RAST_subsystems")
dat.list = list.files(pattern = "*.txt") #import files with the following pattern in the folder
dat = lapply(dat.list, read.delim) #lapply will take the files and import them into r into a dataframe

og.func.expanded = list()

for (i in 1:length(met.func)) {
  og.func.expanded[[i]] <- dat[[i]] %>% separate_rows(Features,sep = ", ")
}

og.func.expanded1 = do.call(rbind,og.func.expanded)

#remove any functional categories not related to primary metabolism
og.func.sorted = subset(og.func.expanded1,Category == 'Amino Acids and Derivatives' | Category == 'Carbohydrates' | Category == 'Cofactors, Vitamins, Prosthetic Groups, Pigments' | Category == 'Fatty Acids, Lipids, and Isoprenoids' | Category == 'Nitrogen Metabolism' | Category == 'Nucleosides and Nucleotides',select=colnames(og.func.expanded1))

og.func.sorted1 = subset(og.func.sorted,Subsystem != 'Hopanes' & Subsystem != 'Polyhydroxybutyrate metabolism' & Subsystem != 'Nitrosative stress' & Subsystem != 'Cyanate hydrolysis' & Subsystem != 'Nitrilase' & Subcategory != 'Nucleosides and Nucleotides - no subcategory' & Subcategory != 'Detoxification',select=colnames(og.func.sorted))

og.func.sorted1$Cat.id = rep('A')

for(i in 1:nrow(og.func.sorted1)) {
  ifelse(og.func.sorted1[i,2] %in% 'Cofactors, Vitamins, Prosthetic Groups, Pigments',og.func.sorted1[i,7] <- 'V',
  ifelse(og.func.sorted1[i,2] %in% 'Carbohydrates',og.func.sorted1[i,7] <- 'C',
  ifelse(og.func.sorted1[i,2] %in% 'Nitrogen Metabolism',og.func.sorted1[i,7] <- 'Ni',
  ifelse(og.func.sorted1[i,2] %in% 'Amino Acids and Derivatives',og.func.sorted1[i,7] <- 'A',
  ifelse(og.func.sorted1[i,2] %in% 'Fatty Acids, Lipids, and Isoprenoids',og.func.sorted1[i,7] <- 'L',
  og.func.sorted1[i,7] <- 'Nu')))))
}
```

```{r}
#fasta header ids - unique to collect all the relevant functions
fastaids.met.pan.unique = unique(ogs.met.total.pan[,2])

og.func.sorted2 = list()

for(i in 1:nrow(fastaids.met.pan.unique)) {
  og.func.sorted2[[i]] <- subset(og.func.sorted1,Features%in%fastaids.met.pan.unique[i,])
  og.func.sorted2[[i]][,8] <- rep(ogs.met.total.pan[ogs.met.total.pan$V2%in%fastaids.met.pan.unique[i,],1])
}

og.func.sorted3 = og.func.sorted2[lapply(og.func.sorted2,nrow)>0]

og.func.sorted4 = do.call(rbind,og.func.sorted3)
colnames(og.func.sorted4)[8] <- 'OG'

ogs.met.pan.unique = unique(og.func.sorted4[,8])

ogs.pan.func = list()

for(i in 1:nrow(ogs.met.pan.unique)) {
  x = og.func.sorted4[og.func.sorted4$OG%in%ogs.met.pan.unique[i,],7:8]
  ogs.pan.func[[i]] <- unique(x)
}

ogs.pan.func1 = do.call(rbind,ogs.pan.func)

write.csv(ogs.pan.func1,"/Users/johnmcmullen/Box Sync/Cornell_jgm/Douglas Lab/Research/Genomes/2020_assemblies/Analysis/Pangenome/OG_pangenome_RAST_func.csv")
write.csv(og.func.sorted4,"/Users/johnmcmullen/Box Sync/Cornell_jgm/Douglas Lab/Research/Genomes/2020_assemblies/Analysis/Pangenome/fullRAST_function_OG_pangenome.csv")

ogs.met.final.pangenome = unique(ogs.pan.func1$OG)
```

#Data preparation --> subset the metabolism-related genes (based on RAST) in the subset of taxa used for the pangenome analysis.

##Fasta files for metabolism gene extraction. Requires the CDS fasta files generated from RAST. The goal will be to link the gene headers from the dataset and link them to the RAST data to identify metabolism related genes
```{r}
library(treeio)
#must run the entire code chunk here, slow

#used to obtain the metabolism related genes for the subset of taxa used in the pangenome analysis
setwd("/Users/johnmcmullen/Box Sync/Cornell_jgm/Douglas Lab/Research/Genomes/2020_assemblies/Pangenome_analysis")
seq.list = list.files(pattern = "*.fna") #import files with the following pattern in the folder; also used *.fna for the CDS sequences
seq.dat = list()
for(i in 1:length(seq.list)) {
  seq.dat[[i]] <- read.fasta(seq.list[i])
}
```


##Subset of the RAST subsystem files used for the pangenome anlaysis, specifically the subset of taxa used in the pangenome analysis
```{r}
#must run the entire code chunk here
setwd("/Users/johnmcmullen/Box Sync/Cornell_jgm/Douglas Lab/Research/Genomes/2020_assemblies/RAST_subsystems/pangenome_analysis")
func.list = list.files(pattern = "*.txt") #import files with the following pattern in the folder
met.func = lapply(func.list, read.delim) #lapply will take the files and import them into r into a dataframe

```

##Metabolism gene extraction - match the gene header names in the RAST data and the gene header names in the fasta file; then generate a new fasta file containing the metabolism related genes.
```{r}
library(tidyr) #required to run separate_rows
library(dplyr) #required to run distinct

#obtain the files of the bacterial species of interest - did manually and confirmed they are in order for each directory
ids.interest = read.csv('/Users/johnmcmullen/Box Sync/Cornell_jgm/Douglas Lab/Research/Genomes/2020_assemblies/Analysis/Comparative_genomics_proj/genome_strain_rename_pangenome.csv')

#using the subsystem curated set, find all of the gene functions in the original rast file data wrangling (check3) and make sure there are no duplications of gene ids
met.func.expanded = list()

for (i in 1:length(met.func)) {
  met.func.expanded[[i]] <- met.func[[i]] %>% separate_rows(Features,sep = ", ")
}

met.func.only = list()

for(i in 1:length(met.func.expanded)) {
  x <- subset(met.func.expanded[[i]],Subsystem %in% check3$Subsystem,select = colnames(met.func.expanded[[i]]))
  met.func.only[[i]] <- distinct(x[,6])
}

#select for the rownames from the fasta files
met.seqs = list()

temp <- list()

for(i in 1:length(seq.dat)) {
  temp <- list()
  x = as.matrix(met.func.only[[i]][1])
  temp <- seq.dat[[i]][x]
  met.seqs[[i]] <- temp
}

#export the fasta files

file.path = paste0("/Users/johnmcmullen/Box Sync/Cornell_jgm/Douglas Lab/Research/Genomes/2020_assemblies/Pangenome_analysis/met_subset/",sub(pattern = '.txt','',func.list),'.fasta',sep = "")

for(i in 1:length(met.seqs)){
  write.FASTA(met.seqs[[i]],file.path[i])
}
```

#Fig. 1 A-D analyses for comparison among orders for genome characteristics 
##phylogenetic effect on genome features
```{r}
library(treeio)
library(ggtree)
library(ape)
library(phytools)
library(car)
library(adephylo)
library(emmeans)
library(ggplot2)
library(geiger)
library(doBy)
library(betareg)
library(lmtest)

#Summ of the metabolic functions (RAST roles)
sums.func = rowSums(subs.taxa[,9:46])
met.sum = cbind(subs.taxa[,1:8],sums.func)
row.names(met.sum) <- met.sum$tip
met.sum <- met.sum[row.names(dis),] #dis variable below
met.sum = cbind(met.sum,dis)

treephylo = read.iqtree("/Users/johnmcmullen/Box Sync/Cornell_jgm/Douglas Lab/Research/Genomes/2020_assemblies/Analysis/16S_tree/200813030150_IQTREE_rename/16S_rRNA_gblocks_9refs2_rename.fasta.treefile") #16S phylogeny
features = read.csv("/Users/johnmcmullen/Box Sync/Cornell_jgm/Douglas Lab/Research/Genomes/2020_assemblies/Analysis/Comparative_genomics_proj/genome_features.csv") #genome features table found in Dataset S1
row.names(features) <- features$tip #strain name labels


tree = as.phylo(treephylo)

#remove reference 16s strains from the phylogeny
tree2 <-drop.tip(tree, c("Hinfluenzae","Pmultocida","Vcholerae","Spyogenes","Bsubtilis","Efaecalis","Mmagneticum","Rrubrum","Gbethesdensis"))

name.check(tree2,features,data.names=features$tip)
is.binary.tree(tree2)
tree3 = root(tree2,'LlBpl1') #reroot the tree to L. lactis
dis = as.data.frame(distRoot(tree3,tip='all',method='patristic')) #calculate patristic distance from root
colnames(dis) = 'distance'
features <- features[row.names(met.sum),] #add to the genomic features dataset
features <- cbind(features,met.sum[,9:10])

speciesphylo = read.iqtree("/Users/johnmcmullen/Box Sync/Cornell_jgm/Douglas Lab/Research/Genomes/2020_assemblies/Analysis/Species_tree/iqtree_results_updated/concatenated_species_aa.fasta.treefile") #phylogenomic reconstruction tree

species = as.phylo(speciesphylo)

species2 <-drop.tip(species, c("Hinfluenzae","Pmultocida","Vcholerae","Spyogenes","Bsubtilis","Efaecalis","Mmagneticum","Rrubrum","Gbethesdensis")) #remove the taxa used as references in the tree

name.check(species2,features,data.names=features$tip)
is.binary.tree(species2)
species3 = root(species2,'LlBpl1') #reroot to L. lactis
dis2 = as.data.frame(distRoot(species3,tip='all',method='patristic')) #calculate patristic distance from root
colnames(dis2) = 'distance_species'
features <- features[row.names(dis2),] #add to the genomic characteristics dataframe
features = cbind(features,dis2)

write.csv(features,'/Users/johnmcmullen/Box Sync/Cornell_jgm/Douglas Lab/Research/Genomes/2020_assemblies/Analysis/Comparative_genomics_proj/genome_features_analysis.csv')

###################################

#phylogenetic signal with phytools - test pagels lambda and whether there is any phylogenetic signal; tree2 = 16S and species2 = phylogenomic analysis
cds = phylosig(tree2,setNames(object = log10(features$cds), features$tip), method='lambda', test=TRUE)
len = phylosig(tree2,setNames(object=log10(features$length),features$tip),method='lambda',test=TRUE)
gc = phylosig(tree2,setNames(object = features$GC,features$tip),method='lambda',test=TRUE)
met = phylosig(tree2,setNames(object = features$sums.func,features$tip),method='lambda',test=TRUE)

cds2 = phylosig(species2,setNames(object = log10(features$cds), features$tip), method='lambda', test=TRUE)
len2 = phylosig(species2,setNames(object=log10(features$length),features$tip),method='lambda',test=TRUE)
gc2 = phylosig(species2,setNames(object = features$GC,features$tip),method='lambda',test=TRUE)
met2 = phylosig(species2,setNames(object = features$sums.func,features$tip),method='lambda',test=TRUE)
##################################

#cds with phylogenetic distance as a covariate
ggplot(features,aes(distance,log10(cds),color=Order)) +
  geom_point() +
  geom_smooth(method='lm')

cds.mdl.lm = lm(log10(cds) ~ Order+distance_species, data = features) #16s
summary(cds.mdl.lm)

#assess normality
cds.res.lm = residuals(cds.mdl.lm)
summary(cds.res.lm)
qqPlot(cds.res.lm)
hist(cds.res.lm)
boxplot(cds.res.lm)

#assess homoscedasticity
plot(fitted(cds.mdl.lm),cds.res.lm);
abline(h=0,lty=2);
lines(smooth.spline(fitted(cds.mdl.lm),cds.res.lm));

#ANOVA test table
Anova(cds.mdl.lm)

#Use emmeans to calculate the among order differences with tukey test
#calculate the average for the species tree distances
avg = mean(features$distance_species)
cds.emm = emmeans(cds.mdl.lm, ~ Order,at = list(distance=avg))
CLD(cds.emm,Letters=letters) #obtain letter ranks

#standard error of the mean function
SE <- function(x) {
  stdev = sd(x)
  var.length = length(x)
  SE = stdev/sqrt(var.length)
  return(SE)
}

#raw mean and SE for each order
cds.output = summaryBy(cds ~ Order,data=features,FUN=c(mean,SE))
cds.output$sig = c('A','C',"B")

ggplot(cds.output, aes(Order, cds.mean)) +
  geom_point(size=5) +
  geom_errorbar(aes(ymin=cds.mean-cds.SE,ymax=cds.mean+cds.SE),width=0.2) +
  ylab('Number of CDS \n (mean \U00B1 SE)') +
  scale_y_continuous(limits = c(2500,4500),breaks=seq(2500,4500,by=500))+
  geom_text(aes(label=sig),vjust=c(-2.8,-3,-2),size=7) +
  theme_bw(base_size = 30) +
  theme(aspect.ratio=1,panel.grid = element_blank(),
        panel.border = element_rect(size = 1, colour = "black"),
        legend.title = element_blank(),axis.title.x = element_blank(),axis.text.x=element_text(size=rel(0.9)),axis.text.y=element_text(size=rel(0.9)),axis.title.y=element_text(size=rel(0.9)))


#############################

#len with phylogenetic distance as a covariate
ggplot(features,aes(distance,log10(length),color=Order)) +
  geom_point() +
  geom_smooth(method='lm')

len.mdl.lm = lm(log10(length) ~ Order+distance_species, data = features) #species
summary(len.mdl.lm)

#assess normality
len.res.lm = residuals(len.mdl.lm)
summary(len.res.lm)
qqPlot(len.res.lm)
hist(len.res.lm)
boxplot(len.res.lm)


#assess homoscedasticity
plot(fitted(len.mdl.lm),len.res.lm);
abline(h=0,lty=2);
lines(smooth.spline(fitted(len.mdl.lm),len.res.lm));


#ANOVA
Anova(len.mdl.lm)

#Use emmeans to calculate the among order differences with tukey test
#calculate the average for the species tree distances
avg = mean(features$distance_species)
len.emm = emmeans(len.mdl.lm, ~ Order,at = list(distance=avg))
CLD(len.emm,Letters=letters)

x =features$length/10^6 #adjust by dividing by 10^6 to put in terms of Mbp
len.output = summaryBy(x~Order, data=features,FUN=c(mean,SE))
len.output$sig = c('A','C','B')

ggplot(len.output, aes(Order, x.mean)) +
  geom_point(size=5) +
  geom_errorbar(aes(ymin=(x.mean-x.SE),ymax=x.mean+x.SE),width=0.2) +
  ylab('Est. genome size [Mbp] \n (mean \U00B1 SE)') +
  scale_y_continuous(limits = c(2.5,5),breaks=seq(2.5,5,by=0.5))+
  geom_text(aes(label=sig),vjust=c(-2.8,-3,-2),size=7) +
  theme_bw(base_size = 30) +
  theme(aspect.ratio=1,panel.grid = element_blank(),
        panel.border = element_rect(size = 1, colour = "black"),
        legend.title = element_blank(),axis.title.x = element_blank(),axis.text.x=element_text(size=rel(0.9)),axis.text.y=element_text(size=rel(0.9)),axis.title.y=element_text(size=rel(0.9)))

###############################

#GC with phylogenetic distance as a covariate
ggplot(features,aes(distance_species,GC,color=Order)) +
  geom_point() +
  geom_smooth(method='lm')

y = features$GC/100 #adjust data to proportion instead of percentage
gc.mdl.lm = glm(y ~ Order+distance_species, family=quasibinomial(link='logit'),data = features) #species
summary(gc.mdl.lm)

#assess normality
gc.res.lm = residuals(gc.mdl.lm)
summary(gc.res.lm)
qqPlot(gc.res.lm)
hist(gc.res.lm)
boxplot(gc.res.lm)

#assess homoscedasticity
plot(fitted(gc.mdl.lm),gc.res.lm);
abline(h=0,lty=2);
lines(smooth.spline(fitted(gc.mdl.lm),gc.res.lm));

#ANOVA test table
Anova(gc.mdl.lm,test.statistic = 'Wald')

#Use emmeans to calculate the among order differences with tukey test
#calculate the average for the species tree distances
avg = mean(features$distance_species)
gc.emm = emmeans(gc.mdl.lm, ~ Order,at = list(distance=avg))
CLD(gc.emm,Letters=letters)


ggplot(features, aes(Order, GC)) +
  geom_boxplot(fill='gray') +
  ylab('GC content (%)') +
  #scale_y_continuous(limits = c(10,70),breaks=seq(10,70,by=10))+
  #geom_text(aes(label=c('A','C','B')),vjust=-4.3,size=7) +
  theme_bw(base_size = 30) +
  theme(aspect.ratio=1,panel.grid = element_blank(),
        panel.border = element_rect(size = 1, colour = "black"),
        legend.title = element_blank(),axis.title.x = element_blank(),axis.text.x=element_text(size=rel(0.9)),axis.text.y=element_text(size=rel(0.9)),axis.title.y=element_text(size=rel(0.9)))

###############################

#met with phylogenetic distance as a covariate
ggplot(features,aes(distance,sums.func,color=Order)) +
  geom_point() +
  geom_smooth(method='lm')

#tried weighting the data to the total number of functions, similar result, but increased the average of the lactos much higher than is realistic
met.mdl.lm = lm(log10(sums.func) ~ Order+distance_species, data = features) #species
summary(met.mdl.lm)

#assess normality
met.res.lm = residuals(met.mdl.lm)
summary(met.res.lm)
qqPlot(met.res.lm)
hist(met.res.lm)
boxplot(met.res.lm)

#assess homoscedasticity
plot(fitted(met.mdl.lm),met.res.lm);
abline(h=0,lty=2);
lines(smooth.spline(fitted(met.mdl.lm),met.res.lm));

#ANOVA test table
Anova(met.mdl.lm)

#Use emmeans to calculate the among order differences with tukey test
#calculate the average for the species tree distances
avg = mean(features$distance_species)
met.emm = emmeans(met.mdl.lm, ~ Order,at = list(distance=avg))
CLD(met.emm,Letters=letters)

#obtain the raw mean and SE by order
met.output = summaryBy(sums.func ~ Order, data=features,FUN=c(mean,SE))
met.output$sig = c('A','C','B')

ggplot(met.output, aes(Order, sums.func.mean)) +
  geom_point(size=5) +
  geom_errorbar(aes(ymin=sums.func.mean-sums.func.SE,ymax=sums.func.mean+sums.func.SE),width=0.2) +
  ylab('Metabolic function count \n (mean \U00B1 SE)') +
  scale_y_continuous(limits = c(300,800),breaks=seq(300,800,by=100))+
  geom_text(aes(label=sig),vjust=c(-2,-2,-1.5),size=7) +
  theme_bw(base_size = 30) +
  theme(aspect.ratio=1,panel.grid = element_blank(),
        panel.border = element_rect(size = 1, colour = "black"),
        legend.title = element_blank(),axis.title.x = element_blank(),axis.text.x=element_text(size=rel(0.9)),axis.text.y=element_text(size=rel(0.9)),axis.title.y=element_text(size=rel(0.9)))
```

#Fig. 3 analyses linking function, taxonomy, and phylogeny

## Fig. 3A heatmap of raw counts
```{r}
library(gplots)
library(pheatmap)
library(RColorBrewer)

#arrange the raw counts by order and tip
subs.taxa2 = arrange(subs.taxa,Order,tip)
subs.n = subs.taxa2[,9:46]
row.names(subs.n) <- subs.taxa2$tip
subs.n = t(subs.n)

#heatmap.pdf
pheatmap(subs.n,treeheight_row = 0, treeheight_col = 0,cluster_rows=FALSE, cluster_cols=FALSE,legend=FALSE,fontsize=7,cellheight = 7,show_rownames=FALSE,show_colnames = FALSE)
#heatmap2.pdf
pheatmap(subs.n,treeheight_row = 0, treeheight_col = 0,cluster_rows=FALSE, cluster_cols=FALSE,legend=TRUE,show_rownames=TRUE,show_colnames = TRUE)
#heatmap3.pdf
pheatmap(subs.n,treeheight_row = 0, treeheight_col = 0,cluster_rows=FALSE, cluster_cols=FALSE,show_rownames=FALSE,show_colnames = FALSE)

pdf("/Users/johnmcmullen/Box Sync/Cornell_jgm/Douglas Lab/Research/Genomes/2020_assemblies/Analysis/heatmap.pdf")
heatmap.2(subs.n,scale='none',trace='none',dendrogram='none',Rowv=FALSE,Colv=FALSE,key=FALSE)
dev.off()


###############
#to better identify the zeros, replace with NA and they become gray with pheatmap.

subs.n2 = as.data.frame(matrix(nrow=38,ncol=96))
row.names(subs.n2) = row.names(subs.n)
colnames(subs.n2) = colnames(subs.n)

for(i in 1:38) {
  for(j in 1:96) {
    ifelse(subs.n[i,j]>0,subs.n2[i,j]<-subs.n[i,j],subs.n2[i,j]<-NA)
  }
}

pheatmap(subs.n2,treeheight_row = 0, treeheight_col = 0,cluster_rows=FALSE, cluster_cols=FALSE,legend=FALSE,fontsize=7,cellheight = 7,show_rownames=FALSE,show_colnames = FALSE)
#heatmap2.pdf
pheatmap(subs.n2,treeheight_row = 0, treeheight_col = 0,cluster_rows=FALSE, cluster_cols=FALSE,legend=TRUE,show_rownames=TRUE,show_colnames = TRUE)
#heatmap3.pdf
pheatmap(subs.n2,treeheight_row = 0, treeheight_col = 0,cluster_rows=FALSE, cluster_cols=FALSE,show_rownames=FALSE,show_colnames = FALSE)
```

##Fig. 3B PCoA -- Bray-Curtis dissimilarity matrix
```{r}
library(vegan)
library(ggplot2)
library(EcolUtils)

#makes proportions by row
subs.p = decostand(subs.taxa[,9:46],'total') 

#variation by taxonomic grouping assessment by PERMANOVA
adonis(subs.p ~ ids$Order,method='bray')
adonis.pair(vegdist(subs.p,method='bray'),as.factor(ids$Order),nper=999,corr.method='fdr') #pairwise comparison

#setup PCoA with Bray-Curtis dissimilarity matrix
bray.pcoa = capscale(subs.p~1,distance='bray')
head(summary(bray.pcoa))
biplot(bray.pcoa)
biplot(bray.pcoa,display="sites")

bray.pcoa.axes <- data.frame(scores(bray.pcoa, display = "sites"))
bray.pcoa.loading <- data.frame(scores(bray.pcoa,display = 'species'))

##prelim graph by order
ggplot(data = bray.pcoa.axes, aes(MDS1, MDS2)) + 
  geom_point(aes(fill = ids$Order), colour="black", pch = 21,size = 5, stroke =1) +
  theme_bw(base_size = 16) +
  xlab("PC1 (44%)") +
  ylab("PC2 (20%)") +
  theme_bw(base_size = 25) +
  theme(aspect.ratio=1,panel.grid = element_blank(),
        panel.border = element_rect(size = 1, colour = "black"),
        legend.title = element_blank(), axis.title = element_text(size = 16))

##prelim graph by genus for supplemental
ggplot(data = bray.pcoa.axes, aes(MDS1, MDS2)) + 
  geom_point(aes(fill = ids$Genus), colour="black", pch = 21,size = 5, stroke =1) +
  theme_bw(base_size = 16) +
  xlab("PC1 (44%)") +
  ylab("PC2 (20%)") +
  theme_bw(base_size = 25) +
  theme(aspect.ratio=1,panel.grid = element_blank(),
        panel.border = element_rect(size = 1, colour = "black"),
        legend.title = element_blank(), axis.title = element_text(size = 16))

#Identify the top 10-20 categories that are driving PCoA space 
top.loading.bray = matrix(rep(0,38),38,1)

for(i in c(1:ncol(subs.p))) {
  top.loading.bray[i,] = sqrt(((bray.pcoa.loading[i,1])^2)+((bray.pcoa.loading[i,2])^2))
}

top.loading.bray = data.frame(cats$Subcategory,top.loading.bray,bray.pcoa.loading)

top20.bray = top.loading.bray[order(-top.loading.bray$top.loading.bray),]$cats.Subcategory

arrows = as.data.frame(matrix(nrow = 20, ncol = 4))

for(j in 1:20) {
  for(i in 1:38) {
    if(top20.bray[j] %in% row.names(top.loading.bray)[i]) {
    col.data = top.loading.bray[i,1:4]
    arrows[j,1:4] <- col.data
    }
  }
}

top20.names <- seq(1:20)

row.names(arrows) <- top20.names


#Plot the top 15 groupings
bray.pcoa.plot = ggplot(data = bray.pcoa.axes, aes(MDS1, MDS2)) + 
  geom_point(aes(fill = ids$Order), colour="black", pch = 21,size = 5, stroke =1) +
  theme_bw(base_size = 16) +
  xlab("PC1 (44%)") +
  ylab("PC2 (20%)") +
  theme_bw(base_size = 25) +
  theme(aspect.ratio=1,panel.grid = element_blank(),
        panel.border = element_rect(size = 1, colour = "black"),
        legend.title = element_blank(), axis.title = element_text(size = 16))

print(bray.pcoa.plot)

bray.1 = bray.pcoa.plot

for (j in 1:15) { 
    bray.1 <- bray.1 + geom_segment(aes_(x = 0, y = 0, xend = arrows[j,3], yend = arrows[j,4]), arrow = arrow(length = unit(0.025,"npc")), size = 0.05) 
}

print(bray.1)

bray.2 = bray.1

for (j in 1:15) { 
    bray.2 <- bray.2 + geom_text(aes_(x = arrows[j,3], y = arrows[j,4],label = top20.names[j]),hjust=1.6,vjust=-0.5,size=7)
}

print(bray.2)
```

## Fig. 3C Hierarchical cluster - Ward's method with Bray-Curtis dissimiliarity matrix
```{r}
library(vegan)
library(pvclust)
library(ape)
library(BiocManager)
library(ggtree)
library(treeio)

#makes proportions by row
subs.p = decostand(subs.taxa[,9:46],'total') 
row.names(subs.p) <- ids$name

#agglomerate cluster with Ward's method
clust = hclust(vegdist(subs.p,method='bray'),method = "ward.D2")
plot(clust)

#ran 1000 bootstraps a couple times and some were good, but I think the 10000 is a better choice and gives consistent results
booted.clust = pvclust(t(subs.p), 
                  method.dist = function(x){
                    vegdist(t(x),method='bray')
                  },
                  method.hclust = "ward.D2",nboot=10000)
pdf("/Users/johnmcmullen/Box Sync/Cornell_jgm/Douglas Lab/Research/Genomes/2020_assemblies/Analysis/bray_ward_pvclust_10k2.pdf",width=50, height=20)
plot(booted.clust)
pvrect(booted.clust,alpha=0.95)
dev.off()

seplot(booted.clust,identify = TRUE)
print(booted.clust,which=c(47,68,73))

#function from: http://www.jafy.eu/posts/2019/06/pvclust-nodevalues-in-ggtree.md/ which is used to plot the bootstraps for the pvclust analysis
as.phylo.pvclust.node.attributes <- function(x, attribute) {
  N <- dim(x$merge)[1]
  edge <- matrix(0L, 2*N, 2)
  edge.length <- numeric(2*N)
  ## `node' gives the number of the node for the i-th row of x$merge
  node <- integer(N)
  node[N] <- N + 2L
  node.attributes <- rep(NA, N)
  cur.nod <- N + 3L
  j <- 1L
  for (i in N:1) {
    edge[j:(j + 1), 1] <- node[i]
    for (l in 1:2) {
      k <- j + l - 1L
      y <- x$merge[i, l]
      if (y > 0) {
        edge[k, 2] <- node[y] <- cur.nod
        cur.nod <- cur.nod + 1L
        edge.length[k] <- x$height[i] - x$height[y]
        node.attributes[edge[k, 1] - (N + 1)] <- attribute[i]
      } else {
        edge[k, 2] <- -y
        edge.length[k] <- x$height[i]
        node.attributes[edge[k, 1] -  (N + 1)] <- attribute[i]
      }
    }
    j <- j + 2L
  }

  if (is.null(x$labels))
    x$labels <- as.character(1:(N + 1))
  
  ## MODIFICATION: clean up node.attributes so they are in same format in 
  ## pvclust plots
  node.attributes <- as.character(round(node.attributes * 100, 0))
  node.attributes[1] <- NA
  
  obj <- list(edge = edge, edge.length = edge.length / 2,
              tip.label = x$labels, Nnode = N, node.label = node.attributes)
  class(obj) <- "phylo"
  stats::reorder(obj)
}

hclust_boot_phylo <- as.phylo.pvclust.node.attributes(booted.clust$hclust, 
                                                     booted.clust$edges$bp)

ids %>% arrange(hclust_boot_phylo$tip.label)

d <-
rename_taxa(hclust_boot_phylo,ids,name,tip)

d2 <- rename_taxa(d,x,tip,tip_new) #updated strian IDs

write.tree(hclust_boot_phylo,'/Users/johnmcmullen/Box Sync/Cornell_jgm/Douglas Lab/Research/Genomes/2020_assemblies/Analysis/metabolic_cluster_bray_ward.nwk')

ggtree(d2) +
  geom_tippoint(aes(subset = !is.na(as.numeric(label)) & as.numeric(label) > 50 & as.numeric(label) <= 70, label = label),fill = 'white',pch=23,size = 3) +
  geom_tippoint(aes(subset = !is.na(as.numeric(label)) & as.numeric(label) > 70, label = label),fill = 'white',pch=21,size = 3) +
  geom_tippoint(aes(subset = !is.na(as.numeric(label)) & as.numeric(label) > 80, label = label),fill = 'gray',pch=21,size = 3) +
  geom_tippoint(aes(subset = !is.na(as.numeric(label)) & as.numeric(label) > 95, label = label),fill = 'black',pch=21,size = 3) +
  geom_treescale() 
ggsave("/Users/johnmcmullen/Box Sync/Cornell_jgm/Douglas Lab/Research/Genomes/2020_assemblies/Analysis/metabolic_HCA_bray_ward2.pdf",width = 4,height=7,unit='in',limitsize = TRUE)

met.clust=ggtree(d2) +
  geom_tiplab(aes(label=label),size=3) +
  geom_tippoint(aes(subset = !is.na(as.numeric(label)) & as.numeric(label) > 50 & as.numeric(label) <= 70, label = label),fill = 'white',pch=23,size = 3) +
  geom_tippoint(aes(subset = !is.na(as.numeric(label)) & as.numeric(label) > 70, label = label),fill = 'white',pch=21,size = 3) +
  geom_tippoint(aes(subset = !is.na(as.numeric(label)) & as.numeric(label) > 80, label = label),fill = 'gray',pch=21,size = 3) +
  geom_tippoint(aes(subset = !is.na(as.numeric(label)) & as.numeric(label) > 95, label = label),fill = 'black',pch=21,size = 3) +
  geom_treescale() 
ggsave("/Users/johnmcmullen/Box Sync/Cornell_jgm/Douglas Lab/Research/Genomes/2020_assemblies/Analysis/metabolic_HCA_bray_wardWLABS2.pdf",met.clust,width = 30,height=14,unit='in',limitsize = FALSE)

met.clust=ggtree(hclust_boot_phylo) +
  geom_tiplab(aes(label=label),size=3) +
  geom_tippoint(aes(subset = !is.na(as.numeric(label)) & as.numeric(label) > 70, label = label),fill = 'white',pch=21,size = 3) +
  geom_tippoint(aes(subset = !is.na(as.numeric(label)) & as.numeric(label) > 80, label = label),fill = 'gray',pch=21,size = 3) +
  geom_tippoint(aes(subset = !is.na(as.numeric(label)) & as.numeric(label) > 95, label = label),fill = 'black',pch=21,size = 3) +
  geom_treescale() 
ggsave("/Users/johnmcmullen/Box Sync/Cornell_jgm/Douglas Lab/Research/Genomes/2020_assemblies/Analysis/metabolic_HCA_bray_wardWLABSorig.pdf",met.clust,width = 30,height=14,unit='in',limitsize = FALSE)
    
```

#Fig. 4 pangenome analysis

##Fig. 4B Pangenome index comparison
```{r}
library(betareg)
library(lmtest)
pan.dat = read.csv("/Users/johnmcmullen/Box Sync/Cornell_jgm/Douglas Lab/Research/Genomes/2020_assemblies/Analysis/Pangenome/Pangenome_index.csv")
pan.dist = read.csv("/Users/johnmcmullen/Box Sync/Cornell_jgm/Douglas Lab/Research/Genomes/2020_assemblies/Analysis/Pangenome/Pangenome_distribution.csv")

#Beta regression analysis
pan.mdl = betareg(index ~ species,data = pan.dat)
summary(pan.mdl)

#assess normality
pan.res.lm = residuals(pan.mdl)
summary(pan.res.lm)
qqPlot(pan.res.lm)
hist(pan.res.lm)
boxplot(pan.res.lm)


#assess homoscedasticity
plot(fitted(pan.mdl),pan.res.lm);
abline(h=0,lty=2);
lines(smooth.spline(fitted(pan.mdl),pan.res.lm));

#likelihood ratio test
lrtest(pan.mdl)

#Letter ranking from emmeans with post hoc tukey test
pan.emm = emmeans(pan.mdl, ~ species)
CLD(pan.emm,Letters=letters)


pan.output = as.data.frame(pan.emm)
pan.output$sig = c('A','E',"C","B","D","B","A")

ggplot(pan.output, aes(species, emmean)) +
  geom_point(size=5) +
  geom_errorbar(aes(ymin=emmean-SE,ymax=emmean+SE),width=0.2) +
  ylab('Pangenome distribution index \n (mean \U00B1 SE)') +
  scale_y_continuous(limits = c(0.4,1),breaks=seq(0.4,1,by=0.2))+
  geom_text(aes(label=sig),vjust=-2,size=7) +
  theme_bw(base_size = 30) +
  theme(aspect.ratio=1,panel.grid = element_blank(),
        panel.border = element_rect(size = 1, colour = "black"),
        legend.title = element_blank(),axis.title.x = element_blank(),axis.text.x=element_text(size=rel(0.9)),axis.text.y=element_text(size=rel(0.9)),axis.title.y=element_text(size=rel(0.9)))
```

##Fig. 4C and Fig S6 - sequence diversity among taxa used in the pangenome analysis
###amino acid alignment from the species tree used to calculate Shannon index for strain diversity among each species used in the pangenome analysis
```{r}
library(bio3d)
library(ape)
library(ggplot2)

spal = bio3d::read.fasta("/Users/johnmcmullen/Box Sync/Cornell_jgm/Douglas Lab/Research/Genomes/2020_assemblies/Analysis/Species_tree/species_amino_acid_distances_R2.fasta")

#subset each taxa group
lab = as.matrix(subset(ids.interest,Species_new == 'brevis',select='tip'))
#View(spal$ali[c(lab),])
lapl = as.matrix(subset(ids.interest,Species_new == 'plantarum',select='tip'))
ceri = as.matrix(subset(ids.interest,Species_new == 'cerinus',select='tip'))
prr = as.matrix(subset(ids.interest,Species_new == 'rettgerii',select='tip'))
tat = as.matrix(subset(ids.interest,Species_new == 'sp.',select='tip'))
ath = as.matrix(subset(ids.interest,Species_new == 'thailandicus',select='tip'))
gk = as.matrix(subset(ids.interest,Species_new == 'kondonii',select='tip'))

#Calculate Shannon entropy
lab.e <-entropy(spal$ali[c(lab),])
mean(lab.e$H)
lapl.e <-entropy(spal$ali[c(lapl),])
mean(lapl.e$H)
ceri.e <-entropy(spal$ali[c(ceri),])
mean(ceri.e$H)
prr.e <-entropy(spal$ali[c(prr),])
mean(prr.e$H)
tat.e <-entropy(spal$ali[c(tat),])
mean(tat.e$H)
ath.e <-entropy(spal$ali[c(ath),])
mean(ath.e$H)
gk.e <-entropy(spal$ali[c(gk),])
mean(gk.e$H)

a = as.data.frame(lab.e$H)
a$taxa = rep('LAb')
colnames(a)[1] <- 'H'

b = as.data.frame(lapl.e$H)
b$taxa = rep('LApl')
colnames(b)[1] <- 'H'

c = as.data.frame(ceri.e$H)
c$taxa = rep('Gc')
colnames(c)[1] <- 'H'

d = as.data.frame(prr.e$H)
d$taxa = rep('PRr')
colnames(d)[1] <- 'H'

e = as.data.frame(tat.e$H)
e$taxa = rep('T')
colnames(e)[1] <- 'H'

f = as.data.frame(ath.e$H)
f$taxa = rep('Ath')
colnames(f)[1] <- 'H'

g = as.data.frame(gk.e$H)
g$taxa = rep('Gk')
colnames(g)[1] <- 'H'

aa.div = rbind(a,b,c,d,e,f,g)

###############################
#linear model for amino acid diversity among taxa used in pangenome analysis
hist(aa.div[aa.div$H>0,1])
aa.div.mdl.lm = lm(H ~ taxa, data = aa.div) 
summary(aa.div.mdl.lm)

#assess normality
aa.div.res.lm = residuals(aa.div.mdl.lm)
summary(aa.div.res.lm)
qqPlot(aa.div.res.lm)
hist(aa.div.res.lm)
boxplot(aa.div.res.lm)

#assess homoscedasticity
plot(fitted(aa.div.mdl.lm),aa.div.res.lm);
abline(h=0,lty=2);
lines(smooth.spline(fitted(aa.div.mdl.lm),aa.div.res.lm));

#ANOVA table
Anova(aa.div.mdl.lm)

#emmeans for among taxa differences
aa.div.emm = emmeans(aa.div.mdl.lm, ~ taxa)
CLD(aa.div.emm,Letters=letters)


aa.div.output = as.data.frame(aa.div.emm)
aa.div.output$sig = c("C","A","B","CD","AB","CD","D")

ggplot(aa.div.output, aes(taxa, emmean)) +
  geom_point(size=5)+
  geom_errorbar(aes(ymin=emmean-SE,ymax=emmean+SE),width=0.1)+
  ylab('H \n (mean \U00B1 SE, n = 13,238)') +
  scale_y_continuous(limits = c(0,0.01),breaks=seq(0,0.01,by=0.005))+
  geom_text(aes(label=sig),vjust=-2,size=7) +
  theme_bw(base_size = 30) +
  theme(aspect.ratio=1,panel.grid = element_blank(),
        panel.border = element_rect(size = 1, colour = "black"),
        legend.title = element_blank(),axis.title.x = element_blank(),axis.text.x=element_text(size=rel(0.9)),axis.text.y=element_text(size=rel(0.9)),axis.title.y=element_text(size=rel(0.9)))
```

###nucleotide diversity (pi) in 16S strain diversity for each species used in the pangenome analysis
```{r}
library(ape)
library(pegas)
library(ggplot2)

align = read.dna("/Users/johnmcmullen/Box Sync/Cornell_jgm/Douglas Lab/Research/Genomes/2020_assemblies/Analysis/16S_tree/16S_genetic_distances_R.fasta",format='fasta')

align2 = ape::as.alignment(as.character(align))

align3 = as.DNAbin(align2)

nuc.div(align3)

lab = as.matrix(subset(ids.interest,Species_new == 'brevis',select='tip'))
#View(spal$ali[c(lab),])
lapl = as.matrix(subset(ids.interest,Species_new == 'plantarum',select='tip'))
ceri = as.matrix(subset(ids.interest,Species_new == 'cerinus',select='tip'))
prr = as.matrix(subset(ids.interest,Species_new == 'rettgerii',select='tip'))
tat = as.matrix(subset(ids.interest,Species_new == 'sp.',select='tip'))
ath = as.matrix(subset(ids.interest,Species_new == 'thailandicus',select='tip'))
gk = as.matrix(subset(ids.interest,Species_new == 'kondonii',select='tip'))

lab.pi <-nuc.div(align3[c(lab),])
lapl.pi <-nuc.div(align3[c(lapl),])
ceri.pi <-nuc.div(align3[c(ceri),])
prr.pi <-nuc.div(align3[c(prr),])
tat.pi <-nuc.div(align3[c(tat),])
ath.pi <-nuc.div(align3[c(ath),])
gk.pi <-nuc.div(align3[c(gk),])

a = as.data.frame(lab.pi$H)
a$taxa = rep('LAb')
colnames(a)[1] <- 'H'

b = as.data.frame(lapl.pi$H)
b$taxa = rep('LApl')
colnames(b)[1] <- 'H'

c = as.data.frame(ceri.pi$H)
c$taxa = rep('Gc')
colnames(c)[1] <- 'H'

d = as.data.frame(prr.pi$H)
d$taxa = rep('PRr')
colnames(d)[1] <- 'H'

e = as.data.frame(tat.pi$H)
e$taxa = rep('T')
colnames(e)[1] <- 'H'

f = as.data.frame(ath.pi$H)
f$taxa = rep('Ath')
colnames(f)[1] <- 'H'

g = as.data.frame(gk.pi$H)
g$taxa = rep('Gk')
colnames(g)[1] <- 'H'

pi.div = rbind(a,b,c,d,e,f,g)
```

##Fig. 4D PCoA of orthogroup differences
```{r}
library(vegan)
library(ggplot2)
library(EcolUtils)
library(car)
library(emmeans)

og.comp.met = read.csv("/Users/johnmcmullen/Box Sync/Cornell_jgm/Douglas Lab/Research/Genomes/2020_assemblies/Analysis/Orthofinder_96sub/Results_Aug19_1/Orthogroups/Orthogroups_met_pa_pangenome_3PLUS_comparison_withCOGs_RAST.csv")
og.comp.met= na.omit(og.comp.met)
rownames(og.comp.met) = og.comp.met$OGs
og.diff = og.sig1[,1]
og.comp.met = og.comp.met[og.comp.met$OGs %in% og.diff,]

funcs = cbind(og.comp.met$OGs,og.comp.met$Cat.id)

association = as.data.frame(t(og.comp.met[,2:47]))
species.ids = as.matrix(c(rep('LAb',5),rep('Gc',13),rep('Gk',6),rep('LApl',6),rep('PRr',5),rep('T',6),rep('Ath',5)))
association$taxa = species.ids

#variation by taxonomic grouping by PERMANOVA
adonis(association[,1:597] ~ association$taxa,method='jaccard')
adonis.pair(vegdist(association[,1:597],method='jaccard'),as.factor(association$taxa),nper=999,corr.method='fdr')

#setup PCoA by jaccard dissimiarity
jaccard.pcoa = capscale(association[,1:597]~1,distance='jaccard')
head(summary(jaccard.pcoa))
biplot(jaccard.pcoa)
biplot(jaccard.pcoa,display="sites")

jaccard.pcoa.axes <- data.frame(scores(jaccard.pcoa, display = "sites"))
jaccard.pcoa.loading <- data.frame(scores(jaccard.pcoa,display = 'species'))

## graph by order
ggplot(data = jaccard.pcoa.axes, aes(MDS1, MDS2)) + 
  geom_point(aes(fill = association$taxa), colour="black", pch = 21,size = 5, stroke =1) +
  theme_bw(base_size = 16) +
  xlab("PC1 (48%)") +
  ylab("PC2 (24%)") +
  scale_y_continuous(limits=c(-1.2,0.8),breaks = c(-1.2,-0.8,-0.4,0,0.4,0.8))+
  scale_x_continuous(limits = c(-1.3,0.7),breaks=c(seq(-1.3,0.7,by=0.5)))+
  theme_bw(base_size = 30) +
  theme(aspect.ratio=1,panel.grid = element_blank(),
        panel.border = element_rect(size = 1, colour = "black"),
        legend.title = element_blank())


########################
#PC association in Fig. S7

mdl.mds1 = lm(MDS1 ~ og.comp.met.Cat.id,data=top.loading.jaccard)
summary(mdl.mds1)

#assess normality
mds1.res.lm = residuals(mdl.mds1)
summary(mds1.res.lm)
qqPlot(mds1.res.lm)
hist(mds1.res.lm)
boxplot(mds1.res.lm)

#assess homoscedasticity
plot(fitted(mdl.mds1),mds1.res.lm);
abline(h=0,lty=2);
lines(smooth.spline(fitted(mdl.mds1),mds1.res.lm));

#ANOVA
Anova(mdl.mds1)

mds1.emm = emmeans(mdl.mds1, ~ og.comp.met.Cat.id)
CLD(mds1.emm,Letters=letters)


mds1.output = as.data.frame(mds1.emm)

ggplot(mds1.output, aes(og.comp.met.Cat.id, emmean)) +
  geom_point(size=5)+
  geom_errorbar(aes(ymin=lower.CL,ymax=upper.CL),width=0.1)+
  geom_hline(yintercept = 0,linetype='dashed')+
  ylab('PC1 \n (mean \U00B1 CI)') +
  scale_y_continuous(limits = c(-0.06,0.09),breaks=seq(-0.06,0.090,by=0.03))+
  theme_bw(base_size = 30) +
  theme(aspect.ratio=1,panel.grid = element_blank(),
        panel.border = element_rect(size = 1, colour = "black"),
        legend.title = element_blank(),axis.title.x = element_blank(),axis.text.x=element_text(size=rel(0.9)),axis.text.y=element_text(size=rel(0.9)),axis.title.y=element_text(size=rel(0.9)))

########################
mdl.mds2 = lm(MDS2 ~ og.comp.met.Cat.id,data=top.loading.jaccard)
summary(mdl.mds2)

#assess normality
mds2.res.lm = residuals(mdl.mds2)
summary(mds2.res.lm)
qqPlot(mds2.res.lm)
hist(mds2.res.lm)
boxplot(mds2.res.lm)
shapiro.test(mds2.res.lm)
#looks normal

#assess homoscedasticity
plot(fitted(mdl.mds2),mds2.res.lm);
abline(h=0,lty=2);
lines(smooth.spline(fitted(mdl.mds2),mds2.res.lm));
leveneTest(mds2.res.lm ~ og.comp.met.Cat.id, data = top.loading.jaccard)
#look okay

#no difference between methods
#Anova(mdl.mds2,type="III")
Anova(mdl.mds2)

#emmip(mdl.mds2,Order~distance,cov.reduce=range)
mds2.emm = emmeans(mdl.mds2, ~ og.comp.met.Cat.id)
CLD(mds2.emm,Letters=letters)


mds2.output = as.data.frame(mds2.emm)

ggplot(mds2.output, aes(og.comp.met.Cat.id, emmean)) +
  geom_point(size=5)+
  geom_errorbar(aes(ymin=lower.CL,ymax=upper.CL),width=0.1)+
  geom_hline(yintercept = 0,linetype='dashed')+
  ylab('PC2 \n (mean \U00B1 CI)') +
  scale_y_continuous(limits = c(-0.2,0.05),breaks=seq(-0.2,0.05,by=0.05))+
  theme_bw(base_size = 30) +
  theme(aspect.ratio=1,panel.grid = element_blank(),
        panel.border = element_rect(size = 1, colour = "black"),
        legend.title = element_blank(),axis.title.x = element_blank(),axis.text.x=element_text(size=rel(0.9)),axis.text.y=element_text(size=rel(0.9)),axis.title.y=element_text(size=rel(0.9)))
```

##Fig. 4E and Table S6 enrichment in accessory genome and heatmap
##Accessory genome enrichment - RAST, conducted in each code chunk for each taxon seperately
```{r}
library(tidyr)
Ath.enrich = read.csv("/Users/johnmcmullen/Box Sync/Cornell_jgm/Douglas Lab/Research/Genomes/2020_assemblies/Pangenome_analysis/met_subset/Roary_analysis/Ath/Ath_roary/Ath_gene_presence_absence_withCOGs.csv")

met.func.expanded1 = do.call(rbind,met.func.expanded)

#use the met.func.expanded function to get the functions
Ath.funcs = list()
for(i in 1:nrow(Ath.enrich)) {
  Ath.funcs[[i]] <- subset(met.func.expanded1,Features%in%Ath.enrich[i,44])
  Ath.funcs[[i]]$Distribution <- rep(Ath.enrich[i,21])
}

Ath.funcs1 = do.call(rbind,Ath.funcs)

#remove any functional categories not related to primary metabolism
Ath.funcs.sorted = subset(Ath.funcs1,Category == 'Amino Acids and Derivatives' | Category == 'Carbohydrates' | Category == 'Cofactors, Vitamins, Prosthetic Groups, Pigments' | Category == 'Fatty Acids, Lipids, and Isoprenoids' | Category == 'Nitrogen Metabolism' | Category == 'Nucleosides and Nucleotides',select=colnames(Ath.funcs1))

Ath.funcs.sorted1 = subset(Ath.funcs.sorted,Subsystem != 'Hopanes' & Subsystem != 'Polyhydroxybutyrate metabolism' & Subsystem != 'Nitrosative stress' & Subsystem != 'Cyanate hydrolysis' & Subsystem != 'Nitrilase' & Subcategory != 'Nucleosides and Nucleotides - no subcategory' & Subcategory != 'Detoxification',select=colnames(Ath.funcs.sorted))

Ath.funcs.sorted1$Cat.id = rep('A')

for(i in 1:nrow(Ath.funcs.sorted1)) {
  ifelse(Ath.funcs.sorted1[i,2] %in% 'Cofactors, Vitamins, Prosthetic Groups, Pigments',Ath.funcs.sorted1[i,8] <- 'V',
  ifelse(Ath.funcs.sorted1[i,2] %in% 'Carbohydrates',Ath.funcs.sorted1[i,8] <- 'C',
  ifelse(Ath.funcs.sorted1[i,2] %in% 'Nitrogen Metabolism',Ath.funcs.sorted1[i,8] <- 'Ni',
  ifelse(Ath.funcs.sorted1[i,2] %in% 'Amino Acids and Derivatives',Ath.funcs.sorted1[i,8] <- 'A',
  ifelse(Ath.funcs.sorted1[i,2] %in% 'Fatty Acids, Lipids, and Isoprenoids',Ath.funcs.sorted1[i,8] <- 'L',
  Ath.funcs.sorted1[i,8] <- 'Nu')))))
}

Ath.cats = unique(Ath.funcs.sorted1$Subsystem)
Ath.dat = matrix(nrow=length(Ath.cats)+1,ncol = 3)

for(i in 1:(nrow(Ath.dat)-1)) {
  Ath.dat[i,1] = Ath.cats[i]
  Ath.dat[i,2] <- nrow(subset(Ath.funcs.sorted1,Subsystem %in% Ath.cats[i]))
  Ath.dat[i,3] <- nrow(subset(Ath.funcs.sorted1,Subsystem %in% Ath.cats[i] & Distribution=='Accessory'))
}
Ath.dat[76,1] = 'Total'
Ath.dat[76,2] <- nrow(Ath.funcs.sorted1)
Ath.dat[76,3] <- nrow(subset(Ath.funcs.sorted1,Distribution=='Accessory'))

Ath.pvals = matrix(nrow=length(Ath.cats),ncol = 4)

for(i in 1:(nrow(Ath.dat)-1)) {
  x = rbind(Ath.dat[76,2:3],Ath.dat[i,2:3])
  x = as.data.frame(x)
  x$V1 = as.numeric(as.character(x$V1))
  x$V2 = as.numeric(as.character(x$V2))
  y = x[1,]-x[2,]
  z = rbind(x[2,],y)
  z = t(z)
  z = rbind(z[2,],z[1,])
  Ath.pvals[i,1] <- Ath.dat[i,1]
  print(fisher.test(z,alternative='g'))
  Ath.pvals[i,3] <- fisher.test(z,alternative='g')$p.value
  Ath.pvals[i,2] <- fisher.test(z,alternative='g')$estimate
}

Ath.pvals[,4] = p.adjust(Ath.pvals[,3],method='fdr')
```

```{r}
Gc.enrich = read.csv("/Users/johnmcmullen/Box Sync/Cornell_jgm/Douglas Lab/Research/Genomes/2020_assemblies/Pangenome_analysis/met_subset/Roary_analysis/Gc/Gc_roary/Gc_gene_presence_absence_withCOGs.csv")

met.func.expanded1 = do.call(rbind,met.func.expanded)

#use the met.func.expanded function to get the functions
Gc.funcs = list()
for(i in 1:nrow(Gc.enrich)) {
  Gc.funcs[[i]] <- subset(met.func.expanded1,Features%in%Gc.enrich[i,52])
  Gc.funcs[[i]]$Distribution <- rep(Gc.enrich[i,29])
}

Gc.funcs1 = do.call(rbind,Gc.funcs)

#remove any functional categories not related to primary metabolism
Gc.funcs.sorted = subset(Gc.funcs1,Category == 'Amino Acids and Derivatives' | Category == 'Carbohydrates' | Category == 'Cofactors, Vitamins, Prosthetic Groups, Pigments' | Category == 'Fatty Acids, Lipids, and Isoprenoids' | Category == 'Nitrogen Metabolism' | Category == 'Nucleosides and Nucleotides',select=colnames(Gc.funcs1))

Gc.funcs.sorted1 = subset(Gc.funcs.sorted,Subsystem != 'Hopanes' & Subsystem != 'Polyhydroxybutyrate metabolism' & Subsystem != 'Nitrosative stress' & Subsystem != 'Cyanate hydrolysis' & Subsystem != 'Nitrilase' & Subcategory != 'Nucleosides and Nucleotides - no subcategory' & Subcategory != 'Detoxification',select=colnames(Gc.funcs.sorted))

Gc.funcs.sorted1$Cat.id = rep('A')

for(i in 1:nrow(Gc.funcs.sorted1)) {
  ifelse(Gc.funcs.sorted1[i,2] %in% 'Cofactors, Vitamins, Prosthetic Groups, Pigments',Gc.funcs.sorted1[i,8] <- 'V',
  ifelse(Gc.funcs.sorted1[i,2] %in% 'Carbohydrates',Gc.funcs.sorted1[i,8] <- 'C',
  ifelse(Gc.funcs.sorted1[i,2] %in% 'Nitrogen Metabolism',Gc.funcs.sorted1[i,8] <- 'Ni',
  ifelse(Gc.funcs.sorted1[i,2] %in% 'Amino Acids and Derivatives',Gc.funcs.sorted1[i,8] <- 'A',
  ifelse(Gc.funcs.sorted1[i,2] %in% 'Fatty Acids, Lipids, and Isoprenoids',Gc.funcs.sorted1[i,8] <- 'L',
  Gc.funcs.sorted1[i,8] <- 'Nu')))))
}


Gc.cats = unique(Gc.funcs.sorted1$Subsystem)
Gc.dat = matrix(nrow=length(Gc.cats)+1,ncol = 3)

for(i in 1:(nrow(Gc.dat)-1)) {
  Gc.dat[i,1] = Gc.cats[i]
  Gc.dat[i,2] <- nrow(subset(Gc.funcs.sorted1,Subsystem %in% Gc.cats[i]))
  Gc.dat[i,3] <- nrow(subset(Gc.funcs.sorted1,Subsystem %in% Gc.cats[i] & Distribution=='Accessory'))
}
Gc.dat[81,1] = 'Total'
Gc.dat[81,2] <- nrow(Gc.funcs.sorted1)
Gc.dat[81,3] <- nrow(subset(Gc.funcs.sorted1,Distribution=='Accessory'))

Gc.pvals = matrix(nrow=length(Gc.cats),ncol = 4)

for(i in 1:(nrow(Gc.dat)-1)) {
  x = rbind(Gc.dat[81,2:3],Gc.dat[i,2:3])
  x = as.data.frame(x)
  x$V1 = as.numeric(as.character(x$V1))
  x$V2 = as.numeric(as.character(x$V2))
  y = x[1,]-x[2,]
  z = rbind(x[2,],y)
  z = t(z)
  z = rbind(z[2,],z[1,])
  Gc.pvals[i,1] <- Gc.dat[i,1]
  print(fisher.test(z,alternative='g'))
  Gc.pvals[i,3] <- fisher.test(z,alternative='g')$p.value
  Gc.pvals[i,2] <- fisher.test(z,alternative='g')$estimate
}

Gc.pvals[,4] = p.adjust(Gc.pvals[,3],method='fdr')


```

```{r}
Gk.enrich = read.csv("/Users/johnmcmullen/Box Sync/Cornell_jgm/Douglas Lab/Research/Genomes/2020_assemblies/Pangenome_analysis/met_subset/Roary_analysis/Gk/Gk_roary/Gk_gene_presence_absence_withCOGs.csv")

met.func.expanded1 = do.call(rbind,met.func.expanded)

#use the met.func.expanded function to get the functions
Gk.funcs = list()
for(i in 1:nrow(Gk.enrich)) {
  Gk.funcs[[i]] <- subset(met.func.expanded1,Features%in%Gk.enrich[i,45])
  Gk.funcs[[i]]$Distribution <- rep(Gk.enrich[i,22])
}

Gk.funcs1 = do.call(rbind,Gk.funcs)

#remove any functional categories not related to primary metabolism
Gk.funcs.sorted = subset(Gk.funcs1,Category == 'Amino Acids and Derivatives' | Category == 'Carbohydrates' | Category == 'Cofactors, Vitamins, Prosthetic Groups, Pigments' | Category == 'Fatty Acids, Lipids, and Isoprenoids' | Category == 'Nitrogen Metabolism' | Category == 'Nucleosides and Nucleotides',select=colnames(Gk.funcs1))

Gk.funcs.sorted1 = subset(Gk.funcs.sorted,Subsystem != 'Hopanes' & Subsystem != 'Polyhydroxybutyrate metabolism' & Subsystem != 'Nitrosative stress' & Subsystem != 'Cyanate hydrolysis' & Subsystem != 'Nitrilase' & Subcategory != 'Nucleosides and Nucleotides - no subcategory' & Subcategory != 'Detoxification',select=colnames(Gk.funcs.sorted))

Gk.funcs.sorted1$Cat.id = rep('A')

for(i in 1:nrow(Gk.funcs.sorted1)) {
  ifelse(Gk.funcs.sorted1[i,2] %in% 'Cofactors, Vitamins, Prosthetic Groups, Pigments',Gk.funcs.sorted1[i,8] <- 'V',
  ifelse(Gk.funcs.sorted1[i,2] %in% 'Carbohydrates',Gk.funcs.sorted1[i,8] <- 'C',
  ifelse(Gk.funcs.sorted1[i,2] %in% 'Nitrogen Metabolism',Gk.funcs.sorted1[i,8] <- 'Ni',
  ifelse(Gk.funcs.sorted1[i,2] %in% 'Amino Acids and Derivatives',Gk.funcs.sorted1[i,8] <- 'A',
  ifelse(Gk.funcs.sorted1[i,2] %in% 'Fatty Acids, Lipids, and Isoprenoids',Gk.funcs.sorted1[i,8] <- 'L',
  Gk.funcs.sorted1[i,8] <- 'Nu')))))
}

Gk.cats = unique(Gk.funcs.sorted1$Subsystem)
Gk.dat = matrix(nrow=length(Gk.cats)+1,ncol = 3)

for(i in 1:(nrow(Gk.dat)-1)) {
  Gk.dat[i,1] = Gk.cats[i]
  Gk.dat[i,2] <- nrow(subset(Gk.funcs.sorted1,Subsystem %in% Gk.cats[i]))
  Gk.dat[i,3] <- nrow(subset(Gk.funcs.sorted1,Subsystem %in% Gk.cats[i] & Distribution=='Accessory'))
}
Gk.dat[77,1] = 'Total'
Gk.dat[77,2] <- nrow(Gk.funcs.sorted1)
Gk.dat[77,3] <- nrow(subset(Gk.funcs.sorted1,Distribution=='Accessory'))

Gk.pvals = matrix(nrow=length(Gk.cats),ncol = 4)

for(i in 1:(nrow(Gk.dat)-1)) {
  x = rbind(Gk.dat[77,2:3],Gk.dat[i,2:3])
  x = as.data.frame(x)
  x$V1 = as.numeric(as.character(x$V1))
  x$V2 = as.numeric(as.character(x$V2))
  y = x[1,]-x[2,]
  z = rbind(x[2,],y)
  z = t(z)
  z = rbind(z[2,],z[1,])
  Gk.pvals[i,1] <- Gk.dat[i,1]
  print(fisher.test(z,alternative='g'))
  Gk.pvals[i,3] <- fisher.test(z,alternative='g')$p.value
  Gk.pvals[i,2] <- fisher.test(z,alternative='g')$estimate
}

Gk.pvals[,4] = p.adjust(Gk.pvals[,3],method='fdr')

########carbohydrate analysis to look for enriched subsystems
Gk.c = as.data.frame(subset(Gk.funcs.sorted1,Cat.id == "C"))
Gk.sub = unique(Gk.c$Subsystem)
Gk.dat2 = matrix(nrow=length(Gk.sub)+1,ncol = 3)

for(i in 1:(nrow(Gk.dat2)-1)) {
  Gk.dat2[i,1] = Gk.sub[i]
  Gk.dat2[i,2] <- nrow(subset(Gk.c,Subsystem %in% Gk.sub[i]))
  Gk.dat2[i,3] <- nrow(subset(Gk.c,Subsystem %in% Gk.sub[i] & Distribution=='Accessory'))
}
Gk.dat2[24,1] = 'Total'
Gk.dat2[24,2] <- nrow(Gk.c)
Gk.dat2[24,3] <- nrow(subset(Gk.c,Distribution=='Accessory'))

Gk.pvals2 = matrix(nrow=length(Gk.sub),ncol = 4)

for(i in 1:(nrow(Gk.dat2)-1)) {
  x = rbind(Gk.dat2[24,2:3],Gk.dat2[i,2:3])
  x = as.data.frame(x)
  x$V1 = as.numeric(as.character(x$V1))
  x$V2 = as.numeric(as.character(x$V2))
  y = x[1,]-x[2,]
  z = rbind(x[2,],y)
  z = t(z)
  z = rbind(z[2,],z[1,])
  Gk.pvals2[i,1] <- Gk.dat2[i,1]
  print(fisher.test(z,alternative='g'))
  Gk.pvals2[i,3] <- fisher.test(z,alternative='g')$p.value
  Gk.pvals2[i,2] <- fisher.test(z,alternative='g')$estimate
}

Gk.pvals2[,4] = p.adjust(Gk.pvals2[,3],method='fdr')

```

```{r}
LAb.enrich = read.csv("/Users/johnmcmullen/Box Sync/Cornell_jgm/Douglas Lab/Research/Genomes/2020_assemblies/Pangenome_analysis/met_subset/Roary_analysis/LAb/LAb_roary/LAb_gene_presence_absence_withCOGs.csv")

met.func.expanded1 = do.call(rbind,met.func.expanded)

#use the met.func.expanded function to get the functions
LAb.funcs = list()
for(i in 1:nrow(LAb.enrich)) {
  LAb.funcs[[i]] <- subset(met.func.expanded1,Features%in%LAb.enrich[i,44])
  LAb.funcs[[i]]$Distribution <- rep(LAb.enrich[i,21])
}

LAb.funcs1 = do.call(rbind,LAb.funcs)

#remove any functional categories not related to primary metabolism
LAb.funcs.sorted = subset(LAb.funcs1,Category == 'Amino Acids and Derivatives' | Category == 'Carbohydrates' | Category == 'Cofactors, Vitamins, Prosthetic Groups, Pigments' | Category == 'Fatty Acids, Lipids, and Isoprenoids' | Category == 'Nitrogen Metabolism' | Category == 'Nucleosides and Nucleotides',select=colnames(LAb.funcs1))

LAb.funcs.sorted1 = subset(LAb.funcs.sorted,Subsystem != 'Hopanes' & Subsystem != 'Polyhydroxybutyrate metabolism' & Subsystem != 'Nitrosative stress' & Subsystem != 'Cyanate hydrolysis' & Subsystem != 'Nitrilase' & Subcategory != 'Nucleosides and Nucleotides - no subcategory' & Subcategory != 'Detoxification',select=colnames(LAb.funcs.sorted))

LAb.funcs.sorted1$Cat.id = rep('A')

for(i in 1:nrow(LAb.funcs.sorted1)) {
  ifelse(LAb.funcs.sorted1[i,2] %in% 'Cofactors, Vitamins, Prosthetic Groups, Pigments',LAb.funcs.sorted1[i,8] <- 'V',
  ifelse(LAb.funcs.sorted1[i,2] %in% 'Carbohydrates',LAb.funcs.sorted1[i,8] <- 'C',
  ifelse(LAb.funcs.sorted1[i,2] %in% 'Nitrogen Metabolism',LAb.funcs.sorted1[i,8] <- 'Ni',
  ifelse(LAb.funcs.sorted1[i,2] %in% 'Amino Acids and Derivatives',LAb.funcs.sorted1[i,8] <- 'A',
  ifelse(LAb.funcs.sorted1[i,2] %in% 'Fatty Acids, Lipids, and Isoprenoids',LAb.funcs.sorted1[i,8] <- 'L',
  LAb.funcs.sorted1[i,8] <- 'Nu')))))
}

LAb.cats = unique(LAb.funcs.sorted1$Subsystem)
LAb.dat = matrix(nrow=length(LAb.cats)+1,ncol = 3)

for(i in 1:(nrow(LAb.dat)-1)) {
  LAb.dat[i,1] = LAb.cats[i]
  LAb.dat[i,2] <- nrow(subset(LAb.funcs.sorted1,Subsystem %in% LAb.cats[i]))
  LAb.dat[i,3] <- nrow(subset(LAb.funcs.sorted1,Subsystem %in% LAb.cats[i] & Distribution=='Accessory'))
}
LAb.dat[68,1] = 'Total'
LAb.dat[68,2] <- nrow(LAb.funcs.sorted1)
LAb.dat[68,3] <- nrow(subset(LAb.funcs.sorted1,Distribution=='Accessory'))

LAb.pvals = matrix(nrow=length(LAb.cats),ncol = 4)

for(i in 1:(nrow(LAb.dat)-1)) {
  x = rbind(LAb.dat[68,2:3],LAb.dat[i,2:3])
  x = as.data.frame(x)
  x$V1 = as.numeric(as.character(x$V1))
  x$V2 = as.numeric(as.character(x$V2))
  y = x[1,]-x[2,]
  z = rbind(x[2,],y)
  z = t(z)
  z = rbind(z[2,],z[1,])
  LAb.pvals[i,1] <- LAb.dat[i,1]
  print(fisher.test(z,alternative='g'))
  LAb.pvals[i,3] <- fisher.test(z,alternative='g')$p.value
  LAb.pvals[i,2] <- fisher.test(z,alternative='g')$estimate
}

LAb.pvals[,4] = p.adjust(LAb.pvals[,3],method='fdr')

########carbohydrate analysis to look for enriched subsystems
LAb.c = as.data.frame(subset(LAb.funcs.sorted1,Cat.id == "C"))
LAb.sub = unique(LAb.c$Subsystem)
LAb.dat2 = matrix(nrow=length(LAb.sub)+1,ncol = 3)

for(i in 1:(nrow(LAb.dat2)-1)) {
  LAb.dat2[i,1] = LAb.sub[i]
  LAb.dat2[i,2] <- nrow(subset(LAb.c,Subsystem %in% LAb.sub[i]))
  LAb.dat2[i,3] <- nrow(subset(LAb.c,Subsystem %in% LAb.sub[i] & Distribution=='Accessory'))
}
LAb.dat2[29,1] = 'Total'
LAb.dat2[29,2] <- nrow(LAb.c)
LAb.dat2[29,3] <- nrow(subset(LAb.c,Distribution=='Accessory'))

LAb.pvals2 = matrix(nrow=length(LAb.sub),ncol = 4)

for(i in 1:(nrow(LAb.dat2)-1)) {
  x = rbind(LAb.dat2[29,2:3],LAb.dat2[i,2:3])
  x = as.data.frame(x)
  x$V1 = as.numeric(as.character(x$V1))
  x$V2 = as.numeric(as.character(x$V2))
  y = x[1,]-x[2,]
  z = rbind(x[2,],y)
  z = t(z)
  z = rbind(z[2,],z[1,])
  LAb.pvals2[i,1] <- LAb.dat2[i,1]
  print(fisher.test(z,alternative='g'))
  LAb.pvals2[i,3] <- fisher.test(z,alternative='g')$p.value
  LAb.pvals2[i,2] <- fisher.test(z,alternative='g')$estimate
}

LAb.pvals2[,4] = p.adjust(LAb.pvals2[,3],method='fdr')

```

```{r}
LApl.enrich = read.csv("/Users/johnmcmullen/Box Sync/Cornell_jgm/Douglas lab/Research/Genomes/2020_assemblies/Pangenome_analysis/met_subset/Roary_analysis/LApl/LApl_roary/LApl_gene_presence_absence_withCOGs.csv")

met.func.expanded1 = do.call(rbind,met.func.expanded)

#use the met.func.expanded function to get the functions
LApl.funcs = list()
for(i in 1:nrow(LApl.enrich)) {
  LApl.funcs[[i]] <- subset(met.func.expanded1,Features%in%LApl.enrich[i,45])
  LApl.funcs[[i]]$Distribution <- rep(LApl.enrich[i,22])
}

LApl.funcs1 = do.call(rbind,LApl.funcs)

#remove any functional categories not related to primary metabolism
LApl.funcs.sorted = subset(LApl.funcs1,Category == 'Amino Acids and Derivatives' | Category == 'Carbohydrates' | Category == 'Cofactors, Vitamins, Prosthetic Groups, Pigments' | Category == 'Fatty Acids, Lipids, and Isoprenoids' | Category == 'Nitrogen Metabolism' | Category == 'Nucleosides and Nucleotides',select=colnames(LApl.funcs1))

LApl.funcs.sorted1 = subset(LApl.funcs.sorted,Subsystem != 'Hopanes' & Subsystem != 'Polyhydroxybutyrate metabolism' & Subsystem != 'Nitrosative stress' & Subsystem != 'Cyanate hydrolysis' & Subsystem != 'Nitrilase' & Subcategory != 'Nucleosides and Nucleotides - no subcategory' & Subcategory != 'Detoxification',select=colnames(LApl.funcs.sorted))

LApl.funcs.sorted1$Cat.id = rep('A')

for(i in 1:nrow(LApl.funcs.sorted1)) {
  ifelse(LApl.funcs.sorted1[i,2] %in% 'Cofactors, Vitamins, Prosthetic Groups, Pigments',LApl.funcs.sorted1[i,8] <- 'V',
  ifelse(LApl.funcs.sorted1[i,2] %in% 'Carbohydrates',LApl.funcs.sorted1[i,8] <- 'C',
  ifelse(LApl.funcs.sorted1[i,2] %in% 'Nitrogen Metabolism',LApl.funcs.sorted1[i,8] <- 'Ni',
  ifelse(LApl.funcs.sorted1[i,2] %in% 'Amino Acids and Derivatives',LApl.funcs.sorted1[i,8] <- 'A',
  ifelse(LApl.funcs.sorted1[i,2] %in% 'Fatty Acids, Lipids, and Isoprenoids',LApl.funcs.sorted1[i,8] <- 'L',
  LApl.funcs.sorted1[i,8] <- 'Nu')))))
}

LApl.cats = unique(LApl.funcs.sorted1$Subsystem)
LApl.dat = matrix(nrow=length(LApl.cats)+1,ncol = 3)

for(i in 1:(nrow(LApl.dat)-1)) {
  LApl.dat[i,1] = LApl.cats[i]
  LApl.dat[i,2] <- nrow(subset(LApl.funcs.sorted1,Subsystem %in% LApl.cats[i]))
  LApl.dat[i,3] <- nrow(subset(LApl.funcs.sorted1,Subsystem %in% LApl.cats[i] & Distribution=='Accessory'))
}
LApl.dat[82,1] = 'Total'
LApl.dat[82,2] <- nrow(LApl.funcs.sorted1)
LApl.dat[82,3] <- nrow(subset(LApl.funcs.sorted1,Distribution=='Accessory'))

LApl.pvals = matrix(nrow=length(LApl.cats),ncol = 4)

for(i in 1:(nrow(LApl.dat)-1)) {
  x = rbind(LApl.dat[82,2:3],LApl.dat[i,2:3])
  x = as.data.frame(x)
  x$V1 = as.numeric(as.character(x$V1))
  x$V2 = as.numeric(as.character(x$V2))
  y = x[1,]-x[2,]
  z = rbind(x[2,],y)
  z = t(z)
  z = rbind(z[2,],z[1,])
  LApl.pvals[i,1] <- LApl.dat[i,1]
  print(fisher.test(z,alternative='g'))
  LApl.pvals[i,3] <- fisher.test(z,alternative='g')$p.value
  LApl.pvals[i,2] <- fisher.test(z,alternative='g')$estimate
}

LApl.pvals[,4] = p.adjust(LApl.pvals[,3],method='fdr')

########carbohydrate analysis to look for enriched subsystems
LApl.c = as.data.frame(subset(LApl.funcs.sorted1,Cat.id == "C"))
LApl.sub = unique(LApl.c$Subsystem)
LApl.dat2 = matrix(nrow=length(LApl.sub)+1,ncol = 3)

for(i in 1:(nrow(LApl.dat2)-1)) {
  LApl.dat2[i,1] = LApl.sub[i]
  LApl.dat2[i,2] <- nrow(subset(LApl.c,Subsystem %in% LApl.sub[i]))
  LApl.dat2[i,3] <- nrow(subset(LApl.c,Subsystem %in% LApl.sub[i] & Distribution=='Accessory'))
}
LApl.dat2[33,1] = 'Total'
LApl.dat2[33,2] <- nrow(LApl.c)
LApl.dat2[33,3] <- nrow(subset(LApl.c,Distribution=='Accessory'))

LApl.pvals2 = matrix(nrow=length(LApl.sub),ncol = 4)

for(i in 1:(nrow(LApl.dat2)-1)) {
  x = rbind(LApl.dat2[33,2:3],LApl.dat2[i,2:3])
  x = as.data.frame(x)
  x$V1 = as.numeric(as.character(x$V1))
  x$V2 = as.numeric(as.character(x$V2))
  y = x[1,]-x[2,]
  z = rbind(x[2,],y)
  z = t(z)
  z = rbind(z[2,],z[1,])
  LApl.pvals2[i,1] <- LApl.dat2[i,1]
  print(fisher.test(z,alternative='g'))
  LApl.pvals2[i,3] <- fisher.test(z,alternative='g')$p.value
  LApl.pvals2[i,2] <- fisher.test(z,alternative='g')$estimate
}

LApl.pvals2[,4] = p.adjust(LApl.pvals2[,3],method='fdr')

########carbohydrate analysis to look for enriched subsystems
LApl.c = as.data.frame(subset(LApl.funcs.sorted1,Cat.id == "Ni"))
LApl.sub = unique(LApl.c$Subsystem)
LApl.dat2 = matrix(nrow=length(LApl.sub)+1,ncol = 3)

for(i in 1:(nrow(LApl.dat2)-1)) {
  LApl.dat2[i,1] = LApl.sub[i]
  LApl.dat2[i,2] <- nrow(subset(LApl.c,Subsystem %in% LApl.sub[i]))
  LApl.dat2[i,3] <- nrow(subset(LApl.c,Subsystem %in% LApl.sub[i] & Distribution=='Accessory'))
}
LApl.dat2[3,1] = 'Total'
LApl.dat2[3,2] <- nrow(LApl.c)
LApl.dat2[3,3] <- nrow(subset(LApl.c,Distribution=='Accessory'))

LApl.pvals2 = matrix(nrow=length(LApl.sub),ncol = 4)

for(i in 1:(nrow(LApl.dat2)-1)) {
  x = rbind(LApl.dat2[3,2:3],LApl.dat2[i,2:3])
  x = as.data.frame(x)
  x$V1 = as.numeric(as.character(x$V1))
  x$V2 = as.numeric(as.character(x$V2))
  y = x[1,]-x[2,]
  z = rbind(x[2,],y)
  z = t(z)
  z = rbind(z[2,],z[1,])
  LApl.pvals2[i,1] <- LApl.dat2[i,1]
  print(fisher.test(z,alternative='g'))
  LApl.pvals2[i,3] <- fisher.test(z,alternative='g')$p.value
  LApl.pvals2[i,2] <- fisher.test(z,alternative='g')$estimate
}

LApl.pvals2[,4] = p.adjust(LApl.pvals2[,3],method='fdr')

```

```{r}
PRr.enrich = read.csv("/Users/johnmcmullen/Box Sync/Cornell_jgm/Douglas lab/Research/Genomes/2020_assemblies/Pangenome_analysis/met_subset/Roary_analysis/PRr/PRr_roary/PRr_gene_presence_absence_withCOGs.csv")

met.func.expanded1 = do.call(rbind,met.func.expanded)

#use the met.func.expanded function to get the functions
PRr.funcs = list()
for(i in 1:nrow(PRr.enrich)) {
  PRr.funcs[[i]] <- subset(met.func.expanded1,Features%in%PRr.enrich[i,44])
  PRr.funcs[[i]]$Distribution <- rep(PRr.enrich[i,21])
}

PRr.funcs1 = do.call(rbind,PRr.funcs)

#remove any functional categories not related to primary metabolism
PRr.funcs.sorted = subset(PRr.funcs1,Category == 'Amino Acids and Derivatives' | Category == 'Carbohydrates' | Category == 'Cofactors, Vitamins, Prosthetic Groups, Pigments' | Category == 'Fatty Acids, Lipids, and Isoprenoids' | Category == 'Nitrogen Metabolism' | Category == 'Nucleosides and Nucleotides',select=colnames(PRr.funcs1))

PRr.funcs.sorted1 = subset(PRr.funcs.sorted,Subsystem != 'Hopanes' & Subsystem != 'Polyhydroxybutyrate metabolism' & Subsystem != 'Nitrosative stress' & Subsystem != 'Cyanate hydrolysis' & Subsystem != 'Nitrilase' & Subcategory != 'Nucleosides and Nucleotides - no subcategory' & Subcategory != 'Detoxification',select=colnames(PRr.funcs.sorted))

PRr.funcs.sorted1$Cat.id = rep('A')

for(i in 1:nrow(PRr.funcs.sorted1)) {
  ifelse(PRr.funcs.sorted1[i,2] %in% 'Cofactors, Vitamins, Prosthetic Groups, Pigments',PRr.funcs.sorted1[i,8] <- 'V',
  ifelse(PRr.funcs.sorted1[i,2] %in% 'Carbohydrates',PRr.funcs.sorted1[i,8] <- 'C',
  ifelse(PRr.funcs.sorted1[i,2] %in% 'Nitrogen Metabolism',PRr.funcs.sorted1[i,8] <- 'Ni',
  ifelse(PRr.funcs.sorted1[i,2] %in% 'Amino Acids and Derivatives',PRr.funcs.sorted1[i,8] <- 'A',
  ifelse(PRr.funcs.sorted1[i,2] %in% 'Fatty Acids, Lipids, and Isoprenoids',PRr.funcs.sorted1[i,8] <- 'L',
  PRr.funcs.sorted1[i,8] <- 'Nu')))))
}

PRr.cats = unique(PRr.funcs.sorted1$Subsystem)
PRr.dat = matrix(nrow=length(PRr.cats)+1,ncol = 3)

for(i in 1:(nrow(PRr.dat)-1)) {
  PRr.dat[i,1] = PRr.cats[i]
  PRr.dat[i,2] <- nrow(subset(PRr.funcs.sorted1,Subsystem %in% PRr.cats[i]))
  PRr.dat[i,3] <- nrow(subset(PRr.funcs.sorted1,Subsystem %in% PRr.cats[i] & Distribution=='Accessory'))
}
PRr.dat[106,1] = 'Total'
PRr.dat[106,2] <- nrow(PRr.funcs.sorted1)
PRr.dat[106,3] <- nrow(subset(PRr.funcs.sorted1,Distribution=='Accessory'))

PRr.pvals = matrix(nrow=length(PRr.cats),ncol = 4)

for(i in 1:(nrow(PRr.dat)-1)) {
  x = rbind(PRr.dat[106,2:3],PRr.dat[i,2:3])
  x = as.data.frame(x)
  x$V1 = as.numeric(as.character(x$V1))
  x$V2 = as.numeric(as.character(x$V2))
  y = x[1,]-x[2,]
  z = rbind(x[2,],y)
  z = t(z)
  z = rbind(z[2,],z[1,])
  PRr.pvals[i,1] <- PRr.dat[i,1]
  print(fisher.test(z,alternative='g'))
  PRr.pvals[i,3] <- fisher.test(z,alternative='g')$p.value
  PRr.pvals[i,2] <- fisher.test(z,alternative='g')$estimate
}

PRr.pvals[,4] = p.adjust(PRr.pvals[,3],method='fdr')
```

```{r}
T.enrich = read.csv("/Users/johnmcmullen/Box Sync/Cornell_jgm/Douglas lab/Research/Genomes/2020_assemblies/Pangenome_analysis/met_subset/Roary_analysis/T/T_roary/T_gene_presence_absence_withCOGs.csv")

met.func.expanded1 = do.call(rbind,met.func.expanded)

#use the met.func.expanded function to get the functions
T.funcs = list()
for(i in 1:nrow(T.enrich)) {
  T.funcs[[i]] <- subset(met.func.expanded1,Features%in%T.enrich[i,45])
  T.funcs[[i]]$Distribution <- rep(T.enrich[i,22])
}

T.funcs1 = do.call(rbind,T.funcs)

#remove any functional categories not related to primary metabolism
T.funcs.sorted = subset(T.funcs1,Category == 'Amino Acids and Derivatives' | Category == 'Carbohydrates' | Category == 'Cofactors, Vitamins, Prosthetic Groups, Pigments' | Category == 'Fatty Acids, Lipids, and Isoprenoids' | Category == 'Nitrogen Metabolism' | Category == 'Nucleosides and Nucleotides',select=colnames(T.funcs1))

T.funcs.sorted1 = subset(T.funcs.sorted,Subsystem != 'Hopanes' & Subsystem != 'Polyhydroxybutyrate metabolism' & Subsystem != 'Nitrosative stress' & Subsystem != 'Cyanate hydrolysis' & Subsystem != 'Nitrilase' & Subcategory != 'Nucleosides and Nucleotides - no subcategory' & Subcategory != 'Detoxification',select=colnames(T.funcs.sorted))

T.funcs.sorted1$Cat.id = rep('A')

for(i in 1:nrow(T.funcs.sorted1)) {
  ifelse(T.funcs.sorted1[i,2] %in% 'Cofactors, Vitamins, Prosthetic Groups, Pigments',T.funcs.sorted1[i,8] <- 'V',
  ifelse(T.funcs.sorted1[i,2] %in% 'Carbohydrates',T.funcs.sorted1[i,8] <- 'C',
  ifelse(T.funcs.sorted1[i,2] %in% 'Nitrogen Metabolism',T.funcs.sorted1[i,8] <- 'Ni',
  ifelse(T.funcs.sorted1[i,2] %in% 'Amino Acids and Derivatives',T.funcs.sorted1[i,8] <- 'A',
  ifelse(T.funcs.sorted1[i,2] %in% 'Fatty Acids, Lipids, and Isoprenoids',T.funcs.sorted1[i,8] <- 'L',
  T.funcs.sorted1[i,8] <- 'Nu')))))
}

T.cats = unique(T.funcs.sorted1$Subsystem)
T.dat = matrix(nrow=length(T.cats)+1,ncol = 3)

for(i in 1:(nrow(T.dat)-1)) {
  T.dat[i,1] = T.cats[i]
  T.dat[i,2] <- nrow(subset(T.funcs.sorted1,Subsystem %in% T.cats[i]))
  T.dat[i,3] <- nrow(subset(T.funcs.sorted1,Subsystem %in% T.cats[i] & Distribution=='Accessory'))
}
T.dat[91,1] = 'Total'
T.dat[91,2] <- nrow(T.funcs.sorted1)
T.dat[91,3] <- nrow(subset(T.funcs.sorted1,Distribution=='Accessory'))

T.pvals = matrix(nrow=length(T.cats),ncol = 4)

for(i in 1:(nrow(T.dat)-1)) {
  x = rbind(T.dat[91,2:3],T.dat[i,2:3])
  x = as.data.frame(x)
  x$V1 = as.numeric(as.character(x$V1))
  x$V2 = as.numeric(as.character(x$V2))
  y = x[1,]-x[2,]
  z = rbind(x[2,],y)
  z = t(z)
  z = rbind(z[2,],z[1,])
  T.pvals[i,1] <- T.dat[i,1]
  print(fisher.test(z,alternative='g'))
  T.pvals[i,3] <- fisher.test(z,alternative='g')$p.value
  T.pvals[i,2] <- fisher.test(z,alternative='g')$estimate
}

T.pvals[,4] = p.adjust(T.pvals[,3],method='fdr')
```

###Accessory genome heatmap
```{r}
library(pheatmap)
library(reshape2)
library(RColorBrewer)
#combine the seven above to get the number of functions found in the core and accessory for each species. use pretty heatmap to plot each indvidually.
Ath.count = as.data.frame(Ath.funcs.sorted1[,7:8])
Ath.count$species = rep('Ath')

Gc.count = as.data.frame(Gc.funcs.sorted1[,7:8])
Gc.count$species = rep('Gc')

Gk.count = as.data.frame(Gk.funcs.sorted1[,7:8])
Gk.count$species = rep('Gk')

LAb.count = as.data.frame(LAb.funcs.sorted1[,7:8])
LAb.count$species = rep('LAb')

LApl.count = as.data.frame(LApl.funcs.sorted1[,7:8])
LApl.count$species = rep('LApl')

PRr.count = as.data.frame(PRr.funcs.sorted1[,7:8])
PRr.count$species = rep('PRr')

T.count = as.data.frame(T.funcs.sorted1[,7:8])
T.count$species = rep('T')

count.dat = rbind(Ath.count,Gc.count,Gk.count,LAb.count,LApl.count,PRr.count,T.count)

count.dat1 = as.data.frame(table(count.dat))

count.accessory = subset(count.dat1,Distribution=='Accessory',select=c(Cat.id,species,Freq))
count.accessory$Freq = as.numeric(count.accessory$Freq)
count.accessory1 = dcast(count.accessory,species~Cat.id)
row.names(count.accessory1) <- count.accessory1$species

for(i in 1:nrow(count.accessory1)) {
  for(j in 1:ncol(count.accessory1)) {
    if(count.accessory1[i,j] == 0) {
      count.accessory1[i,j]<-NA
    }
  }
}

col.dat = brewer.pal(9,'YlGnBu')

pheatmap(as.matrix(count.accessory1[,2:7]),color = col.dat,treeheight_row = 0, treeheight_col = 0,cluster_rows=FALSE,cluster_cols=FALSE,legend=TRUE,show_rownames=TRUE,show_colnames = TRUE)

count.core = subset(count.dat1,Distribution=='Core',select=c(Cat.id,species,Freq))
count.core$Freq = as.numeric(count.core$Freq)
count.core1 = dcast(count.core,species~Cat.id)
row.names(count.core1) <- count.core1$species

for(i in 1:nrow(count.core1)) {
  for(j in 1:ncol(count.core1)) {
    if(count.core1[i,j] == 0) {
      count.core1[i,j]<-NA
    }
  }
}

col.dat = brewer.pal(9,'YlGnBu')

pheatmap(as.matrix(count.core1[,2:7]),color = col.dat,treeheight_row = 0, treeheight_col = 0,cluster_rows=FALSE,cluster_cols=FALSE,legend=TRUE,show_rownames=TRUE,show_colnames = TRUE)
```

```{r}
Ath.acc = subset(Ath.funcs.sorted1,Distribution=='Accessory',select=c(Cat.id,Subcategory,Subsystem,Role))
Ath.acc$taxa = rep('Ath')

Gc.acc = subset(Gc.funcs.sorted1,Distribution=='Accessory',select=c(Cat.id,Subcategory,Subsystem,Role))
Gc.acc$taxa = rep('Gc')

Gk.acc = subset(Gk.funcs.sorted1,Distribution=='Accessory',select=c(Cat.id,Subcategory,Subsystem,Role))
Gk.acc$taxa = rep('Gk')

LAb.acc = subset(LAb.funcs.sorted1,Distribution=='Accessory',select=c(Cat.id,Subcategory,Subsystem,Role))
LAb.acc$taxa = rep('LAb')

LApl.acc = subset(LApl.funcs.sorted1,Distribution=='Accessory',select=c(Cat.id,Subcategory,Subsystem,Role))
LApl.acc$taxa = rep('LApl')

PRr.acc = subset(PRr.funcs.sorted1,Distribution=='Accessory',select=c(Cat.id,Subcategory,Subsystem,Role))
PRr.acc$taxa = rep('PRr')

T.acc = subset(T.funcs.sorted1,Distribution=='Accessory',select=c(Cat.id,Subcategory,Subsystem,Role))
T.acc$taxa = rep('T')

acc = rbind(Ath.acc,Gc.acc,Gk.acc,LAb.acc,LApl.acc,PRr.acc,T.acc)

acctb = dcast(acc,Cat.id+Subcategory+Subsystem+Role~taxa,length)

write.csv(acctb,"/Users/johnmcmullen/Box Sync/Cornell_jgm/Douglas Lab/Research/Genomes/2020_assemblies/Pangenome_analysis/met_subset/Roary_analysis/accessory_function_species_comparison.csv")
```

#Fig. S1 Average nucleotide identity (ANI) heatmaps showing results from JSpecies
##ANI heatmap
```{r}
library(gplots)
library(pheatmap)
library(RColorBrewer)

#import ani scores
lacto_ani = read.csv('/Users/johnmcmullen/Box Sync/Cornell_jgm/Douglas Lab/Research/Genomes/2020_assemblies/Analysis/ANI/Lactobacillales_ANI.csv')
row.names(lacto_ani) <- lacto_ani$X
lacto_ani = lacto_ani[,-1]

entero_ani = read.csv('/Users/johnmcmullen/Box Sync/Cornell_jgm/Douglas Lab/Research/Genomes/2020_assemblies/Analysis/ANI/Enterobacterales_ANI.csv')
row.names(entero_ani) <- entero_ani$X
entero_ani = entero_ani[,-1]

aceto_ani = read.csv('/Users/johnmcmullen/Box Sync/Cornell_jgm/Douglas Lab/Research/Genomes/2020_assemblies/Analysis/ANI/Rhodospirillales_ANI.csv')
row.names(aceto_ani) <- aceto_ani$X
aceto_ani = aceto_ani[,-1]

#convert to presence (>= 95%) and absence (<95%) for heatmaps
for(i in 1:ncol(lacto_ani)) {
  for(j in 1:nrow(lacto_ani))
  ifelse(lacto_ani[j,i] < 95,lacto_ani[j,i] <- 0,lacto_ani[j,i] <- 1)
}

for(i in 1:ncol(entero_ani)) {
  for(j in 1:nrow(entero_ani))
  ifelse(entero_ani[j,i] < 95,entero_ani[j,i] <- 0,entero_ani[j,i] <- 1)
}

for(i in 1:ncol(aceto_ani)) {
  for(j in 1:nrow(aceto_ani))
  ifelse(aceto_ani[j,i] < 95,aceto_ani[j,i] <- 0,aceto_ani[j,i] <- 1)
}


#heatmap.pdf
pheatmap(lacto_ani,color=c('white','black'),treeheight_row = 0, treeheight_col = 0,legend=FALSE,fontsize = 10)

pheatmap(entero_ani,color=c('white','black'),treeheight_row = 0, treeheight_col = 0,legend=FALSE,fontsize = 10)

pheatmap(aceto_ani,color=c('white','black'),treeheight_row = 0, treeheight_col = 0,legend=FALSE,fontsize = 10)
```

#Mostly Fig S2 and S4, but also Fig. 1
##draw the species tree and 16S tree
##draw the tanglegrams between species and 16S trees
```{r}
library(treeio)
library(ggtree)
library(ape)
library(phytools)
library(car)
library(emmeans)
library(ggplot2)
library(vegan)
library(phangorn)
library(dendextend)
library(geiger)
library(phylogram)
library(seqinr)

ids = read.csv('/Users/johnmcmullen/Box Sync/Cornell_jgm/Douglas Lab/Research/Genomes/2020_assemblies/Analysis/Comparative_genomics_proj/genome_meta_data_RAST.csv')

rename = read.csv('/Users/johnmcmullen/Box Sync/Cornell_jgm/Douglas Lab/Research/Genomes/2020_assemblies/Analysis/Comparative_genomics_proj/genome_strain_rename.csv')

#species tree from phylogenetic ml analysis

speciesphylo = read.iqtree("/Users/johnmcmullen/Box Sync/Cornell_jgm/Douglas Lab/Research/Genomes/2020_assemblies/Analysis/Species_tree/iqtree_results_updated/concatenated_species_aa.fasta.treefile")
specieso = as.phylo(speciesphylo)
species = rename_taxa(specieso,rename,tip,tip_new)

#16s tree from phylogenetic ml analysis

treephylo = read.iqtree("/Users/johnmcmullen/Box Sync/Cornell_jgm/Douglas Lab/Research/Genomes/2020_assemblies/Analysis/16S_tree/200813030150_IQTREE_rename/16S_rRNA_gblocks_9refs2_rename.fasta.treefile")
treeo = as.phylo(treephylo)
tree = rename_taxa(treeo,rename,tip,tip_new)

#########################

#cophenetic distance calculations and mantel correlation test between them (protest was included as a sanity check, but mantel test is more interpretable)

gene.cophen = cophenetic.phylo(tree)
species.cophen = cophenetic.phylo(species)
species.cophen = species.cophen[row.names(gene.cophen),colnames(gene.cophen)]

mantel(gene.cophen, species.cophen, method="spearman", permutations=999)
protest(gene.cophen, species.cophen,permutations = 999)

#########################

#normalized Robinson Foulds (nRF) between species and 16S phylogenies, both were rooted to B. subtilis
RF.species = root(species,"B. subtilis")
plotTree(RF.species)
RF.tree = root(tree,"B. subtilis")
plotTree(RF.tree)
RF.dist(RF.species, RF.tree, normalize = TRUE, check.labels = TRUE,rooted = FALSE) # 0.5


name.check(species,tree,data.names=tree$tip.label)

#tanglegram
dendlist(as.cladogram(as.dendrogram(species)),as.cladogram(as.dendrogram.phylo(tree))) %>%
  untangle(method = "step1side") %>% # Find the best alignment layout
  tanglegram(highlight_distinct_edges = FALSE, highlight_branches_lwd = FALSE) %>%# Draw the two dendrograms
  entanglement() #score between 0 and 1, closer to 0 is a better alignment

#######################

#investigate the nRF for each order; subset tip names to select clades

lac = subset(rename,Order == 'Lactobacillales',select = 'tip_new')
enter = subset(rename,Order == 'Enterobacterales',select = 'tip_new')
aceto = subset(rename,Order == 'Rhodospirillales',select = 'tip_new')

#######################

#Lactobacillales clade - The following analysis looked specifically at the nRF values and the mantel spearman correlation between the phylogenomic and 16S phylogenetic anlayses. In addition, the code for plotting the Order-specific phylogenies is included here.

plotTree(tree)
lac.tree = keep.tip(tree, c(as.matrix(lac),'B. subtilis','E. faecalis','S. pyogenes'))
lac.tree2 = reroot(lac.tree,interactive = TRUE) #select about a quarter down from the b and e split on b edge
plotTree(species)
lac.species = extract.clade(species,interactive=TRUE)
plotTree(lac.species)
RF.dist(lac.tree2, lac.species, normalize = TRUE, check.labels = TRUE,rooted = FALSE) #0.25

lacto.gene.cophen = cophenetic.phylo(lac.tree2)
lacto.species.cophen = cophenetic.phylo(lac.species)
lacto.species.cophen = lacto.species.cophen[row.names(lacto.gene.cophen),colnames(lacto.gene.cophen)]

mantel(lacto.gene.cophen, lacto.species.cophen, method="spearman", permutations=999) #r=0.8727,p=0.001
protest(lacto.gene.cophen, lacto.species.cophen,permutations = 999)

dendlist(as.cladogram(as.dendrogram(lac.species)),as.cladogram(as.dendrogram.phylo(lac.tree2))) %>%
  untangle(method = "step2side") %>% # Find the best alignment layout
  tanglegram(common_subtrees_color_branches = TRUE,highlight_distinct_edges = FALSE, highlight_branches_lwd = FALSE,margin_inner=6) %>%# Draw the two dendrograms
  entanglement() #score between 0 and 1, closer to 0 is a better alignment

plotTree(lac.species,node.numbers=TRUE)

ggtree(lac.species) + geom_text2(aes(subset=!isTip, label=node), hjust=-.3) + geom_tiplab()

#draw the species phylogeny
ggtree(lac.species) +
  geom_tiplab(aes(subset=label!='B. subtilis' & label!='E. faecalis' & label!='S. pyogenes'&label!=100&label!=98&label!=86&label!=84&label!=94&label!=71&label!=99&label!=97&label!=95),size=8) +
  geom_tiplab(aes(subset = label=="B. subtilis" | label=='E. faecalis' | label == 'S. pyogenes'),fontface='italic',size=8) +
  geom_nodepoint(aes(label=label, subset = !is.na(as.numeric(label)) & as.numeric(label) > 50 & as.numeric(label) <=70),fill='white',pch=23,size=5) +
  geom_nodepoint(aes(label=label, subset = !is.na(as.numeric(label)) & as.numeric(label) > 70),fill='white',pch=21,size=5) +
  geom_nodepoint(aes(label=label, subset = !is.na(as.numeric(label)) & as.numeric(label) > 80),fill='gray',pch=21,size=5) +
  geom_nodepoint(aes(label=label, subset = !is.na(as.numeric(label)) & as.numeric(label) > 95),fill='black',pch=21,size=5) +
  geom_treescale(fontsize = 8,x=-0.00000001)
  
ggsave("/Users/johnmcmullen/Box Sync/Cornell_jgm/Douglas Lab/Research/Genomes/2020_assemblies/Analysis/lacto_species_tree.pdf",width = 23,height=14,unit='in',limitsize = FALSE)

plotTree(lac.tree,node.numbers=TRUE) 

#draw the 16S phylogeny
ggtree(lac.tree2) +
  geom_tiplab(aes(subset=label!='B. subtilis' & label!='E. faecalis' & label!='S. pyogenes' & label!='Root'&label!=92&label!=96&label!=98&label!=100&label!=84&label!=56&label!=90&label!=97&label!=77&label!=93&label!=53&label!=99),size=8) +
  geom_tiplab(aes(subset = label=="B. subtilis" | label=='E. faecalis' | label == 'S. pyogenes' &label!='Root'),fontface='italic',size=8) +
  geom_nodepoint(aes(label=label, subset = !is.na(as.numeric(label)) & as.numeric(label) > 50 & as.numeric(label) <=70),fill='white',pch=23,size=5) +
  geom_nodepoint(aes(label=label, subset = !is.na(as.numeric(label)) & as.numeric(label) > 70),fill='white',pch=21,size=5) +
  geom_nodepoint(aes(label=label, subset = !is.na(as.numeric(label)) & as.numeric(label) > 80),fill='gray',pch=21,size=5) +
  geom_nodepoint(aes(label=label, subset = !is.na(as.numeric(label)) & as.numeric(label) > 95),fill='black',pch=21,size=5) +
  geom_treescale(fontsize = 8,x=-0.0000001)
  
ggsave("/Users/johnmcmullen/Box Sync/Cornell_jgm/Douglas Lab/Research/Genomes/2020_assemblies/Analysis/lacto_16S_tree.pdf",width = 24,height=14,unit='in',limitsize = FALSE)

#############################

#Enterobacterales clade - The following analysis looked specifically at the nRF values and the mantel spearman correlation between the phylogenomic and 16S phylogenetic anlayses. In addition, the code for plotting the Order-specific phylogenies is included here.

species2 = root(species,'B. subtilis')
plotTree(species2)
enter.species = extract.clade(species2,interactive=TRUE)
plotTree(enter.species)

tree2 = root(tree,'B. subtilis')
plotTree(tree2)
enter.tree = extract.clade(tree2,interactive=TRUE)
plotTree(enter.tree)
enter.tree2 = reroot(enter.tree,interactive = TRUE) #select about a quarter down from the initial split for Vcholerae to give some distance between the node and tip to reroot

RF.dist(enter.tree, enter.species, normalize = TRUE, check.labels = TRUE,rooted = FALSE) #0.4666667

entero.gene.cophen = cophenetic.phylo(enter.tree2)
entero.species.cophen = cophenetic.phylo(enter.species)
entero.species.cophen = entero.species.cophen[row.names(entero.gene.cophen),colnames(entero.gene.cophen)]

mantel(entero.gene.cophen, entero.species.cophen, method="spearman", permutations=999) #r = 0.8914, p = 0.001
protest(entero.gene.cophen, entero.species.cophen,permutations = 999)

dendlist(as.cladogram(as.dendrogram(enter.species)),as.cladogram(as.dendrogram.phylo(enter.tree2))) %>%
  untangle(method = "step2side") %>% # Find the best alignment layout
  tanglegram(common_subtrees_color_branches = TRUE,highlight_distinct_edges = FALSE, highlight_branches_lwd = FALSE,margin_inner=6) %>%# Draw the two dendrograms
  entanglement() #score between 0 and 1, closer to 0 is a better alignment

#draw the species phylogeny
ggtree(enter.species) +
  geom_tiplab(aes(subset=label!='H. influenzae' & label!='P. multocida' & label!='V. cholerae'&label!=100&label!=92&label!=95&label!=99&label!=49&label!=96),size=8) +
  geom_tiplab(aes(subset = label=="H. influenzae" | label=='P. multocida' | label == 'V. cholerae'),fontface='italic',size=8) +
  geom_nodepoint(aes(label=label, subset = !is.na(as.numeric(label)) & as.numeric(label) > 50 & as.numeric(label) <=70),fill='white',pch=23,size=5) +
  geom_nodepoint(aes(label=label, subset = !is.na(as.numeric(label)) & as.numeric(label) > 70),fill='white',pch=21,size=5) +
  geom_nodepoint(aes(label=label, subset = !is.na(as.numeric(label)) & as.numeric(label) > 80),fill='gray',pch=21,size=5) +
  geom_nodepoint(aes(label=label, subset = !is.na(as.numeric(label)) & as.numeric(label) > 95),fill='black',pch=21,size=5) +
  geom_treescale(fontsize = 8,x=-0.00000001)
  
ggsave("/Users/johnmcmullen/Box Sync/Cornell_jgm/Douglas Lab/Research/Genomes/2020_assemblies/Analysis/enteric_species_tree.pdf",width = 21,height=14,unit='in',limitsize = FALSE)

#draw the 16S phylogeny
ggtree(enter.tree2) +
  geom_tiplab(aes(subset=label!='H. influenzae' & label!='P. multocida' & label!='V. cholerae'&label!='Root'&label!=85&label!=76&label!=72&label!=92&label!=74&label!=99&label!=100&label!=84&label!=81&label!=96&label!=71&label!=64&label!=58&label!=98&label!=89&label!=62&label!=71&label!=82&label!=90&label!=72&label!=79),size=8) +
  geom_tiplab(aes(subset = label=="H. influenzae" | label=='P. multocida' | label == 'V. cholerae'),fontface='italic',size=8) +
  geom_nodepoint(aes(label=label, subset = !is.na(as.numeric(label)) & as.numeric(label) > 50 & as.numeric(label) <=70),fill='white',pch=23,size=5) +
  geom_nodepoint(aes(label=label, subset = !is.na(as.numeric(label)) & as.numeric(label) > 70),fill='white',pch=21,size=5) +
  geom_nodepoint(aes(label=label, subset = !is.na(as.numeric(label)) & as.numeric(label) > 80),fill='gray',pch=21,size=5) +
  geom_nodepoint(aes(label=label, subset = !is.na(as.numeric(label)) & as.numeric(label) > 95),fill='black',pch=21,size=5) +
  geom_treescale(fontsize = 8,x=-0.00000001)
  
ggsave("/Users/johnmcmullen/Box Sync/Cornell_jgm/Douglas Lab/Research/Genomes/2020_assemblies/Analysis/enteric_16S_tree.pdf",width = 40,height=14,unit='in',limitsize = FALSE)

############################

#Rhodospirillales clade - The following analysis looked specifically at the nRF values and the mantel spearman correlation between the phylogenomic and 16S phylogenetic anlayses. In addition, the code for plotting the Order-specific phylogenies is included here.

species2 = root(species2,'B. subtilis')
plotTree(species2)
aceto.species = extract.clade(species2,interactive=TRUE)
plotTree(aceto.species)

plotTree(tree)
aceto.tree = extract.clade(tree,interactive=TRUE)
plotTree(aceto.tree)

RF.dist(aceto.tree, aceto.species, normalize = TRUE, check.labels = TRUE,rooted = FALSE) # 0.6521739

aceto.gene.cophen = cophenetic.phylo(aceto.tree)
aceto.species.cophen = cophenetic.phylo(aceto.species)
aceto.species.cophen = aceto.species.cophen[row.names(aceto.gene.cophen),colnames(aceto.gene.cophen)]

mantel(aceto.gene.cophen, aceto.species.cophen, method="spearman", permutations=999) #r = 0.8949, p = 0.001
protest(aceto.gene.cophen, aceto.species.cophen,permutations = 999)

dendlist(as.cladogram(as.dendrogram(aceto.species)),as.cladogram(as.dendrogram.phylo(aceto.tree))) %>%
  untangle(method = "step2side") %>% # Find the best alignment layout
  tanglegram(common_subtrees_color_branches = TRUE,highlight_distinct_edges = FALSE, highlight_branches_lwd = FALSE,margin_inner=7) %>%# Draw the two dendrograms
  entanglement() #score between 0 and 1, closer to 0 is a better alignment

#draw the species phylogeny 

ggtree(aceto.species) +
  geom_tiplab(aes(subset=label!='M. magneticum' & label!='G. bethesdensis' & label!='R. rubrum'&label!=85&label!=76&label!=72&label!=92&label!=74&label!=99&label!=100&label!=84&label!=81&label!=96&label!=71&label!=64&label!=58&label!=98&label!=89&label!=62&label!=71&label!=82&label!=90&label!=72&label!=79&label!=34&label!=33&label!=97&label!=75&label!=91&label!=78&label!=77&label!=95&label!=93&label!=53&label!=73&label!=43&label!=65&label!=57&label!=38),size=8) +
  geom_tiplab(aes(subset = label=="M. magneticum" | label=='G. bethesdensis' | label == 'R. rubrum'),fontface='italic',size=8) +
  geom_nodepoint(aes(label=label, subset = !is.na(as.numeric(label)) & as.numeric(label) > 50 & as.numeric(label) <=70),fill='white',pch=23,size=5) +
  geom_nodepoint(aes(label=label, subset = !is.na(as.numeric(label)) & as.numeric(label) > 70),fill='white',pch=21,size=5) +
  geom_nodepoint(aes(label=label, subset = !is.na(as.numeric(label)) & as.numeric(label) > 80),fill='gray',pch=21,size=5) +
  geom_nodepoint(aes(label=label, subset = !is.na(as.numeric(label)) & as.numeric(label) > 95),fill='black',pch=21,size=5) +
  geom_treescale(fontsize = 8,x=0.01) 
  
ggsave("/Users/johnmcmullen/Box Sync/Cornell_jgm/Douglas Lab/Research/Genomes/2020_assemblies/Analysis/aceto_species_tree.pdf",width = 18,height=15,unit='in',limitsize = FALSE)

#draw the 16S phylogney 

ggtree(aceto.tree) +
  geom_tiplab(aes(subset=label!='M. magneticum' & label!='G. bethesdensis' & label!='R. rubrum'&label!=85&label!=76&label!=72&label!=92&label!=74&label!=99&label!=100&label!=84&label!=81&label!=96&label!=71&label!=64&label!=58&label!=98&label!=89&label!=62&label!=71&label!=82&label!=90&label!=72&label!=79&label!=34&label!=33&label!=97&label!=75&label!=91&label!=78&label!=77&label!=95&label!=93&label!=53&label!=73&label!=88&label!=83&label!=67&label!=63),size=8) +
  geom_tiplab(aes(subset = label=="M. magneticum" | label=='G. bethesdensis' | label == 'R. rubrum'),fontface='italic',size=8) +
  geom_nodepoint(aes(label=label, subset = !is.na(as.numeric(label)) & as.numeric(label) > 50 & as.numeric(label) <=70),fill='white',pch=23,size=5) +
  geom_nodepoint(aes(label=label, subset = !is.na(as.numeric(label)) & as.numeric(label) > 70),fill='white',pch=21,size=5) +
  geom_nodepoint(aes(label=label, subset = !is.na(as.numeric(label)) & as.numeric(label) > 80),fill='gray',pch=21,size=5) +
  geom_nodepoint(aes(label=label, subset = !is.na(as.numeric(label)) & as.numeric(label) > 95),fill='black',pch=21,size=5) +
  geom_treescale(fontsize = 8,x=-0.0000001)
  
ggsave("/Users/johnmcmullen/Box Sync/Cornell_jgm/Douglas Lab/Research/Genomes/2020_assemblies/Analysis/aceto_16S_tree.pdf",width = 19,height=14,unit='in',limitsize = FALSE)
```

#Fig. S4 Correlation between phylogeny and function
```{r}
library(treeio)
library(ggtree)
library(ape)
library(phytools)
library(car)
library(emmeans)
library(ggplot2)
library(vegan)
library(phangorn)
library(dendextend)
library(geiger)
library(phylogram)

rename = read.csv('/Users/johnmcmullen/Box Sync/Cornell_jgm/Douglas Lab/Research/Genomes/2020_assemblies/Analysis/Comparative_genomics_proj/genome_strain_rename.csv')

#bray-curtis of relative counts
subs.p = decostand(subs.taxa[,9:46],'total')  
x = subset(rename,Order != 'ref',select=colnames(rename))
row.names(subs.p) <- x$tip_new #updates strian IDs
subs.p.tree = subs.p[row.names(tree.dist),]
bc.tree = vegdist(subs.p.tree,method='bray')

subs.p.species = subs.p[row.names(species.dist),]
bc.species = vegdist(subs.p.species,method='bray')

#species tree from phylogenetic ml analysis

speciesphylo = read.iqtree("/Users/johnmcmullen/Box Sync/Cornell_jgm/Douglas Lab/Research/Genomes/2020_assemblies/Analysis/Species_tree/iqtree_results_updated/concatenated_species_aa.fasta.treefile")
specieso = as.phylo(speciesphylo)
species = rename_taxa(specieso,rename,tip,tip_new)
species.dist.species <-drop.tip(species, c("H. influenzae","P. multocida","V. cholerae","S. pyogenes","B. subtilis","E. faecalis","M. magneticum","R. rubrum","G. bethesdensis"))

species.dist = cophenetic.phylo(species.dist.species)

#dendogram from pvclust
metclust = read.newick('/Users/johnmcmullen/Box Sync/Cornell_jgm/Douglas Lab/Research/Genomes/2020_assemblies/Analysis/metabolic_cluster_bray_ward.nwk')

ids %>% arrange(metclust$tip.label)

d <- rename_taxa(metclust,ids,name,tip)
d2 <- rename_taxa(d,x,tip,tip_new) #updated strian IDs

#16s tree from phylogenetic ml analysis
treephylo = read.iqtree("/Users/johnmcmullen/Box Sync/Cornell_jgm/Douglas Lab/Research/Genomes/2020_assemblies/Analysis/16S_tree/200813030150_IQTREE_rename/16S_rRNA_gblocks_9refs2_rename.fasta.treefile")
tree = as.phylo(treephylo)
tree = rename_taxa(tree,rename,tip,tip_new)

#remove reference 16s strains
tree.dist.tree <-drop.tip(tree, c("H. influenzae","P. multocida","V. cholerae","S. pyogenes","B. subtilis","E. faecalis","M. magneticum","R. rubrum","G. bethesdensis"))

#calculate cophenetic distance
tree.dist = cophenetic.phylo(tree.dist.tree)


###########################

#mantel test

mantel(bc.tree, tree.dist, method="spearman", permutations=999) #r=0.6768,p-0.001

#Procrustean permutation test is another method that can be applied --> gives similar result, I like the mantel just because it is a bit more intuitive and there is no ordination really to show for the matrices
protest(bc.tree, tree.dist,permutations = 999)

################################

#mantel test to compare the species tree and the function dendrogram
mantel(bc.species, species.dist, method="spearman", permutations=999) #r=0.7944, p = 0.001

################################

#normalized robinson folds; conduct for the full tree and each order
tree_test = root(tree.dist.tree,'LlBpl1') #root to L. lactis
RF.dist(d2, tree_test, normalize = TRUE, check.labels = TRUE,rooted = FALSE) #0.6236559

name.check(tree_test,d2,data.names=d2$tip.label)

dendlist(as.cladogram(as.dendrogram(tree_test)),as.cladogram(as.dendrogram.phylo(d2))) %>%
  untangle(method = "step2side") %>% # Find the best alignment layout
  tanglegram(common_subtrees_color_branches = TRUE,highlight_distinct_edges = FALSE, highlight_branches_lwd = FALSE,margin_inner=5,margin_top = 1,lab.cex=0.75)  %>%# Draw the two dendrograms
  entanglement() #score between 0 and 1, closer to 0 is a better alignment

species_test = root(species.dist.tree,'LlBpl1')
RF.dist(d2, species_test, normalize = TRUE, check.labels = TRUE,rooted = FALSE) #0.5268817

name.check(species.dist.tree,d2,data.names=d2$tip.label)

dendlist(as.cladogram(as.dendrogram(species_test)),as.cladogram(as.dendrogram.phylo(d2))) %>%
  untangle(method = "step2side") %>% # Find the best alignment layout
  tanglegram(common_subtrees_color_branches = TRUE,highlight_distinct_edges = FALSE, highlight_branches_lwd = FALSE,margin_inner=5,margin_top = 1,lab.cex=0.75)  %>%# Draw the two dendrograms
  entanglement() #score between 0 and 1, closer to 0 is a better alignment

#investigate the nRF for each order

lac = subset(rename,Order == 'Lactobacillales',select = 'tip_new')
enter = subset(rename,Order == 'Enterobacterales',select = 'tip_new')
aceto = subset(rename,Order == 'Rhodospirillales',select = 'tip_new')

lac.tree = keep.tip(tree_test, as.matrix(lac))
lac.met = keep.tip(d2,as.matrix(lac))
RF.dist(lac.tree, lac.met, normalize = TRUE, check.labels = TRUE,rooted = FALSE) #0.4705882

lac.species = keep.tip(species_test, as.matrix(lac))
RF.dist(lac.species, lac.met, normalize = TRUE, check.labels = TRUE,rooted = FALSE) #0.5294118

dendlist(as.cladogram(as.dendrogram(lac.met)),as.cladogram(as.dendrogram.phylo(lac.tree))) %>%
  untangle(method = "step2side") %>% # Find the best alignment layout
  tanglegram(common_subtrees_color_branches = TRUE,highlight_distinct_edges = FALSE, highlight_branches_lwd = FALSE,margin_inner=5) %>%# Draw the two dendrograms
  entanglement() #score between 0 and 1, closer to 0 is a better alignment


enter.tree = keep.tip(tree_test, as.matrix(enter))
enter.met = keep.tip(d2,as.matrix(enter))
RF.dist(enter.tree, enter.met, normalize = TRUE, check.labels = TRUE,rooted = FALSE) #0.6296296

enter.species = keep.tip(species_test, as.matrix(enter))
RF.dist(enter.species, enter.met, normalize = TRUE, check.labels = TRUE,rooted = FALSE) #0.3703704

dendlist(as.cladogram(as.dendrogram(enter.met)),as.cladogram(as.dendrogram.phylo(enter.tree))) %>%
  untangle(method = "step2side") %>% # Find the best alignment layout
  tanglegram(common_subtrees_color_branches = TRUE,highlight_distinct_edges = FALSE, highlight_branches_lwd = FALSE,margin_inner=5) %>%# Draw the two dendrograms
  entanglement() #score between 0 and 1, closer to 0 is a better alignment


aceto.tree = keep.tip(tree_test, as.matrix(aceto))
aceto.met = keep.tip(d2,as.matrix(aceto))
RF.dist(aceto.tree, aceto.met, normalize = TRUE, check.labels = TRUE,rooted = FALSE) #0.6976744

aceto.species = keep.tip(species_test, as.matrix(aceto))
RF.dist(aceto.species, aceto.met, normalize = TRUE, check.labels = TRUE,rooted = FALSE) #0.6511628

dendlist(as.cladogram(as.dendrogram(aceto.met)),as.cladogram(as.dendrogram.phylo(aceto.tree))) %>%
  untangle(method = "step2side") %>% # Find the best alignment layout
  tanglegram(common_subtrees_color_branches = TRUE,highlight_distinct_edges = FALSE, highlight_branches_lwd = FALSE,margin_inner=5) %>%# Draw the two dendrograms
  entanglement() #score between 0 and 1, closer to 0 is a better alignment
```

#Fig. S5 orthogroup comparison among all 96 strains and correlation with metabolism-related subset
##PCoA of gene family incidence for metabolism and whole genome
```{r}
library(vegan)
library(ggplot2)

#import the metabolism related orthogroups
og.pa.met.pcoa = read.csv("/Users/johnmcmullen/Box\ Sync/Cornell_jgm/Douglas\ Lab/Research/Genomes/2020_assemblies/Analysis/Orthofinder_96sub/Results_Aug19_1/Orthogroups/Orthogroups_met_pa.csv")

#select those with 3 or more genomes represented
og.pa.met.pcoa$Total = rowSums(og.pa.met.pcoa[,3:98])
og.pa.met.pcoa = og.pa.met.pcoa[,2:99]
colnames(og.pa.met.pcoa)[1] <- 'OGs'
row.names(og.pa.met.pcoa) <- og.pa.met.pcoa$OGs
og.pa.met.pcoa1 <- t(subset(og.pa.met.pcoa,Total>2,select=colnames(og.pa.met.pcoa[,2:98])))

for(i in 1:nrow(og.pa.met.pcoa1)) {
  for(j in 1:nrow(rename)) {
    if(grepl(rename[j,8],row.names(og.pa.met.pcoa1)[i])) {
      row.names(og.pa.met.pcoa1)[i] <- rename[j,10]
    }
  }
}

og.pa.met.pcoa1 <- og.pa.met.pcoa1[1:96,]

pcoa.id = as.data.frame(matrix(nrow=96,ncol=2))

for(i in 1:96) {
  pcoa.id[i,1] <- row.names(og.pa.met.pcoa1)[i]
  pcoa.id[i,2] <- subset(rename,tip_new %in% row.names(og.pa.met.pcoa1)[i],select=Order)
}

write.csv(og.pa.met.pcoa1,"/Users/johnmcmullen/Box\ Sync/Cornell_jgm/Douglas\ Lab/Research/Genomes/2020_assemblies/Analysis/Orthofinder_96sub/Results_Aug19_1/Orthogroups/Orthogroups_met_pa_3plus_forpcoa.csv")

#variation by taxonomic grouping by PERMANOVA
adonis(og.pa.met.pcoa1 ~ pcoa.id$V2,method='jaccard')
adonis.pair(vegdist(og.pa.met.pcoa1,method='jaccard'),as.factor(pcoa.id$V2),nper=999,corr.method='fdr')

#setup PCoA by jaccard dissimiarity
jaccard.pcoa = capscale(og.pa.met.pcoa1~1,distance='jaccard')
head(summary(jaccard.pcoa))
biplot(jaccard.pcoa)
biplot(jaccard.pcoa,display="sites")

jaccard.pcoa.axes <- data.frame(scores(jaccard.pcoa, display = "sites"))
jaccard.pcoa.loading <- data.frame(scores(jaccard.pcoa,display = 'species'))

##prelim graph by order
ggplot(data = jaccard.pcoa.axes, aes(MDS1, MDS2)) + 
  geom_point(aes(fill = pcoa.id$V2), colour="black", pch = 21,size = 5, stroke =1) +
  theme_bw(base_size = 16) +
  xlab("PC1 (42%)") +
  ylab("PC2 (28%)") +
  #scale_y_continuous(limits=c(-1.2,0.8),breaks = c(-1.2,-0.8,-0.4,0,0.4,0.8))+
  #scale_x_continuous(limits = c(-1.3,0.7),breaks=c(seq(-1.3,0.7,by=0.5)))+
  theme_bw(base_size = 30) +
  theme(aspect.ratio=1,panel.grid = element_blank(),
        panel.border = element_rect(size = 1, colour = "black"),
        legend.title = element_blank())
```

```{r}
#all of the orthogroups found in all 96 taxa
og.pa.pcoa = read.delim("/Users/johnmcmullen/Box\ Sync/Cornell_jgm/Douglas\ Lab/Research/Genomes/2020_assemblies/Analysis/Orthofinder_96sub/Results_Aug19_1/Orthogroups/Orthogroups.GeneCount.tsv")
row.names(og.pa.pcoa) <- og.pa.pcoa$Orthogroup
og.pa.pcoa1 = decostand(og.pa.pcoa[,2:97],method='pa')

#subset to those with three or more genomes present in a strain
og.pa.pcoa1$Total = rowSums(og.pa.pcoa1)
og.pa.pcoa2 <- t(subset(og.pa.pcoa1,Total>2,select=colnames(og.pa.pcoa1[,1:96])))

for(i in 1:nrow(og.pa.pcoa2)) {
  for(j in 1:nrow(rename)) {
    if(grepl(rename[j,8],row.names(og.pa.pcoa2)[i])) {
      row.names(og.pa.pcoa2)[i] <- rename[j,10]
    }
  }
}


pcoa.id = as.data.frame(matrix(nrow=96,ncol=2))

for(i in 1:96) {
  pcoa.id[i,1] <- row.names(og.pa.pcoa2)[i]
  pcoa.id[i,2] <- subset(rename,tip_new %in% row.names(og.pa.pcoa2)[i],select=Order)
}

write.csv(og.pa.pcoa2,"/Users/johnmcmullen/Box\ Sync/Cornell_jgm/Douglas\ Lab/Research/Genomes/2020_assemblies/Analysis/Orthofinder_96sub/Results_Aug19_1/Orthogroups/Orthogroups_pa_3plus_forpcoa.csv")

#variation by taxonomic grouping with PERMANOVA
adonis(og.pa.pcoa2 ~ pcoa.id$V2,method='jaccard')
adonis.pair(vegdist(og.pa.pcoa2,method='jaccard'),as.factor(pcoa.id$V2),nper=999,corr.method='fdr')

#setup PCoA by jaccard dissimiarity
jaccard2.pcoa = capscale(og.pa.pcoa2~1,distance='jaccard')
head(summary(jaccard2.pcoa))
biplot(jaccard2.pcoa)
biplot(jaccard2.pcoa,display="sites")

jaccard2.pcoa.axes <- data.frame(scores(jaccard2.pcoa, display = "sites"))
jaccard2.pcoa.loading <- data.frame(scores(jaccard2.pcoa,display = 'species'))

##prelim graph by order
ggplot(data = jaccard2.pcoa.axes, aes(MDS1, MDS2)) + 
  geom_point(aes(fill = pcoa.id$V2), colour="black", pch = 21,size = 5, stroke =1) +
  theme_bw(base_size = 16) +
  xlab("PC1 (35%)") +
  ylab("PC2 (23%)") +
  #scale_y_continuous(limits=c(-1.2,0.8),breaks = c(-1.2,-0.8,-0.4,0,0.4,0.8))+
  #scale_x_continuous(limits = c(-1.3,0.7),breaks=c(seq(-1.3,0.7,by=0.5)))+
  theme_bw(base_size = 30) +
  theme(aspect.ratio=1,panel.grid = element_blank(),
        panel.border = element_rect(size = 1, colour = "black"),
        legend.title = element_blank())
```

```{r}
#correlate the two pcoas on the orthogroups with protest
plot(procrustes(jaccard.pcoa,jaccard2.pcoa))
protest(jaccard.pcoa,jaccard2.pcoa)
```

#Fig. S6 pangenome distribution gene counts by sequence diversity
##Fig. S6A rarefraction curves
#rarefraction curves
```{r}
#roary output for new genomes in pangenome size
Ath.rc = read.csv("/Users/johnmcmullen/Box Sync/Cornell_jgm/Douglas Lab/Research/Genomes/2020_assemblies/Analysis/Pangenome/Ath_pangenome_rarefraction.csv")
Gc.rc = read.csv("/Users/johnmcmullen/Box Sync/Cornell_jgm/Douglas Lab/Research/Genomes/2020_assemblies/Analysis/Pangenome/Gc_pangenome_rarefraction.csv")
Gk.rc = read.csv("/Users/johnmcmullen/Box Sync/Cornell_jgm/Douglas Lab/Research/Genomes/2020_assemblies/Analysis/Pangenome/Gk_pangenome_rarefraction.csv")
LAb.rc = read.csv("/Users/johnmcmullen/Box Sync/Cornell_jgm/Douglas Lab/Research/Genomes/2020_assemblies/Analysis/Pangenome/LAb_pangenome_rarefraction.csv")
LApl.rc = read.csv("/Users/johnmcmullen/Box Sync/Cornell_jgm/Douglas Lab/Research/Genomes/2020_assemblies/Analysis/Pangenome/LApl_pangenome_rarefraction.csv")
PRr.rc = read.csv("/Users/johnmcmullen/Box Sync/Cornell_jgm/Douglas Lab/Research/Genomes/2020_assemblies/Analysis/Pangenome/PRr_pangenome_rarefraction.csv")
T.rc = read.csv("/Users/johnmcmullen/Box Sync/Cornell_jgm/Douglas Lab/Research/Genomes/2020_assemblies/Analysis/Pangenome/T_pangenome_rarefraction.csv")

predict_gene_count = function(x,y) {
  alpha = exp(x$coefficients[1])
  m = x$coefficients[2]
  data.predict = matrix(ncol=2,nrow=length(y))
  for(i in 1:length(y)){
    data.predict[i,1] <- y[i]
    data.predict[i,2] <- (y[i]^m)*alpha
  }
  return(data.predict)
}

Ath.mdl = lm(log(Gene)~log(Genome),data=Ath.rc)
summary(Ath.mdl)
Ath.seq = unique(Ath.rc$Genome)
Ath.predict = as.data.frame(predict_gene_count(Ath.mdl,Ath.seq))

Gc.mdl = lm(log(Gene)~log(Genome),data=Gc.rc)
summary(Gc.mdl)
Gc.seq = unique(Gc.rc$Genome)
Gc.predict = as.data.frame(predict_gene_count(Gc.mdl,Gc.seq))

Gk.mdl = lm(log(Gene)~log(Genome),data=Gk.rc)
summary(Gk.mdl)
Gk.seq = unique(Gk.rc$Genome)
Gk.predict = as.data.frame(predict_gene_count(Gk.mdl,Gk.seq))

LAb.mdl = lm(log(Gene)~log(Genome),data=LAb.rc)
summary(LAb.mdl)
LAb.seq = unique(LAb.rc$Genome)
LAb.predict = as.data.frame(predict_gene_count(LAb.mdl,LAb.seq))

LApl.mdl = lm(log(Gene)~log(Genome),data=LApl.rc)
summary(LApl.mdl)
LApl.seq = unique(LApl.rc$Genome)
LApl.predict = as.data.frame(predict_gene_count(LApl.mdl,LApl.seq))

PRr.mdl = lm(log(Gene)~log(Genome),data=PRr.rc)
summary(PRr.mdl)
PRr.seq = unique(PRr.rc$Genome)
PRr.predict = as.data.frame(predict_gene_count(PRr.mdl,PRr.seq))

T.mdl = lm(log(Gene)~log(Genome),data=T.rc)
summary(T.mdl)
T.seq = unique(T.rc$Genome)
T.predict = as.data.frame(predict_gene_count(T.mdl,T.seq))

ggplot()+
  geom_line(data=Ath.predict,aes(x=V1,y=V2)) +
  geom_line(data=Gc.predict,aes(x=V1,y=V2)) +
  geom_line(data=Gk.predict,aes(x=V1,y=V2)) +
  geom_line(data=LAb.predict,aes(x=V1,y=V2)) +
  geom_line(data=LApl.predict,aes(x=V1,y=V2)) +
  geom_line(data=PRr.predict,aes(x=V1,y=V2)) +
  geom_line(data=T.predict,aes(x=V1,y=V2)) +
  ylab('Gene count') +
  xlab('No. of genomes') +
  scale_y_continuous(limits = c(250,550),breaks=seq(250,550,by=100))+
  scale_x_continuous(limits = c(1,13),breaks=seq(1,13,by=1))+
  theme_bw(base_size = 25) +
  theme(aspect.ratio=1,panel.grid = element_blank(),
        panel.border = element_rect(size = 1, colour = "black"),
        legend.title = element_blank(),axis.text.x=element_text(size=rel(0.9)),axis.text.y=element_text(size=rel(0.9)),axis.title.y=element_text(size=rel(0.9)))
  
```

##Fig. S6BC correlations between counts and diversity
```{r}
#Gene counts
pan.dist$Pangenome = factor(pan.dist$Pangenome,levels=c('Total','Core','Accessory'))
ggplot(pan.dist, aes(Pangenome, Number)) +
  geom_col() +
  ylab('Gene count') +
  scale_y_continuous(limits = c(0,600),breaks=seq(0,600,by=300))+
  facet_grid(Species~.,scales='free')+
  theme_bw(base_size = 20) +
  theme(aspect.ratio=1,panel.grid = element_blank(),
        panel.border = element_rect(size = 1, colour = "black"),
        legend.title = element_blank(),axis.title.x = element_blank(),axis.text.x=element_text(size=rel(0.8),angle = 45,hjust=1),axis.text.y=element_text(size=rel(0.9)),axis.title.y=element_text(size=rel(0.9)),strip.text.y=element_text(angle=0,size=rel(0.75)))

cor.test(pan.dist[pan.dist$Pangenome=='Accessory',4],pan.dist[pan.dist$Pangenome=='Accessory',3])
cor.test(pan.dist[pan.dist$Pangenome=='Core',4],pan.dist[pan.dist$Pangenome=='Core',3])
cor.test(pan.dist[pan.dist$Pangenome=='Total',4],pan.dist[pan.dist$Pangenome=='Total',3])

ggplot(pan.dist, aes(Residue_div, Number,shape=Pangenome)) +
  geom_point(size=5) +
  ylab('Gene count') +
  xlab('Residue diversity (mean H)') +
  scale_y_continuous(limits = c(0,600),breaks=seq(0,600,by=300))+
  scale_x_continuous(limits = c(0,0.01),breaks=seq(0,0.01,by=0.005))+
  facet_grid(.~Pangenome,scales='free')+
  theme_bw(base_size = 25) +
  theme(aspect.ratio=1,panel.grid = element_blank(),
        panel.border = element_rect(size = 1, colour = "black"),
        legend.title = element_blank(),axis.text.x=element_text(size=rel(0.9)),axis.text.y=element_text(size=rel(0.9)),axis.title.y=element_text(size=rel(0.9)))

cor.test(pan.dist[pan.dist$Pangenome=='Accessory',5],pan.dist[pan.dist$Pangenome=='Accessory',3])
cor.test(pan.dist[pan.dist$Pangenome=='Core',5],pan.dist[pan.dist$Pangenome=='Core',3])
cor.test(pan.dist[pan.dist$Pangenome=='Total',5],pan.dist[pan.dist$Pangenome=='Total',3])

ggplot(pan.dist, aes(nuc_div, Number,shape=Pangenome)) +
  geom_point(size=5) +
  ylab('Gene count') +
  xlab('Nucleotide diversity (\U220F)') +
  facet_grid(.~Pangenome,scales='free')+
  scale_y_continuous(limits = c(0,600),breaks=seq(0,600,by=300))+
  scale_x_continuous(limits = c(0,0.003),breaks=seq(0,0.003,by=0.001))+
  theme_bw(base_size = 25) +
  theme(aspect.ratio=1,panel.grid = element_blank(),
        panel.border = element_rect(size = 1, colour = "black"),
        legend.title = element_blank(),axis.text.x=element_text(size=rel(0.9)),axis.text.y=element_text(size=rel(0.9)),axis.title.y=element_text(size=rel(0.9)))
```

#Fig. S8 relative count in RAST functions heatmap
###heatmap on proportional data
```{r}
subs.p2 <- cbind(ids,subs.p)
subs.p3 = arrange(subs.p2,Order,tip)
subs.p4 = subs.p3[,9:46]
row.names(subs.p4) <- subs.p3$tip
subs.p4 = t(subs.p4)

#heatmap.pdf
pheatmap(subs.p4,treeheight_row = 0, treeheight_col = 0,cluster_rows=FALSE, cluster_cols=FALSE,legend=FALSE,fontsize=7,cellheight = 7,show_rownames=FALSE,show_colnames = FALSE)
#heatmap2.pdf
pheatmap(subs.p4,treeheight_row = 0, treeheight_col = 0,cluster_rows=FALSE, cluster_cols=FALSE,legend=TRUE,show_rownames=TRUE,show_colnames = TRUE)
#heatmap3.pdf
pheatmap(subs.p4,treeheight_row = 0, treeheight_col = 0,cluster_rows=FALSE, cluster_cols=FALSE,show_rownames=FALSE,show_colnames = FALSE)

pdf("/Users/johnmcmullen/Box Sync/Cornell_jgm/Douglas Lab/Research/Genomes/2020_assemblies/Analysis/heatmap.pdf")
heatmap.2(subs.n,scale='none',trace='none',dendrogram='none',Rowv=FALSE,Colv=FALSE,key=FALSE)
dev.off()
```

#Table S5 Fisher test for presence/absence of orthogropus among the pangenome taxa
```{r}
#melt the data for all the ogs presence absence, then make a list for each of the ogs. From that run fisher's extact test, find significance

og.pan.met = read.csv("/Users/johnmcmullen/Box Sync/Cornell_jgm/Douglas Lab/Research/Genomes/2020_assemblies/Analysis/Orthofinder_96sub/Results_Aug19_1/Orthogroups/Orthogroups_met_pa_pangenome_3PLUS_comparison.csv")

og.pan.met1 = og.pan.met[og.pan.met$OGs%in%ogs.met.final.pangenome,]

og.names = unique(og.pan.met1$OGs)
og.sig = as.data.frame(matrix(ncol=3,nrow=length(og.names)))

for(i in 1:length(og.names)) {
  og.sig[i,1] <- og.names[i]
  x=subset(og.pan.met1,OGs %in% og.names[i],select=colnames(og.pan.met1[,3:4]))
  og.sig[i,2] <- fisher.test(as.matrix(x))$p.value
}

og.sig$V3 = p.adjust(og.sig$V2,method='fdr')

og.sig1 = og.sig[og.sig$V3<0.05,]

View(og.pan.met[og.pan.met1$orthogroup %in% og.sig1$V1,])

```
