# Supplementary material for: Genome-Inferred Correspondence between Phylogeny and Metabolic Traits in the Wild Drosophila Gut Microbiome
Source: Genome Biol Evol. 2021 Jun 3;13(8):evab127. doi: 10.1093/gbe/evab127 (PMC8358223; doi:10.1093/gbe/evab127)
Supplement: evab127_Supplementary_Data [file evab127_supplementary_data.zip › Supplemental_Tables.xls]

## Sheet: Table S1A
Table S1. List of bacteria used in comparative genomics analysis (A) Summary of genome sequencing and strain isolation for new Drosophila-associated bacteria (see Table S1B for media recipes)
M indicates BLAST top matches with more than one species match
Year isolated	Fly replicate (sex)	Collection site	Isolation medium	Order	Family	Genus	Species	strain	ID	Median insert size (SD) [bp]	Total number of reads	Number of reads after QC (percent kept)	Total number of contigs from SPADES (length bp)	Contig Length cutoff [bp]	Contig kmer coverage cutoff (SPADES output)	Final number of contigs	Genome length [bp]	GC content [%]	N50 [bp]	Number of coding sequences	CDS per contig range (mean)	Mean read depth (SD)	Biosample accession ID	Whole genome accession ID	SRA accession ID (raw fastq files)	Closest ANI match (%) [Accession ID]	Genome extracted 16S rRNA gene best BLAST hit (% ID) [Accession ID]	16S rRNA count	23S rRNA count	5S rRNA count	tRNA count
2015	1 (F)	Kitchen A	YPD	Enterobacterales	Enterobacteriaceae	Citrobacter	sp.	JGM124	C124	249 (109.79)	3100133	2,137,234 (68.94)	2701 (4,723,290)	500	10x	43	3883954	47.51	327922	3887	1-565 (100)	161.78x (811.81)	SAMN17146115	JAERJD000000000	SRR14415563	No match ≥ 95%	Citrobacter freundii RHBSTW-00119 (99.0) [CP056852]	2	2	2	53
2015	2 (F)	Kitchen B	YPD	Enterobacterales	Enterobacteriaceae	Enterobacter	asburiae	JGM58	Ea58	386 (254.94)	3426835	2,917,895 (85.15)	125 (4,635,225)	500	10x	15	4619755	55.93	501168	4383	1-1,603 (313)	189.50x (89.88)	SAMN17146116	JAERJE000000000	SRR14415562	Enterobacter asburiae ATCC 35953 (97.02) [GCA_001521715]	Enterobacter asburiae ATCC 35953 (100) [CP011863]M	1	1	2	64
2015	3 (F)	Kitchen B	YPD	Enterobacterales	Enterobacteriaceae	Enterobacter	ludwigii	JGM43	El43	264 (384.27)	2663001	1,933,682 (72.61)	571 (5,425,367)	500	10x	96	5302774	54.26	190941	5293	1-539 (58)	108.51x (531.90)	SAMN17146117	JAERJF000000000	SRR14415551	Enterobacter ludwigii EN-119 (98.95) [GCA_001750725]	Enterobacter ludwigii D42-sc-1712201 (100) [CP056119]M	2	2	1	64
2015	2 (F)	Kitchen B	YPD	Enterobacterales	Enterobacteriaceae	Enterobacter	mori	JGM37	Em37	379 (91.19)	2931967	2,402,089 (81.93)	174 (4,883,888)	500	10x	25	4827687	55.31	507969	4551	1-737 (190)	149.15x (69.97)	SAMN17146118	JAERJG000000000	SRR14415540	Enterobacter mori LMG 25706 (97.78) [GCA_000211415]	Enterobacter roggenkampii RHBSTW-00002 (99.2) [CP058196]M	1	1	2	62
2015	1 (F)	Kitchen A	YPD	Enterobacterales	Enterobacteriaceae	Enterobacter	sp.	JGM127	E127	364 (1,307.28)	2228975	1,754,533 (78.71)	185 (4,597,448)	500	10x	20	4568061	54.8	392584	4461	1-687 (235)	114.32x (66.19)	SAMN17146119	JAERJH000000000	SRR14415529	No match ≥ 95%	Enterobacter sp. RHBSTW-00175 (96.5) [CP055930]	1	1	2	68
2015	3 (F)	Kitchen B	YPD	Enterobacterales	Enterobacteriaceae	Klebsiella	michiganensis	JGM22	Km22	277 (130.64)	1785485	1,328,744 (74.42)	566 (5,923,063)	500	10x	221	5847855	55.57	54609	5983	1-218 (28)	67.80x (355.71)	SAMN17146120	JAERJI000000000	SRR14415518	Klebsiella michiganensis CCUG 66515 (97.76) [GCA_009173485]	Klebsiella michiganensis RHBSTW-00676 (100) [CP055985]M	2	1	1	59
2015	4 (M)	Kitchen C	YPD	Enterobacterales	Enterobacteriaceae	Klebsiella	variicola	JGM34	Kv34	299 (147.33)	1745945	1,314,149 (75.27)	548 (5,541,799)	500	10x	196	5456381	57.44	65405	5473	1-209 (5473)	72.11x (31.61)	SAMN17146121	JAERJJ000000000	SRR14415507	Klebsiella variicola DSM-15968 (99.14) [GCA_000828055]	Klebsiella variicola RHBSTW-00883 (100) [CP056145]M	2	3	2	62
2015	4 (M)	Kitchen C	YPD	Enterobacterales	Erwiniaceae	Pantoea	dispersa	JGM106	PAd106	398 (273.46)	3162348	2,669,777 (84.42)	410 (4,891,967)	500	10x	94	4835933	57.57	171482	4674	1-505 (50)	164.93x (176.5)	SAMN17146122	JAERJK000000000	SRR14415496	Pantoea dispersa DSM 30073 (98.12) [GCA_014155765]	Pantoea dispersa BJQ0007 (99.9) [CP045216]	1	1	3	65
2015	4 (M)	Kitchen C	YPD	Enterobacterales	Erwiniaceae	Pantoea	dispersa	JGM112	PAd112	234 (110.56)	3736174	2,487,138 (66.57)	1,276 (5,298,421)	500	15x	162	4978697	57.56	90469	4848	1-395 (31)	148.48x (100.84)	SAMN17146123	JAERJL000000000	SRR14415485	Pantoea dispersa DSM 30073 (98.09) [GCA_014155765]	Pantoea dispersa BJQ0007 (99.9) [CP045216]M	1	2	1	58
2015	5 (F)	Kitchen B	YPD	Enterobacterales	Erwiniaceae	Pantoea	sp.	JGM49	PA49	208 (63.18)	27430863	11,709,568 (42.69)	407 (5,416,202)	500	10x	51	5332550	54	353778	5196	1-639 (115)	658.70x (306.63)	SAMN17146124	JAERJM000000000	SRR14415483	No match ≥ 95%	Pantoea sp. ME81 (100) [LR861560]M	2	3	2	70
2015	6 (F)	Kitchen B	YPD	Enterobacterales	Erwiniaceae	Tatumella	sp.	JGM94	T94	379 (84.41)	5141122	4,292,469 (83.49)	424 (3,664,735)	500	10x	43	3588198	50.43	154630	3739	1-383 (87)	358.97x (154.81)	SAMN17146125	JAERJN000000000	SRR14415561	No match ≥ 95%	Tatumella punctata SHS 2003 (99.9) [NR_104937]M	1	1	2	56
2015	7 (F)	Kitchen B	YPD	Enterobacterales	Erwiniaceae	Tatumella	sp.	JGM100	T100	336 (106.24)	2900815	2,067,278 (71.27)	694 (3,737,818)	500	10x	44	3578399	50.46	140089	3737	1-334 (85)	172.92x (98.35)	SAMN17146126	JAERJO000000000	SRR14415560	No match ≥ 95%	Tatumella punctata SHS 2003 (99.9) [NR_104937]M	1	1	2	58
2015	8 (F)	Kitchen B	YPD	Enterobacterales	Erwiniaceae	Tatumella	sp.	JGM91	T91	370 (86.75)	3728278	2,994,946 (80.33)	360 (3,576,616)	500	10x	50	3523626	50.61	139881	3687	1-316 (75)	254.39x (267.36)	SAMN17146127	JAERJP000000000	SRR14415559	No match ≥ 95%	Tatumella punctata DSM 13700 (99.9) [NR_116798]M	1	1	3	61
2015	9 (F)	Kitchen B	YPD	Enterobacterales	Erwiniaceae	Tatumella	sp.	JGM82	T82	271 (121.19)	1728130	1,207,082 (69.85)	8,482 (6,225,972)	500	10x	70	3595265	50.4	140040	3758	1-331 (59)	91.79x (40.71)	SAMN17146128	JAERJQ000000000	SRR14415558	No match ≥ 95%	Tatumella punctata SHS 2003 (99.9) [NR_104937]M	2	4	1	53
2015	10 (M)	Kitchen A	YPD	Enterobacterales	Erwiniaceae	Tatumella	sp.	JGM118	T118	236 (259.18)	4595051	2,725,004 (59.30)	11,825 (7,325,744)	500	20x	57	3708056	52.51	196007	3900	1-589 (80)	198.50x (93.97)	SAMN17146129	JAERJR000000000	SRR14415557	No match ≥ 95%	Tatumella ptyseos NCTC11468 (99.0) [LS483499]	2	3	2	51
2015	1 (F)	Kitchen A	YPD	Enterobacterales	Erwiniaceae	Tatumella	sp.	JGM130	T130	213 (86.26)	3750073	2,223,719 (59.30)	717 (3,708,913)	500	20x	99	3561532	50.3	88360	3768	1-212 (40)	186.44x (371.54)	SAMN17146130	JAERJS000000000	SRR14415556	No match ≥ 95%	Tatumella punctata LMG 22050 (100) [NR_116109]M	2	1	2	51
2015	11 (F)	Kitchen B	YPD	Enterobacterales	Erwiniaceae	Tatumella	sp.	JGM16	T16	272 (126.57)	1916022	1,385,688 (72.32)	478 (3,611,896)	500	20x	60	3521597	50.6	114471	3684	1-313 (62)	117.30x (428.84)	SAMN17146131	JAERJT000000000	SRR14415555	No match ≥ 95%	Tatumella punctata DSM 13700 (99.9) [NR_116798]M	1	1	1	53
2015	12 (F)	Kitchen D	YPD + tet	Enterobacterales	Morganellaceae	Providencia	rettgeri	JGM232	PRr232	375 (83.61)	5187746	4,372,077 (84.28)	108 (4,685,906)	500	10x	29	4674718	40.3	932376	4517	1-1,496 (167)	280.99x (338.51)	SAMN17146132	JAERJU000000000	SRR14415554	Providencia rettgerii NCTC11801 (98.22) [GCF_900455085]	Providencia rettgeri G0519 (99.9) [CP058958]M	1	1	4	63
2015	14 (F)	Kitchen B	YPD	Enterobacterales	Morganellaceae	Providencia	rettgeri	JGM76	PRr76	364 (692.08)	4465980	3,655,226 (81.85)	123 (4,633,819)	500	10x	30	4621312	40.35	262434	4399	1-974 (147)	237.59x (149.05x)	SAMN17146133	JAERJV000000000	SRR14415553	Providencia rettgerii NCTC11801 (98.3) [GCF_900455085]	Providencia rettgeri G0519 (99.9) [CP058958]M	1	1	2	62
2015	17 (F)	Kitchen D	YPD + tet	Enterobacterales	Morganellaceae	Providencia	rettgeri	JGM226	PRr226	357 (679.79)	5152318	4,112,723 (79.82)	144 (4,693,022)	500	10x	30	4673892	40.29	381814	4509	1-1,297 (155)	264.22x (517.35)	SAMN17146134	JAERJW000000000	SRR14415552	Providencia rettgerii NCTC11801 (98.22) [GCF_900455085]	Providencia rettgeri G0519 (99.9) [CP058958]M	1	1	2	60
2015	13 (F)	Kitchen D	YPD + tet	Enterobacterales	Morganellaceae	Providencia	rettgeri	JGM187	PRr187	355 (870.92)	3025022	2,192,475 (72.48)	178 (4,707,192)	500	10x	25	4675130	40.3	941677	4515	1-1,580 (188)	140.59x (149.52)	SAMN17146135	JAERJX000000000	SRR14415550	Providencia rettgerii NCTC11801 (98.21) [GCF_900455085]	Providencia rettgeri G0519 (99.9) [CP058958]M	1	1	3	64
2015	13 (F)	Kitchen D	YPD + tet	Enterobacterales	Morganellaceae	Providencia	sp.	JGM181	PR181	178 (40.44)	20779498	2,751,196 (13.24)	497 (3,813,958)	500	10x	309	3753400	43.03	21063	3563	1-99 (12)	219.77x (160.03)	SAMN17146136	JAERJY000000000	SRR14415549	No match ≥ 95%	Providencia sp. WCHPHu000369 (99.5) [CP031123]M	1	1	2	58
2015	15 (F)	Kitchen D	YPD + tet	Enterobacterales	Morganellaceae	Providencia	sp.	JGM172	PR172	337 (2,376.93)	2354416	1,640,601 (69.68)	96 (3,846,229)	500	10x	14	3829856	42.67	588134	3578	2-1,623 (275)	128.59x (88.16)	SAMN17146137	JAERJZ000000000	SRR14415548	No match ≥ 95%	Providencia sp. WCHPHu000369 (99.5) [CP031123]M	1	1	3	56
2015	16 (F)	Kitchen D	YPD + tet	Enterobacterales	Morganellaceae	Providencia	sp.	JGM178	PR178	371 (388.03)	4675512	3,870,268 (82.78)	66 (3,846,229)	500	10x	14	3831001	42.67	693049	3580	38-1,573 (275)	303.64x (150.77)	SAMN17146138	JAERKA000000000	SRR14415547	No match ≥ 95%	Providencia sp. WCHPHu000369 (99.5) [CP031123]M	1	1	3	64
2015	3 (F)	Kitchen B	YPD	Enterobacterales	Yersiniaceae	Nissabacter	archeti	JGM97	Na97	399 (117.85)	3650488	3,067,737 (84.04)	112 (4,991,361)	500	10x	28	4977390	58.52	287468	4807	5-600 (172)	177.63x (348.34)	SAMN17146139	JAERKB000000000	SRR14415546	Nissabacter archeti 2134 (99.25) [GCF_900130115]	Nissabacter sp. SGAir0207 (99.2) [CP028035]	1	2	3	68
2015	18 (F)	Kitchen A	YPD	Enterobacterales	Yersiniaceae	Serratia	rubidaea	JGM70	Sr70	262 (130.50)	3580730	2,461,972 (68.76)	1,904 (5,112,230)	500	10x	625	4756087	58.95	17420	5318	1-91 (9)	153.83x (81.64)	SAMN17146140	JAERKC000000000	SRR14415545	Serratia rubidaea CIP 103234 (99.14) [GCF_001304675]	Serratia rubidaea NCTC12971 (99.9) [LR590463]	2	3	2	63
2019	19 (M)	Apple dumpster	mMRS + azide	Lactobacilales	Lactobacillaceae	Levilactobacillus	brevis	Dm-2019-31	LEb31	225 (70.91)	8912486	5,360,814 (60.15)	1,064 (2,983,551)	500	20x	46	2709385	45.39	175200	2743	1-353 (61)	587.16x (567.31)	SAMN17146141	JAERKD000000000	SRR14415544	Lactobacillus brevis NCTC13768 (99.02) [GCA_900475625]	Lactobacillus brevis LMT1-73 (100) [CP033885]	1	2	1	55
2019	20 (M)	Apple dumpster	mMRS + azide	Lactobacilales	Lactobacillaceae	Levilactobacillus	brevis	Dm-2019-57	LEb57	225 (70.99)	16482166	10,229,846 (62.07)	2,360 (11,958,050)	500	100x	53	2720196	45.19	119292	2853	1-289 (56)	1,002.84x (790.16)	SAMN17146142	JAERKE000000000	SRR14415543	Lactobacillus brevis ATCC 14869 = DSM 20054 (98.86) [GCA_000469365]	Lactobacillus brevis NCTC13768 (99.9) [LS483405]	2	2	1	57
2019	21 (M)	Kitchen E	mMRS + azide	Lactobacilales	Lactobacillaceae	Levilactobacillus	brevis	Dm-2019-70	LEb70	230 (71.49)	11434133	7,339,395 (64.19)	2,110 (3,369,703)	500	10x	64	2798997	45.2	159197	2883	1-308 (46)	779.03x (681.29)	SAMN17146143	JAERKF000000000	SRR14415542	Lactobacillus brevis ATCC 14869 = DSM 20054 (99.03) [GCA_000469365]	Lactobacillus brevis LMT1-73 (100) [CP033885]	1	1	1	59
2019	22 (M)	Apple dumpster	mMRS + azide	Lactobacilales	Lactobacillaceae	Levilactobacillus	brevis	Dm-2019-10	LEb10	240 (77.71)	9450050	6,402,573 (67.75)	520 (2,766,328)	500	10x	40	2649620	45.38	136007	2732	1-370 (70)	713.78x (527.48)	SAMN17146144	JAERKG000000000	SRR14415541	Lactobacillus brevis ATCC 14869 = DSM 20054 (98.86) [GCA_000469365]	Lactobacillus brevis NCTC13768 (99.9) [LS483405]	1	1	1	48
2019	23 (M)	Kitchen E	mMRS + azide	Lactobacilales	Lactobacillaceae	Levilactobacillus	brevis	Dm-2019-67	LEb67	236 (80.56)	9853100	6,566,134 (66.64)	1,599 (3,198,971)	500	10x	71	2796030	45.21	159197	2883	1-310 (41)	686.74x (1835.42)	SAMN17146145	JAERKH000000000	SRR14415539	Lactobacillus brevis ATCC 14869 = DSM 20054 (99.03) [GCA_000469365]	Lactobacillus brevis LMT1-73 (100) [CP033885]	1	1	1	59
2019	24 (M)	Apple dumpster	mMRS + azide	Lactobacilales	Lactobacillaceae	Lacticaseibacillus	paracasei	Dm-2019-60	LApa60	245 (78.76)	7155294	4,934,625 (68.96)	614 (3,159,717)	500	10x	55	3018739	46.36	128475	3081	1-302 (58)	486.39x (301.76)	SAMN17146146	JAERKI000000000	SRR14415538	Lactobacillus paracasei subsp. paracasei JCM 8130 (98.53) [GCA_000829035]	Lactobacillus paracasei strain 347-16 (100) [CP052065]	1	2	1	55
2019	25 (M)	Apple dumpster	mMRS + azide	Lactobacilales	Lactobacillaceae	Lactiplantibacillus	plantarum	Dm-2019-13	LApl13	237 (76.10)	6852346	4,491,633 (65.55)	1,092 (3,593,530)	500	10x	137	3402128	44.14	46313	3485	1-194 (27)	387.43x (1,454.68)	SAMN17146147	JAERKJ000000000	SRR14415537	Lactobacillus plantarum subsp. plantarum NBRC 15891 (99.14) [GCA_007989145]	Lactobacillus plantarum SK156 (100) [CP059473]	2	3	1	68
2019	19 (M)	Apple dumpster	mMRS + azide	Lactobacilales	Lactobacillaceae	Lactiplantibacillus	plantarum	Dm-2019-28	LApl28	193 (52.38)	6947542	2,670,759 (38.44)	1,235 (3,434,310)	500	10x	279	3274228	44.02	25972	3576	1-104 (13)	221.54x (1234.25)	SAMN17146148	JAERKK000000000	SRR14415536	Lactobacillus plantarum subsp. plantarum NBRC 15891 (98.66) [GCA_007989145]	Lactobacillus plantarum BCC9546 (100) [CP044500]M	1	2	1	63
2019	26 (M)	Kitchen E	mMRS + azide	Lactobacilales	Lactobacillaceae	Lactiplantibacillus	plantarum	Dm-2019-48	LApl48	239 (76.91)	7792794	5,197,778 (66.70)	712 (3,712,401)	500	10x	128	3590141	43.82	69009	3609	1-275 (29 )	427.15x (740.31)	SAMN17146149	JAERKL000000000	SRR14415535	Lactobacillus plantarum subsp. plantarum NBRC 15891 (99.21) [GCA_007989145]	Lactobacillus plantarum SK156 (100) [CP059473]	1	1	1	64
2019	22 (M)	Apple dumpster	mMRS + azide	Lactobacilales	Lactobacillaceae	Lactiplantibacillus	plantarum	Dm-2019-33	LApl33	239 (188.00)	9388764	6,311,894 (67.23)	483 (3,539,353)	500	20x	44	3428361	44.31	330600	3394	1-561 (83)	551.15x (369.04)	SAMN17146150	JAERKM000000000	SRR14415534	Lactobacillus plantarum subsp. plantarum NBRC 15891 (99.18) [GCA_007989145]	Lactobacillus plantarum SK156 (100) [CP059473]	1	1	1	58
2019	27 (M)	Apple dumpster	mMRS + azide	Lactobacilales	Lactobacillaceae	Lactiplantibacillus	plantarum	Dm-2019-3	LApl3	233 (74.32)	11535963	7,533,931 (65.31)	909 (3,431,739)	500	10x	209	3279262	43.94	32231	3570	1-123 (17)	668.45x (915.25)	SAMN17146151	JAERKN000000000	SRR14415533	Lactobacillus plantarum subsp. plantarum NBRC 15891 (98.67) [GCA_007989145]	Lactobacillus plantarum BCC9546 (99.9) [CP044500]M	1	2	1	70
2019	29 (M)	Kitchen E	mMRS + azide	Lactobacilales	Lactobacillaceae	Leuconostoc	mesenteroides	Dm-2019-12	LEm12	250 (78.67)	5190537	3,660,034 (70.51)	407 (2,209,571)	500	10x	10	2110548	37.4	1544739	2117	1-1,560 (235)	520.51x (641.19)	SAMN17146152	JAERKO000000000	SRR14415532	Leuconostoc mesenteroides subsp. jonggajibkimchii DRC1506 (99.08) [GCA_001886915]	Leuconostoc mesenteroides SRCM102733 (100) [CP028251]	1	1	1	53
2017	30 (M)	Apple dumpster	mMRS	Lactobacilales	Lactobacillaceae	Leuconostoc	pseudomesenteroides	Dm-9	LEp9	253 (87.89)	3650652	1,658,845 (45.44)	12,873 (7,365,985)	500	10x	41	2179581	38.78	187733	2219	1-566 (55)	216.27x (293.89)	SAMN17146153	JAERKP000000000	SRR14415531	Leuconostoc pseudomesenteroides NCDO 768 (97.17) [GCA_012396745]	Leuconostoc pseudomesenteroides CBA3630 (99.9) [CP042383]M	1	1	1	51
2019	28 (M)	Kitchen E	mMRS + azide	Lactobacilales	Lactobacillaceae	Leuconostoc	suionicum	Dm-2019-54	LEs54	239 (91.89)	14269857	9,640,781 (67.56)	432 (2,190,335)	500	10x	7	2085965	37.14	1430340	2058	39-1,422 (343)	1,389.63x (791.59)	SAMN17146154	JAERKQ000000000	SRR14415530	Leuconostoc suionicum DSM 20241 (97.5) [GCA_001891125]	Leuconostoc mesenteroides SRCM102733 (99.9) [CP028251]	1	1	1	52
2019	21 (M)	Kitchen E	mMRS + azide	Lactobacilales	Lactobacillaceae	Weissella	minor	Dm-2019-34	Wm34	182 (42.88)	28432172	6,681,393 (23.50)	1,278 (2,143,582)	500	10x	31	1804355	39.08	191254	1879	1-300 (70)	1,087.05x (3,256.22)	SAMN17146155	JAERKR000000000	SRR14415528	Weissella minor DSM 20014 (96.25) [GCA_001437425]	Weissella viridescens UAM-MG5 (99.1) [MT814884]M	2	1	2	57
2017	31 (M)	Apple dumpster	mMRS	Rhodospirillales	Acetobacteraceae	Acetobacter	okinawensis	Dm-38	Aok38	359 (88.86)	2339511	1,775,446 (75.89)	222 (3,146,880)	500	10x	64	3110900	57.54	102586	3153	1-332 (49)	171.09x (86.81)	SAMN17146156	JAERKS000000000	SRR14415527	Acetobacter okinawensis JCM 25146 (97.95) [GCA_000613865]	Acetobacter ghanensis LMG 23848T (99.6) [LN609302]	1	1	1	47
2017	31 (M)	Apple dumpster	mMRS	Rhodospirillales	Acetobacteraceae	Acetobacter	okinawensis	Dm-55	Aok55	337 (75.90)	1760234	1,406,700 (79.92)	515 (3,475,584)	500	10x	221	3402224	56.57	32922	3658	1-135 (16)	123.39x (150.85)	SAMN17146157	JAERKT000000000	SRR14415526	Acetobacter okinawensis JCM 25146 (98) [GCA_000613865]	Acetobacter ghanensis LMG 23848T (99.6) [LN609302]	1	1	1	48
2017	32 (M)	Apple dumpster	mMRS	Rhodospirillales	Acetobacteraceae	Acetobacter	persici	Dm-48	Ap48	396 (1063.92)	3229753	2,720,799 (84.24)	260 (3,576,455)	500	10x	31	3505525	58.07	208105	3367	1-483 (109)	232.41x (293.79)	SAMN17146158	JAERKU000000000	SRR14415525	Acetobacter persici JCM 25330 (96.16) [GCA_000613905]	Acetobacter persici TMW2.1084 (99.9) [CP014687]M	1	1	1	45
2017	33 (M)	Apple dumpster	mMRS	Rhodospirillales	Acetobacteraceae	Acetobacter	persici	Dm-49	Ap49	394 (651.97)	1276255	1,062,148 (83.22)	372 (3,434,997)	500	10x	49	3378261	57.66	126693	3302	1-509 (67)	93.48x (928.54)	SAMN17146159	JAERKV000000000	SRR14415524	Acetobacter persici JCM 25330 (96.29) [GCA_000613905]	Acetobacter persici TMW2.1084 (99.9) [CP014687]M	1	1	1	48
2017	32 (M)	Apple dumpster	mMRS	Rhodospirillales	Acetobacteraceae	Acetobacter	persici	Dm-46	Ap46	377 (183.63)	2368062	1,884,359 (79.57)	877 (3,630,027)	500	10x	29	3405333	57.79	220118	3219	2-426 (115)	164.18x (55.45)	SAMN17146160	JAERKW000000000	SRR14415523	Acetobacter persici JCM 25330 (96.36) [GCA_000613905]	Acetobacter persici TMW2.1084 (100) [CP014687]M	1	1	1	47
2017	34 (M)	Apple dumpster	mMRS	Rhodospirillales	Acetobacteraceae	Acetobacter	thailandicus	Dm-59	Ath59	373 (164.34)	4765208	3,863,426 (81.08)	138 (2,887,129)	500	10x	42	2872432	50.54	302218	2793	1-517 (67)	402.86x (685.40)	SAMN17146161	JAERKX000000000	SRR14415522	Acetobacter thailandicus LMG 30826 (98.77) [GCA_011516655]	Acetobacter sp. 1.74 (99.9) [KM085445]M	1	0	0	45
2017	32 (M)	Apple dumpster	mMRS	Rhodospirillales	Acetobacteraceae	Acetobacter	thailandicus	Dm-60	Ath60	388 (93.78)	4040653	3,424,448 (84.75)	566 (2,942,584)	500	10x	25	2779524	50.63	727068	2710	1-957 (108)	369.66x (377.01)	SAMN17146162	JAERKY000000000	SRR14415521	Acetobacter thailandicus LMG 30826 (98.75) [GCA_011516655]	Acetobacter sp. 1.74 (99.9) [KM085445]M	1	0	0	44
2017	30 (M)	Apple dumpster	mMRS	Rhodospirillales	Acetobacteraceae	Acetobacter	thailandicus	Dm-29	Ath29	370 (580.29)	2055491	1,630,886 (79.34)	632 (2,886,501)	500	10x	53	2749695	50.53	171177	2676	1-391 (50)	176.74x (559.26)	SAMN17146163	JAERKZ000000000	SRR14415520	Acetobacter thailandicus LMG 30826 (98.8) [GCA_011516655]	Acetobacter sp. 1.74 (99.9) [KM085445]M	1	0	0	45
2017	35 (M)	Apple dumpster	mMRS	Rhodospirillales	Acetobacteraceae	Acetobacter	thailandicus	Dm-72	Ath72	376 (85.42)	2705121	2,238,280 (82.74)	155 (2,789,105)	500	10x	59	2775409	50.8	145847	2697	1-509 (47)	241.96x (140.76)	SAMN17146164	JAERLA000000000	SRR14415519	Acetobacter thailandicus LMG 30826 (98.79) [GCA_011516655]	Acetobacter sp. 1.74 (99.9) [KM085445]M	1	0	0	43
2017	34 (M)	Apple dumpster	mMRS	Rhodospirillales	Acetobacteraceae	Gluconobacter	albidus	Dm-56	Ga56	397 (215.13)	3874546	3,245,115 (83.75)	230 (3,532,918)	500	10x	47	3488354	59.69	215201	3445	1-468 (73)	278.89x (237.74)	SAMN17146165	JAERLB000000000	SRR14415517	Gluconobacter albidus NBRC 3250 (98.39) [GCA_002723915]	Gluconobacter albidus TMW2.1191 (100) [CP014689]M	1	1	1	48
2017	30 (M)	Apple dumpster	mMRS	Rhodospirillales	Acetobacteraceae	Gluconobacter	cerinus	Dm-3	Gc3	216 (133.06)	5680602	2,546,208 (44.82)	1,770 (3,861,758)	500	20x	90	3393645	55.32	204504	3397	1-541 (38)	222.68x (327.67)	SAMN17146166	JAERLC000000000	SRR14415516	Gluconobacter cerinus NBRC 3267 (95.79) [GCA_002723935]	Gluconobacter thailandicus HD924 (99.5) [CP043043]M	1	1	1	48
2017	36 (M)	Apple dumpster	mMRS	Rhodospirillales	Acetobacteraceae	Gluconobacter	cerinus	Dm-75	Gc75	378 (842.67)	2439056	1,925,101 (78.93)	950 (3,623,842)	500	10x	22	3293512	55.74	435536	3170	1-534 (144)	174.42x (80.24)	SAMN17146167	JAERLD000000000	SRR14415515	Gluconobacter cerinus NBRC 3267 (96.83) [GCA_002723935]	Gluconobacter thailandicus HD924 (99.3) [CP043043]M	1	1	1	48
2017	35 (M)	Apple dumpster	mMRS	Rhodospirillales	Acetobacteraceae	Gluconobacter	cerinus	Dm-76	Gc76	395 (376.08)	3215107	2,703,277 (84.08)	246 (3,391,377)	500	10x	49	3363041	55.85	185512	3359	1-587 (70)	240.95x (177.15)	SAMN17146168	JAERLE000000000	SRR14415514	Gluconobacter cerinus NBRC 3267 (96.38) [GCA_002723935]	Gluconobacter thailandicus HD924 (99.3) [CP043043]M	1	1	1	50
2017	35 (M)	Apple dumpster	mMRS	Rhodospirillales	Acetobacteraceae	Gluconobacter	cerinus	Dm-77	Gc77	378 (88.94)	3494791	2,830,392 (80.99)	164 (3,541,561)	500	10x	25	3510326	55.62	519642	3424	1-884 (143)	242.04x (111.31)	SAMN17146169	JAERLF000000000	SRR14415513	Gluconobacter cerinus NBRC 3267 (96.73) [GCA_002723935]	Gluconobacter thailandicus HD924 (99.3) [CP043043]M	1	1	1	46
2017	35 (M)	Apple dumpster	mMRS	Rhodospirillales	Acetobacteraceae	Gluconobacter	cerinus	Dm-69	Gc69	398 (82.52)	2889676	2,465,411 (85.32)	50 (3,508,483)	500	10x	17	3502629	55.8	373207	3371	1-823 (211)	211.35x (117.55)	SAMN17146170	JAERLG000000000	SRR14415512	Gluconobacter cerinus NBRC 3267 (96.57) [GCA_002723935]	Gluconobacter thailandicus HD924 (99.3) [CP043043]M	1	1	1	50
2017	35 (M)	Apple dumpster	mMRS	Rhodospirillales	Acetobacteraceae	Gluconobacter	cerinus	Dm-79	Gc79	397 (1,291.83)	2247038	1,912,481 (85.11)	154 (3,563,753)	500	10x	35	3535197	55.54	581210	3399	1-823 (97)	162.01x (236.63)	SAMN17146171	JAERLH000000000	SRR14415511	Gluconobacter cerinus NBRC 3267 (96.55) [GCA_002723935]	Gluconobacter thailandicus HD924 (99.3) [CP043043]M	1	1	1	50
2017	30 (M)	Apple dumpster	mMRS	Rhodospirillales	Acetobacteraceae	Gluconobacter	cerinus	Dm-13	Gc13	397 (573.75)	1033730	744,174 (71.99)	617 (3,847,626)	500	10x	125	3770724	55.98	100552	3853	1-460 (31)	53.02x (46.58)	SAMN17146172	JAERLI000000000	SRR14415510	Gluconobacter cerinus NBRC 3267 (96.38) [GCA_002723935]	Gluconobacter thailandicus HD924 (99.3) [CP043043]M	1	1	1	52
2017	32 (M)	Apple dumpster	mMRS	Rhodospirillales	Acetobacteraceae	Gluconobacter	cerinus	Dm-45	Gc45	362 (743.30)	1533908	1,161,072 (75.69)	943 (3,563,042)	500	10x	89	3425705	55.12	113989	3474	1-291 (39)	97.15x (152.87)	SAMN17146173	JAERLJ000000000	SRR14415509	Gluconobacter cerinus NBRC 3267 (96.52) [GCA_002723935]	Gluconobacter thailandicus HD924 (99.3) [CP043043]M	1	1	1	47
2017	31 (M)	Apple dumpster	mMRS	Rhodospirillales	Acetobacteraceae	Gluconobacter	cerinus	Dm-57	Gc57	373 (410.21)	2859856	2,341,534 (81.88)	193 (3,587,082)	500	10x	32	3545826	55.55	581206	3413	1-825 (107)	197.88x (105.01)	SAMN17146174	JAERLK000000000	SRR14415508	Gluconobacter cerinus NBRC 3267 (96.53) [GCA_002723935]	Gluconobacter thailandicus HD924 (99.3) [CP043043]M	1	1	1	49
2017	31 (M)	Apple dumpster	mMRS	Rhodospirillales	Acetobacteraceae	Gluconobacter	cerinus	Dm-25	Gc25	380 (91.07)	2215489	1,796,893 (81.11)	629 (3,702,696)	500	10x	57	3591190	55.64	263375	3497	1-637 (61)	148.06x (87.46)	SAMN17146175	JAERLL000000000	SRR14415506	Gluconobacter cerinus NBRC 3267 (96.62) [GCA_002723935]	Gluconobacter thailandicus HD924 (99.3) [CP043043]M	1	1	1	46
2017	31 (M)	Apple dumpster	mMRS	Rhodospirillales	Acetobacteraceae	Gluconobacter	cerinus	Dm-58	Gc58	376 (86.46)	2177527	1,777,819 (81.64)	569 (3,718,848)	500	10x	35	3574117	55.71	389398	3488	1-581 (100)	148.68x (55.81)	SAMN17146176	JAERLM000000000	SRR14415505	Gluconobacter cerinus NBRC 3267 (96.58) [GCA_002723935]	Gluconobacter thailandicus HD924 (99.3) [CP043043]M	1	1	1	51
2017	31 (M)	Apple dumpster	mMRS	Rhodospirillales	Acetobacteraceae	Gluconobacter	cerinus	Dm-23	Gc23	362 (89.75)	1908386	1,514,280 (79.35)	181 (3,606,404)	500	10x	43	3579700	55.85	265421	3509	1-584 (82)	126.37x (112.28)	SAMN17146177	JAERLN000000000	SRR14415504	Gluconobacter cerinus NBRC 3267 (96.62) [GCA_002723935]	Gluconobacter thailandicus HD924 (99.3) [CP043043]M	1	1	1	48
2017	36 (M)	Apple dumpster	mMRS	Rhodospirillales	Acetobacteraceae	Gluconobacter	cerinus	Dm-80	Gc80	377 (748.31)	2242173	1,847,303 (82.39)	144 (3,498,770)	500	10x	19	3473270	55.6	399216	3397	1-928 (179)	159.00x (126.69)	SAMN17146178	JAERLO000000000	SRR14415503	Gluconobacter cerinus NBRC 3267 (96.74) [GCA_002723935]	Gluconobacter thailandicus HD924 (99.3) [CP043043]M	1	1	1	49
2017	34 (M)	Apple dumpster	mMRS	Rhodospirillales	Acetobacteraceae	Gluconobacter	japonicus	Dm-27	Gj27	372 (3141.69)	2122970	1,681,250 (79.19)	228 (3,420,359)	500	10x	18	3367706	55.48	392390	3282	9-843 (182)	147.65x (50.84)	SAMN17146179	JAERLP000000000	SRR14415502	Gluconobacter japonicus NBRC 3271 (95.03) [GCA_002723975]	Gluconobacter thailandicus HD924 (99.9) [CP043043]M	1	1	1	48
2017	33 (M)	Apple dumpster	mMRS	Rhodospirillales	Acetobacteraceae	Gluconobacter	kondonii	Dm-16	Gk16	276 (287.36)	6114446	3,467,282 (56.71)	1,198 (3,174,355)	500	20x	87	2882782	58.52	100609	2844	1-498 (33)	358.03x (546.65)	SAMN17146180	JAERLQ000000000	SRR14415501	Gluconobacter kondonii NBRC 3266 (97.08) [GCA_002723995]	Gluconobacter albidus TMW2.1191 (99.9) [CP014689]M	1	1	1	45
2017	33 (M)	Apple dumpster	mMRS	Rhodospirillales	Acetobacteraceae	Gluconobacter	kondonii	Dm-18	Gk18	378 (92.06)	2569747	2,051,855 (79.85)	514 (3,554,547)	500	10x	127	3496602	58.18	120145	3595	1-521 (29)	175.58x (103.92)	SAMN17146181	JAERLR000000000	SRR14415500	Gluconobacter kondonii NBRC 3266 (96.67) [GCA_002723995]	Gluconobacter albidus TMW2.1191 (99.9) [CP014689]M	1	1	1	48
2017	32 (M)	Apple dumpster	mMRS	Rhodospirillales	Acetobacteraceae	Gluconobacter	kondonii	Dm-47	Gk47	392 (84.09)	4477981	3,714,981 (82.96)	468 (3,125,811)	500	20x	95	3052381	58.42	89340	3073	1-253 (32)	363.53x (299.73)	SAMN17146182	JAERLS000000000	SRR14415499	Gluconobacter kondonii NBRC 3266 (96.69) [GCA_002723995]	Gluconobacter albidus TMW2.1191 (99.9) [CP014689]M	1	1	1	47
2017	31 (M)	Apple dumpster	mMRS	Rhodospirillales	Acetobacteraceae	Gluconobacter	kondonii	Dm-54	Gk54	395 (82.80)	3284054	2,738,597 (83.39)	340 (3,579,567)	500	10x	86	3535738	58.37	176740	3627	1-743 (42)	232.01x (137.65)	SAMN17146183	JAERLT000000000	SRR14415498	Gluconobacter kondonii NBRC 3266 (96.39) [GCA_002723995]	Gluconobacter albidus TMW2.1191 (99.9) [CP014689]M	1	1	1	47
2017	36 (M)	Apple dumpster	mMRS	Rhodospirillales	Acetobacteraceae	Gluconobacter	kondonii	Dm-68	Gk68	380 (217.01)	3357111	2,770,162 (82.52)	621 (3,390,348)	500	10x	108	3293605	58.01	127416	3284	1-451 (32)	250.86x (139.76)	SAMN17146184	JAERLU000000000	SRR14415497	Gluconobacter kondonii NBRC 3266 (96.94) [GCA_002723995]	Gluconobacter albidus TMW2.1191 (99.9) [CP014689]M	1	1	1	48
2017	34 (M)	Apple dumpster	mMRS	Rhodospirillales	Acetobacteraceae	Gluconobacter	kondonii	Dm-42	Gk42	373 (91.80)	3766484	3,027,001 (80.37)	349 (3,122,534)	500	20x	85	3085202	58.4	107848	3117	1-411 (37)	293.59x (212.97)	SAMN17146185	JAERLV000000000	SRR14415495	Gluconobacter kondonii NBRC 3266 (96.76) [GCA_002723995]	Gluconobacter albidus TMW2.1191 (99.9) [CP014689]M	1	1	1	47
2017	36 (M)	Apple dumpster	mMRS	Rhodospirillales	Acetobacteraceae	Gluconobacter	sp.	Dm-73	G73	387 (87.33)	3839698	3,139,804 (81.77)	335 (3,311,688)	500	10x	32	3226132	58.72	242295	3105	1-393 (97)	291.68x (257.56)	SAMN17146186	JAERLW000000000	SRR14415494	No match ≥ 95%	Gluconobacter albidus TMW2.1191 (99.9) [CP014689]M	1	1	1	50
2017	36 (M)	Apple dumpster	mMRS	Rhodospirillales	Acetobacteraceae	Gluconobacter	sp.	Dm-74	G74	390 (98.86)	4092688	3,413,851 (83.41)	346 (3,461,087)	500	20x	32	3367894	58.68	135550	3323	1-658 (74)	303.77x (125.63)	SAMN17146187	JAERLX000000000	SRR14415493	No match ≥ 95%	Gluconobacter albidus TMW2.1191 (99.9) [CP014689]M	1	1	1	51
2017	32 (M)	Apple dumpster	mMRS	Rhodospirillales	Acetobacteraceae	Gluconobacter	sp.	Dm-62	G62	357 (210.00)	3059058	2,550,988 (83.39)	135 (3,483,359)	500	10x	52	3470037	58.96	193283	3410	1-601 (66)	220.25x (110.66)	SAMN17146188	JAERLY000000000	SRR14415492	No match ≥ 95%	Gluconobacter albidus TMW2.1191 (99.7) [CP014689]M	1	1	1	49
2017	34 (M)	Apple dumpster	mMRS	Rhodospirillales	Acetobacteraceae	Gluconobacter	sp.	Dm-44	G44	291 (162.42)	8349074	5,087,521 (60.94)	2,803 (4,331,160)	500	20x	47	3390297	58.56	237275	3303	1-633 (70)	445.81x (406.83)	SAMN17146189	JAERLZ000000000	SRR14415491	No match ≥ 95%	Gluconobacter albidus TMW2.1191 (99.9) [CP014689]M	1	1	1	50
2017	34 (M)	Apple dumpster	mMRS	Rhodospirillales	Acetobacteraceae	Gluconobacter	sphaericus	Dm-28	Gs28	337 (731.22)	2827494	1,944,881 (68.78)	192 (3,054,160)	500	10x	35	3021654	58.31	186031	3054	1-455 (87)	190.17x (281.76)	SAMN17146190	JAERMA000000000	SRR14415490	Gluconobacter sphaericus NBRC 12467 (98.05) [GCF_006539125]	Gluconobacter albidus TMW2.1191 (100) [CP014689]M	1	1	1	46
2017	34 (M)	Apple dumpster	mMRS	Rhodospirillales	Acetobacteraceae	Gluconobacter	sphaericus	Dm-21	Gs21	378 (206.20)	2334687	1,860,400 (79.69)	5,408 (5,165,978)	500	15x	68	3103605	58.09	157683	3122	1-278 (47)	170.42x (71.10)	SAMN17146191	JAERMB000000000	SRR14415489	Gluconobacter sphaericus NBRC 12467 (98.92) [GCF_006539125]	Gluconobacter albidus TMW2.1191 (100) [CP014689]M	1	1	1	47
2017	33 (M)	Apple dumpster	mMRS	Rhodospirillales	Acetobacteraceae	Gluconobacter	sphaericus	Dm-14	Gs14	363 (92.66)	1470047	950,203 (64.64)	11,014 (4,231,739)	500	10x	85	3081671	58.19	95827	3109	1-231 (37)	64.44x (27.38)	SAMN17146192	JAERMC000000000	SRR14415488	Gluconobacter sphaericus NBRC 12467 (98.91) [GCF_006539125]	Gluconobacter albidus TMW2.1191 (100) [CP014689]M	1	1	1	45
2017	33 (M)	Apple dumpster	mMRS	Rhodospirillales	Acetobacteraceae	Gluconobacter	wancherniae	Dm-17	Gw17	335 (1206.82)	1303785	954,814 (73.23)	393 (3,436,558)	500	10x	24	3336887	54.95	453923	3304	2-1,292 (138)	85.54x (34.01)	SAMN17146193	JAERMD000000000	SRR14415487	Gluconobacter wancherniae NBRC 103581 (98.71) [GCA_007988885]	Gluconobacter thailandicus HD924 (99.1) [CP043043]M	1	1	1	47
2017	33 (M)	Apple dumpster	mMRS	Rhodospirillales	Acetobacteraceae	Gluconobacter	wancherniae	Dm-19	Gw19	268 (422.47)	7352214	4,393,792 (59.76)	656 (3,357,835)	500	20x	34	2933152	55.34	557743	2889	1-1,106 (88)	447.16x (360.73)	SAMN17146194	JAERME000000000	SRR14415486	Gluconobacter wancherniae NBRC 103581 (98.71) [GCA_007988885]	Gluconobacter thailandicus HD924 (99.1) [CP043043]M	1	1	1	48
2017	33 (M)	Apple dumpster	mMRS	Rhodospirillales	Acetobacteraceae	Gluconobacter	wancherniae	Dm-15	Gw15	379 (1686.07)	2539861	2,097,529 (82.58)	350 (3,351,575)	500	10x	26	3267724	55.17	771059	3291	2-823 (127)	192.05x (80.16)	SAMN17146195	JAERMF000000000	SRR14415484	Gluconobacter wancherniae NBRC 103581 (98.68) [GCA_007988885]	Gluconobacter thailandicus HD924 (99.1) [CP043043]M	1	1	1	45

## Sheet: Table S1B
Table S1. List of bacteria used in comparative genomics analysis (B) Recipes for media used to isolate new bacterial strains
Medium (abbreviated name)	Ingredients
Yeast-peptone-dextrose (YPD)	1% yeast extract, 2% bacto-peptone, 2% glucose, and 1.5% agar (for plates only). All ingredients are from Sigma, except bacto-peptone from Becton Dickinson.
Yeast-peptone-dextrose + tetracycline (YPD + tet)	YPD medium supplemented with 25 μl ml-1 tetracycline (Sigma)
modified De Man, Rogosa, Sharpe (mMRS)	1.25% bacto-proteose peptone, 0.75% yeast extract, 2% glucose, 0.5% sodium acetate, 0.2% dipotassium hydrogen phosphate, 0.2% tirammonium citrate, 0.02% magnesium sulphate heptahydrate, 0.005% manganese sulfate tetrahydrate, and 1.2% agar (for plates only). All ingredients are from Sigma, except bacto-proteose peptone from Becton Dickinson.
modified De Man, Rogosa, Sharpe + azide (mMRS + azide)	mMRS medium supplemented with 0.005% azide (Acros), 0.005% bromocresol purple (Sigma), and 0.1% tween-80 (Sigma) and grown under low oxygen condition in a candle jar

## Sheet: Table S1C
Table S1. List of bacteria used in comparative genomics analysis (C) Publicly available genomes used in analyses
Order	Family	Genus	Species	Strain	ID	Accession ID	Referece genome	Drosophila-associated
Bacillales	Bacillaceae	Bacillus	subtilis	168	Bsubtilis	NC_000964	Yes	No
Enterobacterales	Morganellaceae	Providencia	burhodogranariea	DSM 19968	PRbDSM	NZ_AKKL01000000	No	Yes
Enterobacterales	Morganellaceae	Providencia	sneebia	DSM 19967	PRsDSM	NZ_AKKN01000000	No	Yes
Enterobacterales	Morganellaceae	Providencia	alcalifaciens	Dmel2	PRaDmel2	NZ_AKKM01000000	No	Yes
Enterobacterales	Morganellaceae	Providencia	rettgeri	Dmel1	PRrDmel1	NZ_AJSB01000000	No	Yes
Lactobacillales	Enterococcaceae	Enterococcus	faecalis	68EA1	Efaecalis	NZ_KZ846072	Yes	No
Lactobacillales	Lactobacillaceae	Lacticaseibacillus	paracasei	DmW181	LApa181	NDXH00000000	No	Yes
Lactobacillales	Lactobacillaceae	Lactiplantibacillus	plantarum	DF	LAplDF	NZ_CP013753	No	Yes
Lactobacillales	Lactobacillaceae	Lactococcus	lactis	BPL1	LlBpl1	JRFX00000000	No	Yes
Lactobacillales	Lactobacillaceae	Leuconostoc	citreum	DmW_111	LEc111	NDXG00000000	No	Yes
Lactobacillales	Lactobacillaceae	Weissella	cibaria	DmW_103	Wc103	NDXJ00000000	No	Yes
Lactobacillales	Streptococcaceae	Streptococcus	pyogenes	NGAS638	Spyogenes	NZ_CP010450	Yes	No
Pasteurellales	Pasteurellaceae	Haemophilus	influenzae	Hi375	Hinfluenzae	NZ_CP009610	Yes	No
Pasteurellales	Pasteurellaceae	Pasteurella	multocida	20N	Pmultocida	NZ_CP028926	Yes	No
Rhodospirillales	Acetobacteraceae	Acetobacter	cibinongensis	DmW_047	Ac47	JOMQ00000000	No	Yes
Rhodospirillales	Acetobacteraceae	Acetobacter	indonesiensis	DmW_046	Ai46	JOMP00000000	No	Yes
Rhodospirillales	Acetobacteraceae	Acetobacter	orientalis	DmW_045	Aor45	JOMO00000000	No	Yes
Rhodospirillales	Acetobacteraceae	Acetobacter	orientalis	DmW_048	Aor48	JOOY00000000	No	Yes
Rhodospirillales	Acetobacteraceae	Acetobacter	thailandicus (fromerly sp.)	DmW_043	Ath43	JOMN00000000	No	Yes
Rhodospirillales	Acetobacteraceae	Acetobacter	tropicalis	DmW_042	Atr42	JOMM00000000	No	Yes
Rhodospirillales	Acetobacteraceae	Granulibacter	bethesdensis	CGDNIH4	Gbethesdensis	NZ_CP003182	Yes	No
Rhodospirillales	Rhodospirillaceae	Magnetospirillum	magneticum	AMB-1	Mmagneticum	AP007255	Yes	No
Rhodospirillales	Rhodospirillaceae	Rhodospirillum	rubrum	F11	Rrubrum	CP003046	Yes	No
Vibrionales	Vibrionaceae	Vibrio	cholerae	MS6	Vcholerae	AP014524 & AP014525	Yes	No

## Sheet: Table S2A
Table S2. Percent identity among 16S rRNA gene nucleotide sequences. (A) Enterobacterales.
	PRsDSM	PRbDSM	PRaDmel2	PR172	PR178	PR181	PRRrDmel1	PRr76	PRr187	PRr226	PRr232	Na97	Sr70	PAd106	PAd112	T118	Kv34	E127	C124	T16	T91	T82	T94	T100	T130	Km22	Ea58	El43	Em37	PA49
PRsDSM		98.8	98.6	99.2	99.2	99.2	99.2	99.2	99.2	99.2	99.2	94.4	96.7	93.5	96.1	93.2	96.2	91.9	95.3	93.7	93.7	93.8	93.8	93.8	95.6	92	94.8	95.8	93.2	95.1
PRbDSM	98.8		99.5	98.8	98.8	98.8	99.1	98.7	98.9	98.9	98.9	94	96.2	93.5	95.9	93	95.8	91.9	94.8	93.5	93.5	93.6	93.6	93.6	95.2	92.4	94.3	95.4	92.8	95.5
PRaDmel2	98.6	99.5		99.3	99.3	99.3	99.1	98.7	98.9	98.9	98.9	94	96.3	93.5	96	93	95.9	91.8	94.8	93.5	93.5	93.6	93.6	93.6	95.3	92.2	94.3	95.3	92.8	95.3
PR172	99.2	98.8	99.3		100	100	99.4	99.2	99.4	99.4	99.4	94.7	96.8	93.7	96.5	93.5	96.3	91.9	95.4	94.1	94.1	94.1	94.1	94.1	96	92	94.7	95.8	93.2	95.3
PR178	99.2	98.8	99.3	100		100	99.4	99.2	99.4	99.4	99.4	94.7	96.8	93.7	96.5	93.5	96.3	91.9	95.4	94.1	94.1	94.1	94.1	94.1	96	92	94.7	95.8	93.2	95.3
PR181	99.2	98.8	99.3	100	100		99.4	99.2	99.4	99.4	99.4	94.7	96.8	93.7	96.5	93.5	96.3	91.9	95.4	94.1	94.1	94.1	94.1	94.1	96	92	94.7	95.8	93.2	95.3
PRRrDmel1	99.2	99.1	99.1	99.4	99.4	99.4		99.7	99.8	99.8	99.8	94.6	96.5	93.8	96.2	93.6	95.9	92	95.1	94.1	94.1	94.1	94.1	94.1	95.7	92.3	94.7	95.5	93.1	94.9
PRr76	99.2	98.7	98.7	99.2	99.2	99.2	99.7		99.8	99.8	99.8	94.5	96.5	93.8	96.4	93.4	95.9	92	94.9	94.1	94.1	94.2	94.2	94.2	95.8	92	94.7	95.7	93.1	94.7
PRr187	99.2	98.9	98.9	99.4	99.4	99.4	99.8	99.8		100	100	94.7	96.7	93.8	96.4	93.6	96.1	92	95.1	94.1	94.1	94.2	94.2	94.2	95.8	92.1	94.7	95.7	93.1	94.9
PRr226	99.2	98.9	98.9	99.4	99.4	99.4	99.8	99.8	100		100	94.7	96.7	93.8	96.4	93.6	96.1	92	95.1	94.1	94.1	94.2	94.2	94.2	95.8	92.1	94.7	95.7	93.1	94.9
PRr232	99.2	98.9	98.9	99.4	99.4	99.4	99.8	99.8	100	100		94.7	96.7	93.8	96.4	93.6	96.1	92	95.1	94.1	94.1	94.2	94.2	94.2	95.8	92.1	94.7	95.7	93.1	94.9
Na97	94.4	94	94	94.7	94.7	94.7	94.6	94.5	94.7	94.7	94.7		98.4	96.4	97.6	95.9	97.6	93.5	96.7	96.4	96.4	96.4	96.4	96.4	97.3	94.7	97.1	97.2	96.5	97.4
Sr70	96.7	96.2	96.3	96.8	96.8	96.8	96.5	96.5	96.7	96.7	96.7	98.4		97.4	97.6	96.1	97.1	93.5	97.3	96.8	96.8	96.8	96.8	96.8	96.8	96.2	97.5	97.6	96.9	97.5
PAd106	93.5	93.5	93.5	93.7	93.7	93.7	93.8	93.8	93.8	93.8	93.8	96.4	97.4		99.9	97	97.6	93.9	96.6	97.3	97.3	97.3	97.3	97.3	97.4	96.3	97.9	97.5	96.6	97.7
PAd112	96.1	95.9	96	96.5	96.5	96.5	96.2	96.4	96.4	96.4	96.4	97.6	97.6	99.9		97	97.7	94	97.5	97.8	97.8	97.8	97.8	97.8	97.8	97.3	98.1	97.8	97.2	97.9
T118	93.2	93	93	93.5	93.5	93.5	93.6	93.4	93.6	93.6	93.6	95.9	96.1	97	97		97.5	94.3	96.4	98.3	98.3	98.3	98.3	98.3	98.3	96.6	97.6	97.5	96.1	97.7
Kv34	96.2	95.8	95.9	96.3	96.3	96.3	95.9	95.9	96.1	96.1	96.1	97.6	97.1	97.6	97.7	97.5		93.9	98	97.3	97.3	97.3	97.3	97.3	97.3	98.7	98.7	98.4	97.5	98.7
E127	91.9	91.9	91.8	91.9	91.9	91.9	92	92	92	92	92	93.5	93.5	93.9	94	94.3	93.9		94.2	95	95	95	95	95	95	98.2	95.8	94.8	94.2	98.3
C124	95.3	94.8	94.8	95.4	95.4	95.4	95.1	94.9	95.1	95.1	95.1	96.7	97.3	96.6	97.5	96.4	98	94.2		97.2	97.2	97.2	97.2	97.2	97.2	96.8	97.6	97.8	97	98.9
T16	93.7	93.5	93.5	94.1	94.1	94.1	94.1	94.1	94.1	94.1	94.1	96.4	96.8	97.3	97.8	98.3	97.3	95	97.2		100	99.9	99.9	99.9	100	96.5	97.9	98.3	96.7	98.9
T91	93.7	93.5	93.5	94.1	94.1	94.1	94.1	94.1	94.1	94.1	94.1	96.4	96.8	97.3	97.8	98.3	97.3	95	97.2	100		99.9	99.9	99.9	100	96.5	97.9	98.3	96.7	98.9
T82	93.8	93.6	93.6	94.1	94.1	94.1	94.1	94.2	94.2	94.2	94.2	96.4	96.8	97.3	97.8	98.3	97.3	95	97.2	99.9	99.9		100	100	100	96.4	97.9	98.3	96.8	98.9
T94	93.8	93.6	93.6	94.1	94.1	94.1	94.1	94.2	94.2	94.2	94.2	96.4	96.8	97.3	97.8	98.3	97.3	95	97.2	99.9	99.9	100		100	100	96.4	97.9	98.3	96.8	98.9
T100	93.8	93.6	93.6	94.1	94.1	94.1	94.1	94.2	94.2	94.2	94.2	96.4	96.8	97.3	97.8	98.3	97.3	95	97.2	99.9	99.9	100	100		100	96.4	97.9	98.3	96.8	98.9
T130	95.6	95.2	95.3	96	96	96	95.7	95.8	95.8	95.8	95.8	97.3	96.8	97.4	97.8	98.3	97.3	95	97.2	100	100	100	100	100		97.4	98	98.3	97.6	98.9
Km22	92	92.4	92.2	92	92	92	92.3	92	92.1	92.1	92.1	94.7	96.2	96.3	97.3	96.6	98.7	98.2	96.8	96.5	96.5	96.4	96.4	96.4	97.4		99.5	98.3	96.9	98.7
Ea58	94.8	94.3	94.3	94.7	94.7	94.7	94.7	94.7	94.7	94.7	94.7	97.1	97.5	97.9	98.1	97.6	98.7	95.8	97.6	97.9	97.9	97.9	97.9	97.9	98	99.5		99.4	98.6	99.4
El43	95.8	95.4	95.3	95.8	95.8	95.8	95.5	95.7	95.7	95.7	95.7	97.2	97.6	97.5	97.8	97.5	98.4	94.8	97.8	98.3	98.3	98.3	98.3	98.3	98.3	98.3	99.4		98.6	99.4
Em37	93.2	92.8	92.8	93.2	93.2	93.2	93.1	93.1	93.1	93.1	93.1	96.5	96.9	96.6	97.2	96.1	97.5	94.2	97	96.7	96.7	96.8	96.8	96.8	97.6	96.9	98.6	98.6		99.4
PA49	95.1	95.5	95.3	95.3	95.3	95.3	94.9	94.7	94.9	94.9	94.9	97.4	97.5	97.7	97.9	97.7	98.7	98.3	98.9	98.9	98.9	98.9	98.9	98.9	98.9	98.7	99.4	99.4	99.4

## Sheet: Table S2B
Table S2. Percent identity among 16S rRNA gene nucleotide sequences. (B) Lactobacillales.
	LlBpl1	LEc111	LEp9	LEm12	LEs54	Wc103	Wm34	LApa60	LApa181	LEb10	LEb57	LEb31	LEb67	LEb70	LAplDF	LApl3	LApl28	LApl13	LApl33	LApl48
LlBpl1		82.8	83.2	83	83.1	76.7	85.8	85.7	87.4	85	85	85	86.1	86.1	85.5	85.5	85.5	86.9	85.5	87.9
LEc111	82.8		97.8	97.9	97.9	81.4	90.4	86.6	88.2	84.9	84.9	84.9	85.6	85.6	85	85	85	87.1	85.1	87
LEp9	83.2	97.8		99.6	99.6	81.6	91.4	86.7	88.5	85.1	85.1	85.1	86.1	86.1	85.8	85.7	85.7	88.3	85.8	88.1
LEm12	83	97.9	99.6		99.9	81.7	91.3	86.7	88.5	85.2	85.2	85.2	86.3	86.3	85.9	85.8	85.8	88.4	86	88.2
LEs54	83.1	97.9	99.6	99.9		81.7	91.2	86.7	88.6	85.1	85.1	85.1	86.2	86.2	85.9	85.8	85.8	88.3	85.9	88.1
Wc103	76.7	81.4	81.6	81.7	81.7		96.9	86.8	89.2	79.8	79.8	79.9	87.5	87.5	79.2	79.6	79.6	89.3	79.5	89.3
Wm34	85.8	90.4	91.4	91.3	91.2	96.9		92.7	92.7	91.9	91.9	92	92	92	92	92.1	92.1	92.3	92.3	92.3
LApa60	85.7	86.6	86.7	86.7	86.7	86.8	92.7		100	92	92	92.1	92.1	92.1	92.1	92.1	92.1	93.3	92.2	93.4
LApa181	87.4	88.2	88.5	88.5	88.6	89.2	92.7	100		93.5	93.5	93.5	93.5	93.5	93.3	93.4	93.4	93.3	93.5	93.5
LEb10	85	84.9	85.1	85.2	85.1	79.8	91.9	92	93.5		100	99.9	99.9	99.9	93.4	93.4	93.4	95.6	93.4	95.8
LEb57	85	84.9	85.1	85.2	85.1	79.8	91.9	92	93.5	100		99.9	99.9	99.9	93.4	93.4	93.4	95.6	93.4	95.8
LEb31	85	84.9	85.1	85.2	85.1	79.9	92	92.1	93.5	99.9	99.9		100	100	93.4	93.4	93.4	95.7	93.4	95.9
LEb67	86.1	85.6	86.1	86.3	86.2	87.5	92	92.1	93.5	99.9	99.9	100		100	94.6	94.8	94.8	95.7	94.7	95.9
LEb70	86.1	85.6	86.1	86.3	86.2	87.5	92	92.1	93.5	99.9	99.9	100	100		94.6	94.8	94.8	95.7	94.7	95.9
LAplDF	85.5	85	85.8	85.9	85.9	79.2	92	92.1	93.3	93.4	93.4	93.4	94.6	94.6		99.7	99.7	99.8	99.9	99.8
LApl3	85.5	85	85.7	85.8	85.8	79.6	92.1	92.1	93.4	93.4	93.4	93.4	94.8	94.8	99.7		100	99.9	99.9	99.9
LApl28	85.5	85	85.7	85.8	85.8	79.6	92.1	92.1	93.4	93.4	93.4	93.4	94.8	94.8	99.7	100		99.9	99.9	99.9
LApl13	86.9	87.1	88.3	88.4	88.3	89.3	92.3	93.3	93.3	95.6	95.6	95.7	95.7	95.7	99.8	99.9	99.9		100	100
LApl33	85.5	85.1	85.8	86	85.9	79.5	92.3	92.2	93.5	93.4	93.4	93.4	94.7	94.7	99.9	99.9	99.9	100		100
LApl48	87.9	87	88.1	88.2	88.1	89.3	92.3	93.4	93.5	95.8	95.8	95.9	95.9	95.9	99.8	99.9	99.9	100	100

## Sheet: Table S2C
Table S2. Percent identity among 16S rRNA gene nucleotide sequences. (C) Rhodospirillales.
	G62	Gs14	Gs21	Gs28	Ga56	Gk16	Gk42	Gk47	G73	G74	G44	Gk18	Gk54	Gk68	Gw15	Gw17	Gw19	Gj27	Gc80	Gc13	Gc25	Gc45	Gc57	Gc58	Gc69	Gc75	Gc76	Gc77	Gc79	Gc23	Gc3	Aok38	Aok55	Ath43	Ath29	Ath59	Ath60	Ath72	Atr42	Ap48	Ap49	Ap46	Ai46	Ac47	Aor45	Aor48
G62		99.7	99.7	99.7	99.7	99.5	99.5	99.5	99.5	99.5	99.6	99.6	99.6	99.6	98.4	98.4	98.4	98	98.1	98.1	98.1	98.1	98.1	98.1	98.1	98.1	98.1	98.1	98.1	98.1	98.3	95.3	95.3	95.7	95.5	95.5	95.5	95.5	95.5	95.1	95.2	95.1	95.4	95.1	95.7	95.7
Gs14	99.7		100	100	100	99.9	99.9	99.9	99.9	99.9	99.9	99.9	99.9	99.9	98.3	98.3	98.3	98.1	98.2	98.2	98.2	98.2	98.2	98.2	98.2	98.2	98.2	98.2	98.2	98.2	98.4	95.5	95.5	96	95.9	95.9	95.9	95.9	95.7	95.5	95.5	95.5	95.7	95.5	96	96
Gs21	99.7	100		100	100	99.9	99.9	99.9	99.9	99.9	99.9	99.9	99.9	99.9	98.3	98.3	98.3	98.1	98.2	98.2	98.2	98.2	98.2	98.2	98.2	98.2	98.2	98.2	98.2	98.2	98.4	95.5	95.5	96	95.9	95.9	95.9	95.9	95.7	95.5	95.5	95.5	95.7	95.5	96	96
Gs28	99.7	100	100		100	99.9	99.9	99.9	99.9	99.9	99.9	99.9	99.9	99.9	98.3	98.3	98.3	98.1	98.2	98.2	98.2	98.2	98.2	98.2	98.2	98.2	98.2	98.2	98.2	98.2	98.4	95.5	95.5	96	95.9	95.9	95.9	95.9	95.7	95.5	95.5	95.5	95.7	95.5	96	96
Ga56	99.7	100	100	100		99.9	99.9	99.9	99.9	99.9	99.9	99.9	99.9	99.9	98.3	98.3	98.3	98.1	98.2	98.2	98.2	98.2	98.2	98.2	98.2	98.2	98.2	98.2	98.2	98.2	98.4	95.5	95.5	96	95.9	95.9	95.9	95.9	95.7	95.5	95.5	95.5	95.7	95.5	96	96
Gk16	99.5	99.9	99.9	99.9	99.9		100	100	100	99.9	99.9	99.9	99.9	99.9	98.2	98.2	98.2	97.9	98.2	98.2	98.2	98.2	98.2	98.2	98.2	98.2	98.2	98.2	98.2	98.2	98.4	95.4	95.4	95.9	95.7	95.7	95.7	95.7	95.5	95.3	95.4	95.3	95.6	95.3	95.9	95.9
Gk42	99.5	99.9	99.9	99.9	99.9	100		100	100	99.9	99.9	99.9	99.9	99.9	98.2	98.2	98.2	97.9	98.2	98.2	98.2	98.2	98.2	98.2	98.2	98.2	98.2	98.2	98.2	98.2	98.4	95.4	95.4	95.9	95.7	95.7	95.7	95.7	95.5	95.3	95.4	95.3	95.6	95.3	95.9	95.9
Gk47	99.5	99.9	99.9	99.9	99.9	100	100		100	99.9	99.9	99.9	99.9	99.9	98.2	98.2	98.2	97.9	98.2	98.2	98.2	98.2	98.2	98.2	98.2	98.2	98.2	98.2	98.2	98.2	98.4	95.4	95.4	95.9	95.7	95.7	95.7	95.7	95.5	95.3	95.4	95.3	95.6	95.3	95.9	95.9
G73	99.5	99.9	99.9	99.9	99.9	100	100	100		99.9	99.9	99.9	99.9	99.9	98.2	98.2	98.2	97.9	98.2	98.2	98.2	98.2	98.2	98.2	98.2	98.2	98.2	98.2	98.2	98.2	98.4	95.4	95.4	95.9	95.7	95.7	95.7	95.7	95.5	95.3	95.4	95.3	95.6	95.3	95.9	95.9
G74	99.5	99.9	99.9	99.9	99.9	99.9	99.9	99.9	99.9		99.9	99.9	99.9	99.9	98.2	98.2	98.2	97.9	98.2	98.2	98.2	98.2	98.2	98.2	98.2	98.2	98.2	98.2	98.2	98.2	98.4	95.5	95.5	96	95.9	95.9	95.9	95.9	95.7	95.5	95.5	95.5	95.7	95.5	96	96
G44	99.6	99.9	99.9	99.9	99.9	99.9	99.9	99.9	99.9	99.9		100	100	100	98.3	98.3	98.3	98	98.3	98.3	98.3	98.3	98.3	98.3	98.3	98.3	98.3	98.3	98.3	98.3	98.5	95.5	95.5	96	95.8	95.8	95.8	95.8	95.6	95.4	95.5	95.4	95.7	95.4	95.9	95.9
Gk18	99.6	99.9	99.9	99.9	99.9	99.9	99.9	99.9	99.9	99.9	100		100	100	98.3	98.3	98.3	98	98.3	98.3	98.3	98.3	98.3	98.3	98.3	98.3	98.3	98.3	98.3	98.3	98.5	95.5	95.5	96	95.8	95.8	95.8	95.8	95.6	95.4	95.5	95.4	95.7	95.4	95.9	95.9
Gk54	99.6	99.9	99.9	99.9	99.9	99.9	99.9	99.9	99.9	99.9	100	100		100	98.3	98.3	98.3	98	98.3	98.3	98.3	98.3	98.3	98.3	98.3	98.3	98.3	98.3	98.3	98.3	98.5	95.5	95.5	96	95.8	95.8	95.8	95.8	95.6	95.4	95.5	95.4	95.7	95.4	95.9	95.9
Gk68	99.6	99.9	99.9	99.9	99.9	99.9	99.9	99.9	99.9	99.9	100	100	100		98.3	98.3	98.3	98	98.3	98.3	98.3	98.3	98.3	98.3	98.3	98.3	98.3	98.3	98.3	98.3	98.5	95.5	95.5	96	95.8	95.8	95.8	95.8	95.6	95.4	95.5	95.4	95.7	95.4	95.9	95.9
Gw15	98.4	98.3	98.3	98.3	98.3	98.2	98.2	98.2	98.2	98.2	98.3	98.3	98.3	98.3		100	100	99.2	98.5	98.5	98.5	98.5	98.5	98.5	98.5	98.5	98.5	98.5	98.5	98.5	98.6	94.9	94.9	94.7	94.5	94.5	94.5	94.5	94.6	94.3	94.4	94.3	94.6	94.4	94.9	94.9
Gw17	98.4	98.3	98.3	98.3	98.3	98.2	98.2	98.2	98.2	98.2	98.3	98.3	98.3	98.3	100		100	99.2	98.5	98.5	98.5	98.5	98.5	98.5	98.5	98.5	98.5	98.5	98.5	98.5	98.6	94.9	94.9	94.7	94.5	94.5	94.5	94.5	94.6	94.3	94.4	94.3	94.6	94.4	94.9	94.9
Gw19	98.4	98.3	98.3	98.3	98.3	98.2	98.2	98.2	98.2	98.2	98.3	98.3	98.3	98.3	100	100		99.2	98.5	98.5	98.5	98.5	98.5	98.5	98.5	98.5	98.5	98.5	98.5	98.5	98.6	94.9	94.9	94.7	94.5	94.5	94.5	94.5	94.6	94.3	94.4	94.3	94.6	94.4	94.9	94.9
Gj27	98	98.1	98.1	98.1	98.1	97.9	97.9	97.9	97.9	97.9	98	98	98	98	99.2	99.2	99.2		99.3	99.3	99.3	99.3	99.3	99.3	99.3	99.3	99.3	99.3	99.3	99.3	99.4	95.3	95.3	95.1	94.9	94.9	94.9	94.9	94.9	94.7	94.8	94.7	95.2	94.8	95.2	95.2
Gc80	98.1	98.2	98.2	98.2	98.2	98.2	98.2	98.2	98.2	98.2	98.3	98.3	98.3	98.3	98.5	98.5	98.5	99.3		100	100	100	100	100	100	100	100	100	100	100	99.8	95.3	95.3	95.2	95.1	95.1	95.1	95.1	95	94.9	94.9	94.9	95.3	94.9	95.3	95.3
Gc13	98.1	98.2	98.2	98.2	98.2	98.2	98.2	98.2	98.2	98.2	98.3	98.3	98.3	98.3	98.5	98.5	98.5	99.3	100		100	100	100	100	100	100	100	100	100	100	99.8	95.3	95.3	95.2	95.1	95.1	95.1	95.1	95	94.9	94.9	94.9	95.3	94.9	95.3	95.3
Gc25	98.1	98.2	98.2	98.2	98.2	98.2	98.2	98.2	98.2	98.2	98.3	98.3	98.3	98.3	98.5	98.5	98.5	99.3	100	100		100	100	100	100	100	100	100	100	100	99.8	95.3	95.3	95.2	95.1	95.1	95.1	95.1	95	94.9	94.9	94.9	95.3	94.9	95.3	95.3
Gc45	98.1	98.2	98.2	98.2	98.2	98.2	98.2	98.2	98.2	98.2	98.3	98.3	98.3	98.3	98.5	98.5	98.5	99.3	100	100	100		100	100	100	100	100	100	100	100	99.8	95.3	95.3	95.2	95.1	95.1	95.1	95.1	95	94.9	94.9	94.9	95.3	94.9	95.3	95.3
Gc57	98.1	98.2	98.2	98.2	98.2	98.2	98.2	98.2	98.2	98.2	98.3	98.3	98.3	98.3	98.5	98.5	98.5	99.3	100	100	100	100		100	100	100	100	100	100	100	99.8	95.3	95.3	95.2	95.1	95.1	95.1	95.1	95	94.9	94.9	94.9	95.3	94.9	95.3	95.3
Gc58	98.1	98.2	98.2	98.2	98.2	98.2	98.2	98.2	98.2	98.2	98.3	98.3	98.3	98.3	98.5	98.5	98.5	99.3	100	100	100	100	100		100	100	100	100	100	100	99.8	95.3	95.3	95.2	95.1	95.1	95.1	95.1	95	94.9	94.9	94.9	95.3	94.9	95.3	95.3
Gc69	98.1	98.2	98.2	98.2	98.2	98.2	98.2	98.2	98.2	98.2	98.3	98.3	98.3	98.3	98.5	98.5	98.5	99.3	100	100	100	100	100	100		100	100	100	100	100	99.8	95.3	95.3	95.2	95.1	95.1	95.1	95.1	95	94.9	94.9	94.9	95.3	94.9	95.3	95.3
Gc75	98.1	98.2	98.2	98.2	98.2	98.2	98.2	98.2	98.2	98.2	98.3	98.3	98.3	98.3	98.5	98.5	98.5	99.3	100	100	100	100	100	100	100		100	100	100	100	99.8	95.3	95.3	95.2	95.1	95.1	95.1	95.1	95	94.9	94.9	94.9	95.3	94.9	95.3	95.3
Gc76	98.1	98.2	98.2	98.2	98.2	98.2	98.2	98.2	98.2	98.2	98.3	98.3	98.3	98.3	98.5	98.5	98.5	99.3	100	100	100	100	100	100	100	100		100	100	100	99.8	95.3	95.3	95.2	95.1	95.1	95.1	95.1	95	94.9	94.9	94.9	95.3	94.9	95.3	95.3
Gc77	98.1	98.2	98.2	98.2	98.2	98.2	98.2	98.2	98.2	98.2	98.3	98.3	98.3	98.3	98.5	98.5	98.5	99.3	100	100	100	100	100	100	100	100	100		100	100	99.8	95.3	95.3	95.2	95.1	95.1	95.1	95.1	95	94.9	94.9	94.9	95.3	94.9	95.3	95.3
Gc79	98.1	98.2	98.2	98.2	98.2	98.2	98.2	98.2	98.2	98.2	98.3	98.3	98.3	98.3	98.5	98.5	98.5	99.3	100	100	100	100	100	100	100	100	100	100		100	99.8	95.3	95.3	95.2	95.1	95.1	95.1	95.1	95	94.9	94.9	94.9	95.3	94.9	95.3	95.3
Gc23	98.1	98.2	98.2	98.2	98.2	98.2	98.2	98.2	98.2	98.2	98.3	98.3	98.3	98.3	98.5	98.5	98.5	99.3	100	100	100	100	100	100	100	100	100	100	100		99.8	95.3	95.3	95.2	95.1	95.1	95.1	95.1	95	94.9	94.9	94.9	95.3	94.9	95.3	95.3
Gc3	98.3	98.4	98.4	98.4	98.4	98.4	98.4	98.4	98.4	98.4	98.5	98.5	98.5	98.5	98.6	98.6	98.6	99.4	99.8	99.8	99.8	99.8	99.8	99.8	99.8	99.8	99.8	99.8	99.8	99.8		95.5	95.5	95.3	95.1	95.1	95.1	95.1	94.9	94.8	94.9	94.8	95.3	94.8	95.3	95.3
Aok38	95.3	95.5	95.5	95.5	95.5	95.4	95.4	95.4	95.4	95.5	95.5	95.5	95.5	95.5	94.9	94.9	94.9	95.3	95.3	95.3	95.3	95.3	95.3	95.3	95.3	95.3	95.3	95.3	95.3	95.3	95.5		100	97.5	97.5	97.5	97.5	97.5	97.5	97.1	97.2	97.1	97.7	97.7	97.7	97.7
Aok55	95.3	95.5	95.5	95.5	95.5	95.4	95.4	95.4	95.4	95.5	95.5	95.5	95.5	95.5	94.9	94.9	94.9	95.3	95.3	95.3	95.3	95.3	95.3	95.3	95.3	95.3	95.3	95.3	95.3	95.3	95.5	100		97.5	97.5	97.5	97.5	97.5	97.5	97.1	97.2	97.1	97.7	97.7	97.7	97.7
Ath43	95.7	96	96	96	96	95.9	95.9	95.9	95.9	96	96	96	96	96	94.7	94.7	94.7	95.1	95.2	95.2	95.2	95.2	95.2	95.2	95.2	95.2	95.2	95.2	95.2	95.2	95.3	97.5	97.5		99.9	99.9	99.9	99.9	97.9	98.1	98	98.1	98.2	98.5	98.2	98.2
Ath29	95.5	95.9	95.9	95.9	95.9	95.7	95.7	95.7	95.7	95.9	95.8	95.8	95.8	95.8	94.5	94.5	94.5	94.9	95.1	95.1	95.1	95.1	95.1	95.1	95.1	95.1	95.1	95.1	95.1	95.1	95.1	97.5	97.5	99.9		100	100	100	97.9	98.1	97.9	98	98.1	98.4	98.1	98.1
Ath59	95.5	95.9	95.9	95.9	95.9	95.7	95.7	95.7	95.7	95.9	95.8	95.8	95.8	95.8	94.5	94.5	94.5	94.9	95.1	95.1	95.1	95.1	95.1	95.1	95.1	95.1	95.1	95.1	95.1	95.1	95.1	97.5	97.5	99.9	100		100	100	97.9	98.1	97.9	98	98.1	98.4	98.1	98.1
Ath60	95.5	95.9	95.9	95.9	95.9	95.7	95.7	95.7	95.7	95.9	95.8	95.8	95.8	95.8	94.5	94.5	94.5	94.9	95.1	95.1	95.1	95.1	95.1	95.1	95.1	95.1	95.1	95.1	95.1	95.1	95.1	97.5	97.5	99.9	100	100		100	97.9	98.1	97.9	98	98.1	98.4	98.1	98.1
Ath72	95.5	95.9	95.9	95.9	95.9	95.7	95.7	95.7	95.7	95.9	95.8	95.8	95.8	95.8	94.5	94.5	94.5	94.9	95.1	95.1	95.1	95.1	95.1	95.1	95.1	95.1	95.1	95.1	95.1	95.1	95.1	97.5	97.5	99.9	100	100	100		97.9	98.1	97.9	98	98.1	98.4	98.1	98.1
Atr42	95.5	95.7	95.7	95.7	95.7	95.5	95.5	95.5	95.5	95.7	95.6	95.6	95.6	95.6	94.6	94.6	94.6	94.9	95	95	95	95	95	95	95	95	95	95	95	95	94.9	97.5	97.5	97.9	97.9	97.9	97.9	97.9		98.6	98.6	98.7	98.9	98.7	98.8	98.8
Ap48	95.1	95.5	95.5	95.5	95.5	95.3	95.3	95.3	95.3	95.5	95.4	95.4	95.4	95.4	94.3	94.3	94.3	94.7	94.9	94.9	94.9	94.9	94.9	94.9	94.9	94.9	94.9	94.9	94.9	94.9	94.8	97.1	97.1	98.1	98.1	98.1	98.1	98.1	98.6		99.9	99.9	98.9	98.7	98.5	98.5
Ap49	95.2	95.5	95.5	95.5	95.5	95.4	95.4	95.4	95.4	95.5	95.5	95.5	95.5	95.5	94.4	94.4	94.4	94.8	94.9	94.9	94.9	94.9	94.9	94.9	94.9	94.9	94.9	94.9	94.9	94.9	94.9	97.2	97.2	98	97.9	97.9	97.9	97.9	98.6	99.9		99.9	99.1	98.7	98.5	98.5
Ap46	95.1	95.5	95.5	95.5	95.5	95.3	95.3	95.3	95.3	95.5	95.4	95.4	95.4	95.4	94.3	94.3	94.3	94.7	94.9	94.9	94.9	94.9	94.9	94.9	94.9	94.9	94.9	94.9	94.9	94.9	94.8	97.1	97.1	98.1	98	98	98	98	98.7	99.9	99.9		99	98.8	98.5	98.5
Ai46	95.4	95.7	95.7	95.7	95.7	95.6	95.6	95.6	95.6	95.7	95.7	95.7	95.7	95.7	94.6	94.6	94.6	95.2	95.3	95.3	95.3	95.3	95.3	95.3	95.3	95.3	95.3	95.3	95.3	95.3	95.3	97.7	97.7	98.2	98.1	98.1	98.1	98.1	98.9	98.9	99.1	99		99.2	98.8	98.8
Ac47	95.1	95.5	95.5	95.5	95.5	95.3	95.3	95.3	95.3	95.5	95.4	95.4	95.4	95.4	94.4	94.4	94.4	94.8	94.9	94.9	94.9	94.9	94.9	94.9	94.9	94.9	94.9	94.9	94.9	94.9	94.8	97.7	97.7	98.5	98.4	98.4	98.4	98.4	98.7	98.7	98.7	98.8	99.2		99.3	99.3
Aor45	95.7	96	96	96	96	95.9	95.9	95.9	95.9	96	95.9	95.9	95.9	95.9	94.9	94.9	94.9	95.2	95.3	95.3	95.3	95.3	95.3	95.3	95.3	95.3	95.3	95.3	95.3	95.3	95.3	97.7	97.7	98.2	98.1	98.1	98.1	98.1	98.8	98.5	98.5	98.5	98.8	99.3		100
Aor48	95.7	96	96	96	96	95.9	95.9	95.9	95.9	96	95.9	95.9	95.9	95.9	94.9	94.9	94.9	95.2	95.3	95.3	95.3	95.3	95.3	95.3	95.3	95.3	95.3	95.3	95.3	95.3	95.3	97.7	97.7	98.2	98.1	98.1	98.1	98.1	98.8	98.5	98.5	98.5	98.8	99.3	100

## Sheet: Table S3
Table S3. Post hoc pairwise comparisons for PERMANOVAs
(A) Comparisons among orders for RAST normalized function counts (Figure 3)
Factor	F statistic	Effect size (R2)	p-value (q-value)
Order	61.72	0.57	0.001
Enterobacterales vs. Lactobacillales	36.1	0.43	0.001 (0.001)
Enterobacterales vs. Rhodospirillales	79.96	0.52	0.001 (0.001)
Lactobacillales vs. Rhodospirillales	73.89	0.54	0.001 (0.001)
(B) Comparisons among orders for orthogroup incidence for all taxa (Figure S5A)
Factor	F statistic	Effect size (R2)	p-value (q-value)
Order	63.24	0.58	0.001
Enterobacterales vs. Lactobacillales	44.32	0.48	0.001 (0.001)
Enterobacterales vs. Rhodospirillales	75.67	0.51	0.001 (0.001)
Lactobacillales vs. Rhodospirillales	66.66	0.51	0.001 (0.001)
(C) Comparisons among orders for metabolic orthogroup incidence for all taxa (Figure S5B)
Factor	F statistic	Effect size (R2)	p-value (q-value)
Order	106.52	0.7	0.001
Enterobacterales vs. Lactobacillales	69.81	0.59	0.001 (0.001)
Enterobacterales vs. Rhodospirillales	133.93	0.64	0.001 (0.001)
Lactobacillales vs. Rhodospirillales	116	0.64	0.001 (0.001)
(D) Comparisons among orders for metabolic orthogroup incidence for prevalent species (Figure 4)
Factor	F statistic	Effect size (R2)	p-value (q-value)
Species	775.23	0.99	0.001
Ath vs. Gc	326.8	0.95	0.002 (0.005)
Ath vs. Gk	369.79	0.98	0.001 (0.005)
Ath vs. LEb	1293.69	0.99	0.006 (0.006)
Ath vs. LApl	1008.25	0.99	0.004 (0.005)
Ath vs. PRr	4709.46	1	0.013 (0.013)
Ath vs. T	8199.83	1	0.004 (0.005)
Gc vs. Gk	117.45	0.87	0.001 (0.005)
Gc vs. LAb	988.79	0.98	0.002 (0.005)
Gc vs. LApl	786.48	0.98	0.001 (0.005)
Gc vs. PRr	710.41	0.98	0.002 (0.005)
Gc vs. T	814.54	0.98	0.001 (0.005)
Gk vs. LEb	912.16	0.99	0.003 (0.005)
Gk vs. LApl	711.58	0.99	0.003 (0.005)
Gk vs. PRr	1003.73	0.99	0.004 (0.005)
Gk vs. T	1190.39	0.99	0.005 (0.006)
LEb vs. LApl	382.28	0.98	0.002 (0.005)
LEb vs. PRr	976.67	0.99	0.006 (0.006)
LEb vs. T	1287.88	0.99	0.004 (0.005)
LApl vs. PRr	801.15	0.99	0.003 (0.005)
LApl vs. T	991.91	0.99	0.004 (0.005)
PRr vs. T	2565.03	1	0.005 (0.006)

## Sheet: Table S4A
Table S4. Annotations and incidence of orthogroups. (A) Eggnog mapper annotations for all orthogroups.
Orthogroup	Hmmer representative sequence	Seed ortholog	e-value	score	Gene name	GO terms	EC number	KEGG KO	KEGG pathway	KEGG module	KEGG reaction	KEGG rclass	BRITE	KEGG TC	CAZy	BiGG reaction	COG category	Annotation
OG0000000	fig|61645.319.peg.428	1399774.JDWH01000008_gene2167	0.0	1208.0	macB	GO:0000166,GO:0003674,GO:0003824,GO:0005215,GO:0005488,GO:0005515,GO:0005524,GO:0005575,GO:0005623,GO:0005886,GO:0005887,GO:0006810,GO:0006855,GO:0008144,GO:0008150,GO:0008559,GO:0015238,GO:0015399,GO:0015405,GO:0015893,GO:0016020,GO:0016021,GO:0016462,GO:0016787,GO:0016817,GO:0016818,GO:0016887,GO:0017076,GO:0017111,GO:0022804,GO:0022857,GO:0030554,GO:0031224,GO:0031226,GO:0032553,GO:0032555,GO:…		ko:K02003,ko:K02004,ko:K05685	ko02010,map02010	M00258,M00709			ko00000,ko00001,ko00002,ko01000,ko02000	3.A.1,3.A.1.122.1,3.A.1.122.12			V	Part of the tripartite efflux system MacAB-TolC. MacB is a non-canonical ABC transporter that contains transmembrane domains (TMD), which form a pore in the inner membrane, and an ATP-binding domain (NBD), which is responsible for energy generation. Confers resistance against macrolides
OG0000001	fig|376620.21.peg.145	1224746.B932_0973	4.3e-150	537.3													IQ	KR domain
OG0000002	fig|146474.12.peg.55	1432055.GLUCORHAEAF1_19400	1.6e-115	422.5				ko:K18900		M00698			ko00000,ko00002,ko01504,ko03000				K	Transcriptional regulator
OG0000003	fig|38307.10.peg.1449	1224746.B932_1856	5.4e-140	503.8	budR												K	transcriptional regulator
OG0000004	fig|1597.523.peg.2830	543734.LCABL_30130	1.4e-130	472.2													K	response regulator
OG0000005	fig|38307.14.peg.281	1236501.BAJU01000027_gene2340	9.5e-200	702.6													L	Transposase
OG0000006	fig|59814.137.peg.1510	891974.E05_12680	2.4e-192	677.9	purR	GO:0001130,GO:0001131,GO:0001141,GO:0001217,GO:0002054,GO:0002057,GO:0002060,GO:0003674,GO:0003700,GO:0005488,GO:0005575,GO:0005622,GO:0005623,GO:0005737,GO:0005829,GO:0006140,GO:0006355,GO:0008150,GO:0009889,GO:0009890,GO:0009892,GO:0010468,GO:0010556,GO:0010558,GO:0010563,GO:0010605,GO:0010629,GO:0019219,GO:0019220,GO:0019222,GO:0030808,GO:0030809,GO:0031323,GO:0031324,GO:0031326,GO:0031327,GO:…		ko:K02529,ko:K03604					ko00000,ko03000				K	Is the main repressor of the genes involved in the de novo synthesis of purine nucleotides, regulating purB, purC, purEK, purF, purHD, purL, purMN and guaBA expression. PurR is allosterically activated to bind its cognate DNA by binding the purine corepressors, hypoxanthine or guanine, thereby effecting transcription repression
OG0000007	fig|1358.1191.peg.1043	272623.L165	0.0	1335.9	glnP			ko:K02029,ko:K02030		M00236			ko00000,ko00002,ko02000	3.A.1.3			P	Bacterial periplasmic substrate-binding proteins
OG0000008	fig|61645.318.peg.2810	911008.GLAD_03751	0.0	1086.6	gsiA	GO:0000166,GO:0003674,GO:0005488,GO:0005524,GO:0005575,GO:0005623,GO:0005886,GO:0005887,GO:0008144,GO:0016020,GO:0016021,GO:0017076,GO:0030554,GO:0031224,GO:0031226,GO:0032553,GO:0032555,GO:0032559,GO:0035639,GO:0036094,GO:0043167,GO:0043168,GO:0044425,GO:0044459,GO:0044464,GO:0071944,GO:0097159,GO:0097367,GO:1901265,GO:1901363		ko:K02031,ko:K02032,ko:K13892	ko02010,ko02024,map02010,map02024	M00239,M00348			ko00000,ko00001,ko00002,ko02000	3.A.1.5,3.A.1.5.11		iSbBS512_1146.SbBS512_E2519	P	ATPase activity
OG0000009	fig|61652.30.peg.4106	1249634.D781_3758	1.6e-252	878.2	galP	GO:0003674,GO:0005215,GO:0005351,GO:0005354,GO:0005402,GO:0005575,GO:0005623,GO:0005886,GO:0006810,GO:0006811,GO:0006812,GO:0008150,GO:0008324,GO:0008643,GO:0008645,GO:0009679,GO:0015075,GO:0015077,GO:0015078,GO:0015144,GO:0015145,GO:0015149,GO:0015291,GO:0015293,GO:0015294,GO:0015295,GO:0015318,GO:0015517,GO:0015672,GO:0015749,GO:0015757,GO:0016020,GO:0022804,GO:0022857,GO:0022890,GO:0034219,GO:…		ko:K08137,ko:K08138					ko00000,ko02000	2.A.1.1.1,2.A.1.1.3		iG2583_1286.G2583_3602	EGP	Major facilitator Superfamily
OG0000010	fig|38307.19.peg.776	1307834.BARL01000005_gene2471	6.9e-262	909.4			1.2.1.21,1.2.1.22,1.2.1.92	ko:K07248,ko:K20548	ko00620,ko00630,ko01120,map00620,map00630,map01120		R00203,R01333,R01446	RC00080,RC00104,RC00242	ko00000,ko00001,ko01000				C	Aldehyde dehydrogenase family
OG0000011	fig|586.32.peg.3081	520999.PROVALCAL_03761	2.6e-245	854.4	hsrA	GO:0003674,GO:0005215,GO:0005575,GO:0005623,GO:0005886,GO:0005887,GO:0006810,GO:0008150,GO:0016020,GO:0016021,GO:0022857,GO:0031224,GO:0031226,GO:0044425,GO:0044459,GO:0044464,GO:0051179,GO:0051234,GO:0055085,GO:0071944											P	the major facilitator superfamily
OG0000012	fig|61645.319.peg.2179	1399774.JDWH01000004_gene4013	0.0	2065.4	yegE	GO:0005575,GO:0005623,GO:0005886,GO:0016020,GO:0044464,GO:0071944	2.1.1.80,2.7.13.3,2.7.7.65,3.1.1.61	ko:K07636,ko:K07716,ko:K13924,ko:K21084	ko02020,ko02026,ko02030,ko04112,map02020,map02026,map02030,map04112	M00434,M00506,M00511			ko00000,ko00001,ko00002,ko01000,ko01001,ko02022,ko02035				T	Diguanylate cyclase phosphodiesterase with PAS PAC
OG0000013	fig|61645.318.peg.2921	399742.Ent638_1433	5.7e-295	1019.6	msbA	GO:0000166,GO:0003674,GO:0003824,GO:0005215,GO:0005319,GO:0005488,GO:0005515,GO:0005524,GO:0005575,GO:0005623,GO:0005886,GO:0005887,GO:0006810,GO:0006855,GO:0006869,GO:0008144,GO:0008150,GO:0008289,GO:0008559,GO:0009987,GO:0010876,GO:0015221,GO:0015238,GO:0015399,GO:0015405,GO:0015437,GO:0015893,GO:0015920,GO:0016020,GO:0016021,GO:0016043,GO:0016462,GO:0016787,GO:0016817,GO:0016818,GO:0016887,GO:…		ko:K02021,ko:K06147,ko:K11085	ko02010,map02010				ko00000,ko00001,ko01000,ko02000	3.A.1.106,3.A.1.109,3.A.1.110,3.A.1.112,3.A.1.113,3.A.1.117,3.A.1.21		iJN746.PP_4935,iPC815.YPO1395,iUMN146_1321.UM146_12980	V	Involved in lipid A export and possibly also in glycerophospholipid export and for biogenesis of the outer membrane. Transmembrane domains (TMD) form a pore in the inner membrane and the ATP-binding domain (NBD) is responsible for energy generation
OG0000014	fig|1580.356.peg.1547	387344.LVIS_0540	4.3e-124	450.7	gntR1			ko:K03710,ko:K11922					ko00000,ko03000				K	UbiC transcription regulator-associated domain protein
OG0000015	fig|571.837.peg.317	571.MC52_14195	1.7e-254	884.8	proY	GO:0005575,GO:0005623,GO:0005886,GO:0016020,GO:0044464,GO:0071944		ko:K03293,ko:K11736,ko:K16234					ko00000,ko02000	2.A.3.1,2.A.3.1.6,2.A.3.1.9			E	Cryptic permease that may be involved in the transport of proline across the inner membrane
OG0000016	fig|1076596.8.peg.763	940282.CADQ01000005_gene337	1.8e-113	416.0													L	COG2801 Transposase and inactivated derivatives
OG0000017	fig|244366.503.peg.3178	573.JG24_24435	3.7e-185	654.1	dppB	GO:0005575,GO:0005623,GO:0005886,GO:0016020,GO:0044464,GO:0071944		ko:K02033,ko:K12369	ko02010,ko02024,map02010,map02024	M00239,M00324			ko00000,ko00001,ko00002,ko02000	3.A.1.5		iECUMN_1333.ECUMN_4053	P	ABC-type dipeptide oligopeptide nickel transport systems, permease components
OG0000018	fig|941463.14.peg.3064	290633.GOX1347	0.0	1506.5				ko:K02014					ko00000,ko02000	1.B.14			P	TonB-dependent receptor
OG0000019	fig|61645.318.peg.989	911008.GLAD_00308	0.0	1078.2	oppA	GO:0003674,GO:0005488,GO:0005575,GO:0005623,GO:0006457,GO:0006810,GO:0006857,GO:0006950,GO:0008150,GO:0009266,GO:0009408,GO:0009628,GO:0009987,GO:0015833,GO:0030288,GO:0030313,GO:0031975,GO:0033218,GO:0042277,GO:0042597,GO:0042886,GO:0044464,GO:0050896,GO:0051179,GO:0051234,GO:0061077,GO:0071702,GO:0071705,GO:1900750		ko:K02035,ko:K15580	ko01501,ko02010,ko02024,map01501,map02010,map02024	M00239,M00439			ko00000,ko00001,ko00002,ko02000	3.A.1.5,3.A.1.5.1,3.A.1.5.18,3.A.1.5.19,3.A.1.5.25		iECABU_c1320.ECABU_c15240,iECNA114_1301.ECNA114_1414,iECSF_1327.ECSF_1224,iNRG857_1313.NRG857_06385	E	ABC transporter substrate-binding protein
OG0000020	fig|1076594.5.peg.415	1236501.BAJU01000002_gene341	2.8e-284	983.8			1.1.5.5	ko:K22474	ko00010,map00010		R09479	RC00088	ko00000,ko00001,ko01000				C	Cytochrome C oxidase, cbb3-type, subunit III
OG0000021	fig|1141660.13.peg.547	1141662.OOA_15050	4e-136	490.7	glpR			ko:K02444					ko00000,ko03000				K	COG1349 Transcriptional regulators of sugar metabolism
OG0000022	fig|571.837.peg.4690	1005994.GTGU_01089	1.4e-86	325.5	lrp	GO:0000976,GO:0001067,GO:0001101,GO:0001130,GO:0001216,GO:0001217,GO:0003674,GO:0003676,GO:0003677,GO:0003690,GO:0003700,GO:0005488,GO:0005515,GO:0005575,GO:0005622,GO:0005623,GO:0005737,GO:0005829,GO:0006082,GO:0006355,GO:0006520,GO:0006522,GO:0006524,GO:0006551,GO:0006807,GO:0008150,GO:0008152,GO:0008652,GO:0009056,GO:0009058,GO:0009063,GO:0009078,GO:0009080,GO:0009081,GO:0009082,GO:0009098,GO:…		ko:K03719					ko00000,ko03000,ko03036				K	Transcriptional regulator
OG0000023	fig|1379734.5.peg.2143	178901.AmDm5_1270	3.5e-147	528.9													U	Adhesin family
OG0000024	fig|442.37.peg.3236	1224746.B932_2352	1.8e-184	651.7			1.6.5.5	ko:K00344					ko00000,ko01000				C	Belongs to the zinc-containing alcohol dehydrogenase family. Quinone oxidoreductase subfamily
OG0000025	fig|38307.11.peg.337	1307834.BARL01000001_gene726	2.8e-85	321.2	yybR												K	HxlR-like helix-turn-helix
OG0000026	fig|441.6.peg.2242	1224746.B932_2460	1.4e-207	728.8	serA	GO:0003674,GO:0003824,GO:0004617,GO:0005488,GO:0005515,GO:0005575,GO:0005622,GO:0005623,GO:0005737,GO:0005829,GO:0006082,GO:0006520,GO:0006563,GO:0006564,GO:0006807,GO:0008150,GO:0008152,GO:0008219,GO:0008652,GO:0009058,GO:0009069,GO:0009070,GO:0009987,GO:0012501,GO:0016053,GO:0016491,GO:0016597,GO:0016614,GO:0016616,GO:0019752,GO:0031406,GO:0036094,GO:0042802,GO:0043167,GO:0043168,GO:0043169,GO:…	1.1.1.399,1.1.1.95	ko:K00058	ko00260,ko00680,ko01100,ko01120,ko01130,ko01200,ko01230,map00260,map00680,map01100,map01120,map01130,map01200,map01230	M00020	R01513	RC00031	ko00000,ko00001,ko00002,ko01000,ko04147			iYL1228.KPN_03348	EH	Belongs to the D-isomer specific 2-hydroxyacid dehydrogenase family
OG0000027	fig|1379734.7.peg.1104	1382230.ASAP_2446	6e-65	254.2	tnpR1												L	Resolvase, N terminal domain
OG0000028	fig|586.33.peg.3210	521000.PROVRETT_08684	1.1e-275	955.3	proP	GO:0003333,GO:0003674,GO:0005215,GO:0005575,GO:0005623,GO:0005886,GO:0005887,GO:0006810,GO:0006811,GO:0006812,GO:0006820,GO:0006865,GO:0006950,GO:0006970,GO:0006972,GO:0007154,GO:0007165,GO:0007231,GO:0008150,GO:0008324,GO:0008519,GO:0009628,GO:0009651,GO:0009987,GO:0015075,GO:0015077,GO:0015078,GO:0015101,GO:0015199,GO:0015291,GO:0015293,GO:0015294,GO:0015295,GO:0015318,GO:0015651,GO:0015652,GO:…		ko:K03762,ko:K08173					ko00000,ko02000	2.A.1.6,2.A.1.6.4		iUTI89_1310.UTI89_C4705,ic_1306.c5116	EGP	Psort location CytoplasmicMembrane, score 10.00
OG0000029	fig|586.37.peg.116	1141663.OOC_04477	0.0	1109.4	oppD			ko:K02031,ko:K02032,ko:K02034,ko:K12370,ko:K12371,ko:K15582,ko:K15583	ko01501,ko02010,ko02024,map01501,map02010,map02024	M00239,M00324,M00439			ko00000,ko00001,ko00002,ko02000	3.A.1.5,3.A.1.5.1,3.A.1.5.18,3.A.1.5.19,3.A.1.5.25			P	Belongs to the binding-protein-dependent transport system permease family
OG0000030	fig|941463.14.peg.3072	290633.GOX1354	1.6e-184	652.1													M	Glycosyl transferase 4-like
OG0000031	fig|543.842.peg.4275	273526.SMDB11_0823	2.8e-210	737.6	adhC		1.1.1.1,1.1.1.284	ko:K00121	ko00010,ko00071,ko00350,ko00625,ko00626,ko00680,ko00830,ko00980,ko00982,ko01100,ko01110,ko01120,ko01130,ko01200,ko01220,ko05204,map00010,map00071,map00350,map00625,map00626,map00680,map00830,map00980,map00982,map01100,map01110,map01120,map01130,map01200,map01220,map05204		R00623,R00754,R02124,R04880,R05233,R05234,R06917,R06927,R06983,R07105,R08281,R08306,R08310	RC00050,RC00087,RC00088,RC00099,RC00116,RC00649,RC01715,RC01734,RC02273	ko00000,ko00001,ko01000				C	Belongs to the zinc-containing alcohol dehydrogenase family. Class-III subfamily
OG0000032	fig|543.856.peg.2733	1006004.GBAG_0645	9.4e-270	936.0	fhuB	GO:0005575,GO:0005623,GO:0005886,GO:0005887,GO:0016020,GO:0016021,GO:0031224,GO:0031226,GO:0032991,GO:0043190,GO:0044425,GO:0044459,GO:0044464,GO:0071944,GO:0098533,GO:0098796,GO:0098797,GO:1902494,GO:1902495,GO:1904949,GO:1990351		ko:K02015	ko02010,map02010	M00240			ko00000,ko00001,ko00002,ko02000	3.A.1.14		iECP_1309.ECP_0163	P	Belongs to the binding-protein-dependent transport system permease family. FecCD subfamily
OG0000033	fig|59814.138.peg.3368	891974.E05_10160	2.2e-131	474.9	artI	GO:0005575,GO:0005623,GO:0030288,GO:0030313,GO:0031975,GO:0042597,GO:0044464		ko:K09996,ko:K09997	ko02010,map02010	M00229			ko00000,ko00001,ko00002,ko02000	3.A.1.3.3		iLF82_1304.LF82_0153,iNRG857_1313.NRG857_03895,iPC815.YPO1351	ET	belongs to the bacterial solute-binding protein 3 family
OG0000034	fig|571.837.peg.4766	571.MC52_25395	3.2e-184	651.0	nolA			ko:K19591		M00769			ko00000,ko00002,ko01504,ko03000				K	transcriptional regulator
OG0000035	fig|442.40.peg.1698	1224746.B932_1351	5e-241	840.1													T	PhoQ Sensor
OG0000036	fig|1076596.9.peg.2302	178901.AmDm5_2989	6.4e-229	799.7	aatA		2.6.1.1	ko:K00812	ko00220,ko00250,ko00270,ko00330,ko00350,ko00360,ko00400,ko00401,ko00950,ko00960,ko01100,ko01110,ko01130,ko01210,ko01230,map00220,map00250,map00270,map00330,map00350,map00360,map00400,map00401,map00950,map00960,map01100,map01110,map01130,map01210,map01230		R00355,R00694,R00734,R00896,R02433,R02619,R05052	RC00006	ko00000,ko00001,ko01000,ko01007				E	Aminotransferase
OG0000037	fig|38307.13.peg.1995	1224746.B932_2466	8e-108	396.7				ko:K03704					ko00000,ko03000				K	Cold shock protein domain
OG0000038	fig|61652.30.peg.3129	1249634.D781_2759	1.1e-231	809.3	tar	GO:0005575,GO:0005623,GO:0005886,GO:0016020,GO:0044464,GO:0071944		ko:K03406,ko:K05874,ko:K05875,ko:K05877	ko02020,ko02030,map02020,map02030				ko00000,ko00001,ko02035				NT	Methyl-accepting chemotaxis sensory transducer
OG0000039	fig|38307.10.peg.104	1088869.GMO_21620	9e-103	379.8													L	Transposase
OG0000040	fig|59814.138.peg.2518	891974.E05_13180	9.8e-194	682.6	ydgJ		1.1.1.371	ko:K16044	ko00562,ko01120,map00562,map01120		R09954	RC00182	ko00000,ko00001,ko01000				S	oxidoreductase
OG0000041	fig|33968.51.peg.2153	1154757.Q5C_06250	3.3e-95	354.8													K	Helix-turn-helix
OG0000042	fig|244366.503.peg.3420	573.JG24_25820	3.3e-269	933.7	glnG	GO:0003674,GO:0003676,GO:0003677,GO:0005488,GO:0005575,GO:0005622,GO:0005623,GO:0005737,GO:0005829,GO:0006355,GO:0008150,GO:0009889,GO:0009890,GO:0009891,GO:0009892,GO:0009893,GO:0010468,GO:0010556,GO:0010557,GO:0010558,GO:0010604,GO:0010605,GO:0010628,GO:0010629,GO:0019219,GO:0019222,GO:0031323,GO:0031324,GO:0031325,GO:0031326,GO:0031327,GO:0031328,GO:0043565,GO:0044424,GO:0044444,GO:0044464,GO:…		ko:K07712	ko02020,map02020	M00497			ko00000,ko00001,ko00002,ko02022				T	COG2204 Response regulator containing CheY-like receiver, AAA-type ATPase, and DNA-binding domains
OG0000043	fig|6666666.594943.peg.2554	1005995.GTPT_1083	8.5e-255	885.9	gabR_1			ko:K00375					ko00000,ko03000				K	helix_turn_helix gluconate operon transcriptional repressor
OG0000044	fig|1379734.4.peg.2838	272568.GDI2702	0.0	1456.0				ko:K02014					ko00000,ko02000	1.B.14			P	TonB-dependent Receptor Plug Domain
OG0000045	fig|1590.1722.peg.3295	1400520.LFAB_08160	1.9e-40	171.4	hup			ko:K03530					ko00000,ko03032,ko03036,ko03400				L	Histone-like DNA-binding protein which is capable of wrapping DNA to stabilize it, and thus to prevent its denaturation under extreme environmental conditions
OG0000046	fig|38307.19.peg.1962	1296990.H845_3696	1.9e-80	305.1													L	Transposase
OG0000047	fig|1379734.7.peg.2856	290633.GOX0837	6.1e-222	776.5				ko:K07552					ko00000,ko02000	2.A.1.2			EGP	Major facilitator Superfamily
OG0000048	fig|38307.11.peg.391	1296990.H845_3491	4.8e-69	266.9	hypE			ko:K04655,ko:K08303	ko05120,map05120				ko00000,ko00001,ko01000,ko01002				O	Transposase DDE domain
OG0000049	fig|941463.10.peg.3082	290633.GOX1063	1.5e-141	508.8	parA			ko:K03496,ko:K12055					ko00000,ko02044,ko03036,ko04812	3.A.7.11.1			D	Chromosome partitioning
OG0000050	fig|1590.1725.peg.2406	220668.lp_0367	1e-276	958.7	proWX			ko:K05845,ko:K05846	ko02010,map02010	M00209			ko00000,ko00001,ko00002,ko02000	3.A.1.12			EM	Periplasmic glycine betaine choline-binding (lipo)protein of an ABC-type transport system (osmoprotectant binding protein)
OG0000051	fig|6666666.594943.peg.2513	642227.HA49_19430	7.4e-158	563.1	rob	GO:0003674,GO:0003676,GO:0003677,GO:0003824,GO:0005488,GO:0005575,GO:0005622,GO:0005623,GO:0005737,GO:0005829,GO:0006081,GO:0006082,GO:0006089,GO:0008150,GO:0008152,GO:0009056,GO:0009058,GO:0009438,GO:0009987,GO:0016053,GO:0016829,GO:0016835,GO:0016836,GO:0019172,GO:0019243,GO:0019249,GO:0019752,GO:0032787,GO:0042180,GO:0042182,GO:0043436,GO:0043565,GO:0044237,GO:0044248,GO:0044249,GO:0044281,GO:…		ko:K05804,ko:K13653		M00647,M00767			ko00000,ko00002,ko03000,ko03036				K	Protein involved in sequence-specific DNA binding transcription factor activity, sequence-specific DNA binding, DNA binding and regulation of transcription, DNA-templated
OG0000052	fig|82986.12.peg.3634	1005995.GTPT_2823	5.3e-141	506.9	gpmA	GO:0001871,GO:0003674,GO:0003824,GO:0004619,GO:0005488,GO:0005575,GO:0005622,GO:0005623,GO:0005737,GO:0005829,GO:0005975,GO:0005996,GO:0006006,GO:0006082,GO:0006090,GO:0006091,GO:0006094,GO:0006096,GO:0006109,GO:0006139,GO:0006140,GO:0006163,GO:0006164,GO:0006165,GO:0006725,GO:0006732,GO:0006733,GO:0006753,GO:0006754,GO:0006757,GO:0006793,GO:0006796,GO:0006807,GO:0008150,GO:0008152,GO:0009056,GO:…	5.4.2.11	ko:K01834	ko00010,ko00260,ko00680,ko01100,ko01110,ko01120,ko01130,ko01200,ko01230,ko04922,ko05230,map00010,map00260,map00680,map01100,map01110,map01120,map01130,map01200,map01230,map04922,map05230	M00001,M00002,M00003	R01518	RC00536	ko00000,ko00001,ko00002,ko01000,ko04131,ko04147				G	Belongs to the phosphoglycerate mutase family. BPG- dependent PGAM subfamily
OG0000053	fig|1590.1776.peg.1766	1423775.BAMN01000005_gene1339	2.5e-142	511.5	akr5f		1.1.1.346	ko:K06221			R08878	RC00089	ko00000,ko01000				S	reductase
OG0000054	fig|38307.8.peg.3094	1224746.B932_0589	1.3e-171	609.0													K	LysR substrate binding domain
OG0000055	fig|1379734.4.peg.1839	290633.GOX1766	1e-156	559.3			1.11.1.10	ko:K00433					ko00000,ko01000				I	Alpha beta hydrolase
OG0000056	fig|441.8.peg.2092	290633.GOX0092	1e-246	859.8	rhlE		3.6.4.13	ko:K11927	ko03018,map03018				ko00000,ko00001,ko01000,ko03019				L	Belongs to the DEAD box helicase family
OG0000057	fig|1379734.4.peg.1827	290633.GOX1778	3.1e-207	727.6	ydhP			ko:K19577					ko00000,ko02000	2.A.1.2.65			EGP	Major facilitator Superfamily
OG0000058	fig|586.32.peg.3134	520999.PROVALCAL_01307	0.0	1537.7	abmA	GO:0000003,GO:0000302,GO:0001101,GO:0003006,GO:0003674,GO:0003824,GO:0005575,GO:0005622,GO:0005623,GO:0005737,GO:0005777,GO:0006082,GO:0006950,GO:0006979,GO:0007275,GO:0008150,GO:0008152,GO:0009058,GO:0009605,GO:0009607,GO:0009620,GO:0009694,GO:0009695,GO:0009791,GO:0009908,GO:0009987,GO:0010035,GO:0010193,GO:0010817,GO:0016053,GO:0016491,GO:0016627,GO:0016628,GO:0016629,GO:0019752,GO:0022414,GO:…	1.14.13.40,1.6.99.1	ko:K00354,ko:K09461	ko00627,ko01120,map00627,map01120		R00282,R03998,R03999	RC00001,RC00244	ko00000,ko00001,ko01000				CH	NADH:flavin oxidoreductase / NADH oxidase family
OG0000059	fig|38307.20.peg.181	1307834.BARL01000003_gene1394	7.2e-273	946.0				ko:K07267					ko00000,ko02000	1.B.19.1			M	wide pore channel activity
OG0000060	fig|82986.10.peg.1530	642227.HA49_06705	8.7e-154	549.7	xerD	GO:0000150,GO:0003674,GO:0003824,GO:0005575,GO:0005622,GO:0005623,GO:0006139,GO:0006259,GO:0006276,GO:0006310,GO:0006725,GO:0006807,GO:0008150,GO:0008152,GO:0008907,GO:0009009,GO:0009037,GO:0009314,GO:0009628,GO:0009987,GO:0015074,GO:0032991,GO:0034641,GO:0043170,GO:0044237,GO:0044238,GO:0044260,GO:0044424,GO:0044464,GO:0046483,GO:0048476,GO:0050896,GO:0071139,GO:0071704,GO:0090304,GO:0140097,GO:…		ko:K04763					ko00000,ko03036				L	Phage integrase, N-terminal SAM-like domain
OG0000061	fig|941463.10.peg.1759	290633.GOX0798	4.6e-248	863.6	degP		3.4.21.107	ko:K04771	ko01503,ko02020,map01503,map02020	M00728			ko00000,ko00001,ko00002,ko01000,ko01002,ko03110				O	Belongs to the peptidase S1C family
OG0000062	fig|38307.20.peg.727	1224746.B932_1404	7.7e-107	393.3	acnR												K	transcriptional regulator
OG0000063	fig|1141661.6.peg.2550	471874.PROSTU_01438	2.7e-219	767.7													L	Belongs to the 'phage' integrase family
OG0000064	fig|244366.503.peg.650	1028307.EAE_07255	9.6e-151	539.7	rbsC	GO:0003674,GO:0005215,GO:0005575,GO:0005623,GO:0005886,GO:0005887,GO:0006810,GO:0008150,GO:0008643,GO:0015144,GO:0015145,GO:0015146,GO:0015591,GO:0015749,GO:0015750,GO:0015752,GO:0016020,GO:0016021,GO:0022857,GO:0031224,GO:0031226,GO:0032991,GO:0034219,GO:0043190,GO:0044425,GO:0044459,GO:0044464,GO:0051119,GO:0051179,GO:0051234,GO:0055085,GO:0071702,GO:0071944,GO:0098533,GO:0098796,GO:0098797,GO:…		ko:K03549,ko:K10440	ko02010,map02010	M00212			ko00000,ko00001,ko00002,ko02000	2.A.72,3.A.1.2.1,3.A.1.2.13,3.A.1.2.19		iAF1260.b3750,iAPECO1_1312.APECO1_2713,iB21_1397.B21_03581,iBWG_1329.BWG_3441,iE2348C_1286.E2348C_4060,iEC042_1314.EC042_4137,iEC55989_1330.EC55989_4225,iECABU_c1320.ECABU_c42350,iECBD_1354.ECBD_4280,iECB_1328.ECB_03636,iECDH10B_1368.ECDH10B_3938,iECDH1ME8569_1439.ECDH1ME8569_3638,iECED1_1282.ECED1_4440,iECH74115_1262.ECH74115_5186,iECIAI1_1343.ECIAI1_3934,iECNA114_1301.ECNA114_3899,iECO103_1326.…	P	Belongs to the binding-protein-dependent transport system permease family
OG0000065	fig|442.38.peg.1061	290633.GOX1334	1.1e-102	379.4	yrhP												E	LysE type translocator
OG0000066	fig|571.837.peg.5918	571.MC52_07975	9.2e-147	526.2	yidA	GO:0000287,GO:0003674,GO:0003824,GO:0005488,GO:0005575,GO:0005622,GO:0005623,GO:0005737,GO:0005829,GO:0006793,GO:0006796,GO:0008150,GO:0008152,GO:0009987,GO:0016311,GO:0016787,GO:0016788,GO:0016791,GO:0019203,GO:0042578,GO:0043167,GO:0043169,GO:0044237,GO:0044424,GO:0044444,GO:0044464,GO:0046872,GO:0050308											S	member of the haloacid dehalogenase-like hydrolases superfamily and Cof family of proteins
OG0000067	fig|941463.14.peg.2527	290633.GOX0349	0.0	1932.5	mdtB			ko:K03296,ko:K07788,ko:K07789	ko02020,map02020	M00648			ko00000,ko00001,ko00002,ko02000	2.A.6.2			V	Belongs to the resistance-nodulation-cell division (RND) (TC 2.A.6) family
OG0000068	fig|1580.356.peg.1863	278197.PEPE_0498	5.9e-174	616.7													L	Transposase and inactivated derivatives, IS30 family
OG0000069	fig|38307.11.peg.2379	1224746.B932_0237	6.1e-205	719.9	dapE	GO:0003674,GO:0003824,GO:0005488,GO:0005515,GO:0005575,GO:0005622,GO:0005623,GO:0005737,GO:0005829,GO:0006082,GO:0006520,GO:0006553,GO:0006807,GO:0008150,GO:0008152,GO:0008270,GO:0008652,GO:0009014,GO:0009058,GO:0009066,GO:0009067,GO:0009085,GO:0009089,GO:0009987,GO:0016053,GO:0016787,GO:0016810,GO:0016811,GO:0019752,GO:0032153,GO:0042802,GO:0043167,GO:0043169,GO:0043436,GO:0043648,GO:0044237,GO:…	3.5.1.18	ko:K01439	ko00300,ko01100,ko01120,ko01230,map00300,map01100,map01120,map01230	M00016	R02734	RC00064,RC00090	ko00000,ko00001,ko00002,ko01000			iECP_1309.ECP_2485,iIT341.HP0212	E	Catalyzes the hydrolysis of N-succinyl-L,L- diaminopimelic acid (SDAP), forming succinate and LL-2,6- diaminoheptanedioate (DAP), an intermediate involved in the bacterial biosynthesis of lysine and meso-diaminopimelic acid, an essential component of bacterial cell walls
OG0000070	fig|38307.17.peg.2477	1307834.BARL01000001_gene811	8.5e-258	896.0				ko:K03294					ko00000	2.A.3.2			E	Amino acid permease
OG0000071	fig|38307.20.peg.2041	1307834.BARL01000001_gene175	0.0	1291.2	bfrH			ko:K02014					ko00000,ko02000	1.B.14			P	Receptor
OG0000072	fig|547.452.peg.1768	1045856.EcWSU1_02619	0.0	2650.5	nirB		1.7.1.15	ko:K00362,ko:K00363,ko:K05710	ko00360,ko00910,ko01120,ko01220,map00360,map00910,map01120,map01220	M00530,M00545	R00787,R06782,R06783	RC00098,RC00176	br01602,ko00000,ko00001,ko00002,ko01000				C	Belongs to the nitrite and sulfite reductase 4Fe-4S domain family
OG0000073	fig|61645.320.peg.3882	1399774.JDWH01000010_gene501	3.1e-281	973.8	rbsA	GO:0000166,GO:0003674,GO:0003824,GO:0005215,GO:0005488,GO:0005524,GO:0005575,GO:0005623,GO:0005886,GO:0006810,GO:0008144,GO:0008150,GO:0008643,GO:0015144,GO:0015145,GO:0015146,GO:0015399,GO:0015405,GO:0015407,GO:0015591,GO:0015608,GO:0015611,GO:0015749,GO:0015750,GO:0015752,GO:0016020,GO:0016021,GO:0016462,GO:0016787,GO:0016817,GO:0016818,GO:0016887,GO:0017076,GO:0017111,GO:0022804,GO:0022857,GO:…	3.6.3.17	ko:K10441,ko:K10542	ko02010,map02010	M00212,M00214			ko00000,ko00001,ko00002,ko01000,ko02000	3.A.1.2.1,3.A.1.2.13,3.A.1.2.19,3.A.1.2.3		iEC55989_1330.EC55989_4224,iECSE_1348.ECSE_4039,iECW_1372.ECW_m4052,iEcE24377_1341.EcE24377A_4265,iWFL_1372.ECW_m4052,iYL1228.KPN_04154	P	Part of the ABC transporter complex RbsABC involved in ribose import. Responsible for energy coupling to the transport system
OG0000074	fig|6666666.652912.peg.2551	1076550.LH22_16910	3.4e-230	803.9	dacA	GO:0000270,GO:0003674,GO:0003824,GO:0004175,GO:0004180,GO:0004185,GO:0005488,GO:0005575,GO:0005623,GO:0005886,GO:0005887,GO:0006022,GO:0006508,GO:0006807,GO:0008144,GO:0008150,GO:0008152,GO:0008233,GO:0008236,GO:0008238,GO:0008360,GO:0008658,GO:0009002,GO:0009987,GO:0016020,GO:0016021,GO:0016787,GO:0017171,GO:0019538,GO:0022603,GO:0022604,GO:0030203,GO:0031224,GO:0031226,GO:0031406,GO:0033218,GO:…	3.4.16.4	ko:K07258	ko00550,ko01100,map00550,map01100				ko00000,ko00001,ko01000,ko01002,ko01011			iSFV_1184.SFV_0694,iYL1228.KPN_00664	M	Belongs to the peptidase S11 family
OG0000075	fig|547.452.peg.173	1045856.EcWSU1_04142	0.0	1146.0	yheS	GO:0000166,GO:0003674,GO:0005488,GO:0005524,GO:0008144,GO:0017076,GO:0030554,GO:0032553,GO:0032555,GO:0032559,GO:0035639,GO:0036094,GO:0043167,GO:0043168,GO:0097159,GO:0097367,GO:1901265,GO:1901363		ko:K06158					ko00000,ko03012				S	ABC transporter
OG0000076	fig|1379734.3.peg.1062	1144305.PMI02_02003	4.7e-153	547.4													C	aldo keto reductase
OG0000077	fig|1590.1725.peg.1290	1235279.C772_00952	9.5e-37	161.0	ywnB			ko:K07118					ko00000				S	NAD(P)H-binding
OG0000078	fig|1379734.6.peg.1699	290633.GOX2204	3.6e-182	644.0	bfrH			ko:K02014					ko00000,ko02000	1.B.14			L	Integrase core domain
OG0000079	fig|104101.11.peg.1095	178901.AmDm5_2348	0.0	1218.8													S	Fusaric acid resistance
OG0000080	fig|1502842.5.peg.2007	634452.APA01_01680	1.4e-235	822.0													L	Belongs to the 'phage' integrase family
OG0000081	fig|1379734.3.peg.121	1296990.H845_3552	5.2e-186	657.1													EGP	Major facilitator Superfamily
OG0000082	fig|571.837.peg.4559	571.MC52_09875	1.6e-62	245.7	ssb	GO:0000725,GO:0003674,GO:0003676,GO:0003677,GO:0003697,GO:0005488,GO:0005515,GO:0005575,GO:0005622,GO:0005623,GO:0005737,GO:0005829,GO:0006139,GO:0006259,GO:0006260,GO:0006281,GO:0006298,GO:0006310,GO:0006725,GO:0006807,GO:0006950,GO:0006974,GO:0007154,GO:0008047,GO:0008150,GO:0008152,GO:0009058,GO:0009059,GO:0009432,GO:0009605,GO:0009987,GO:0009991,GO:0030234,GO:0031668,GO:0033554,GO:0034641,GO:…		ko:K03111	ko03030,ko03430,ko03440,map03030,map03430,map03440				ko00000,ko00001,ko03029,ko03032,ko03400				L	Plays an important role in DNA replication, recombination and repair. Binds to ssDNA and to an array of partner proteins to recruit them to their sites of action during DNA metabolism
OG0000083	fig|1076596.8.peg.3079	178901.AmDm5_0744	7.6e-264	916.0	gatA		6.3.5.6,6.3.5.7	ko:K02433	ko00970,ko01100,map00970,map01100		R03905,R04212	RC00010	ko00000,ko00001,ko01000,ko03029				J	Allows the formation of correctly charged Gln-tRNA(Gln) through the transamidation of misacylated Glu-tRNA(Gln) in organisms which lack glutaminyl-tRNA synthetase. The reaction takes place in the presence of glutamine and ATP through an activated gamma-phospho-Glu-tRNA(Gln)
OG0000084	fig|61652.30.peg.99	1249634.D781_0745	1.4e-253	881.7	gudP	GO:0003674,GO:0005215,GO:0005575,GO:0005623,GO:0005886,GO:0006810,GO:0006811,GO:0006820,GO:0008150,GO:0015711,GO:0016020,GO:0016021,GO:0022857,GO:0031224,GO:0044425,GO:0044464,GO:0051179,GO:0051234,GO:0055085,GO:0071702,GO:0071944		ko:K03535,ko:K08194					ko00000,ko02000	2.A.1.14.1,2.A.1.14.7		iSSON_1240.SSON_2946,iYO844.BSU02480	G	Major facilitator superfamily
OG0000085	fig|941463.12.peg.1867	290633.GOX1036	4.3e-116	424.1	yieH		3.1.3.18	ko:K01091	ko00630,ko01100,ko01110,ko01130,map00630,map01100,map01110,map01130		R01334	RC00017	ko00000,ko00001,ko01000				S	hydrolase
OG0000086	fig|1590.1724.peg.680	220668.lp_3513	0.0	1148.7	pts30BCA		2.7.1.193,2.7.1.211	ko:K02755,ko:K02756,ko:K02757,ko:K02802,ko:K02803,ko:K02804,ko:K02808,ko:K02809,ko:K02810	ko00500,ko00520,ko02060,map00500,map00520,map02060	M00267,M00269,M00271	R00811,R05199	RC00017,RC03206	ko00000,ko00001,ko00002,ko01000,ko02000	4.A.1.1.15,4.A.1.1.2,4.A.1.1.5,4.A.1.1.7,4.A.1.2.1,4.A.1.2.10,4.A.1.2.11,4.A.1.2.12,4.A.1.2.2,4.A.1.2.5,4.A.1.2.6,4.A.1.2.9			G	phosphotransferase system
OG0000087	fig|586.34.peg.101	520999.PROVALCAL_03258	5.1e-199	700.3	bioF	GO:0003674,GO:0003824,GO:0005488,GO:0006082,GO:0006732,GO:0006766,GO:0006767,GO:0006768,GO:0006790,GO:0006807,GO:0008144,GO:0008150,GO:0008152,GO:0008710,GO:0009058,GO:0009102,GO:0009108,GO:0009110,GO:0009987,GO:0016053,GO:0016740,GO:0016746,GO:0016747,GO:0017144,GO:0018130,GO:0019752,GO:0019842,GO:0030170,GO:0032787,GO:0034641,GO:0036094,GO:0042364,GO:0043167,GO:0043168,GO:0043436,GO:0043603,GO:…	2.3.1.47,2.8.1.6	ko:K00652,ko:K01012	ko00780,ko01100,map00780,map01100	M00123,M00573,M00577	R01078,R03210,R10124	RC00004,RC00039,RC00441,RC02725	ko00000,ko00001,ko00002,ko01000,ko01007			iEC55989_1330.EC55989_0819,iECO111_1330.ECO111_0837,iECO26_1355.ECO26_0902,iSDY_1059.SDY_0830	H	Catalyzes the decarboxylative condensation of pimeloyl- acyl-carrier protein and L-alanine to produce 8-amino-7- oxononanoate (AON), acyl-carrier protein , and carbon dioxide
OG0000088	fig|1379734.4.peg.1615	290633.GOX0783	1.6e-283	981.5	emrY	GO:0003674,GO:0005215,GO:0005575,GO:0005623,GO:0005886,GO:0005887,GO:0006810,GO:0006950,GO:0006974,GO:0008150,GO:0009987,GO:0016020,GO:0016021,GO:0022857,GO:0031224,GO:0031226,GO:0033554,GO:0042221,GO:0044425,GO:0044459,GO:0044464,GO:0046677,GO:0050896,GO:0051179,GO:0051234,GO:0051716,GO:0055085,GO:0071944		ko:K03446,ko:K07786	ko02020,map02020	M00701			ko00000,ko00001,ko00002,ko02000	2.A.1.3,2.A.1.3.36			U	Major facilitator superfamily
OG0000089	fig|1141661.6.peg.2478	520999.PROVALCAL_03997	0.0	1581.2	clpB	GO:0003674,GO:0003824,GO:0005488,GO:0005515,GO:0005575,GO:0005622,GO:0005623,GO:0005737,GO:0005829,GO:0006950,GO:0006986,GO:0008150,GO:0009266,GO:0009408,GO:0009628,GO:0010033,GO:0016462,GO:0016787,GO:0016817,GO:0016818,GO:0016887,GO:0017111,GO:0035966,GO:0042221,GO:0042623,GO:0042802,GO:0044424,GO:0044444,GO:0044464,GO:0050896		ko:K03694,ko:K03695	ko04213,map04213				ko00000,ko00001,ko03110				O	Part of a stress-induced multi-chaperone system, it is involved in the recovery of the cell from heat-induced damage, in cooperation with DnaK, DnaJ and GrpE
OG0000090	fig|61645.319.peg.3086	1045856.EcWSU1_01076	2.2e-129	468.4	yeaM												K	helix_turn_helix, arabinose operon control protein
OG0000091	fig|1141662.9.peg.2127	1141662.OOA_10073	0.0	1161.4	ybhF	GO:0003674,GO:0005215,GO:0005575,GO:0005623,GO:0005886,GO:0006810,GO:0006855,GO:0008150,GO:0015562,GO:0015893,GO:0016020,GO:0022857,GO:0042221,GO:0042493,GO:0044464,GO:0050896,GO:0051179,GO:0051234,GO:0055085,GO:0071944		ko:K01990,ko:K13926		M00254			ko00000,ko00002,ko02000	3.A.1			V	ABC transporter, ATP-binding protein
OG0000092	fig|104102.32.peg.1648	634177.GLX_29670	3.5e-182	644.4													S	Cobalamin synthesis protein cobW C-terminal domain
OG0000093	fig|61645.320.peg.301	1114922.CIFAM_09_01550	7.7e-62	243.4	mrpA	GO:0005575,GO:0005623,GO:0009289,GO:0042995,GO:0044464		ko:K07345	ko05133,map05133				ko00000,ko00001,ko02035,ko02044				NU	Fimbrial protein
OG0000094	fig|1379734.4.peg.948	290633.GOX0004	0.0	1578.5	gyrB	GO:0000166,GO:0003674,GO:0003676,GO:0003677,GO:0003824,GO:0003916,GO:0003918,GO:0005488,GO:0005524,GO:0005575,GO:0005622,GO:0005623,GO:0005737,GO:0005829,GO:0006139,GO:0006259,GO:0006265,GO:0006351,GO:0006725,GO:0006807,GO:0006996,GO:0007059,GO:0008094,GO:0008144,GO:0008150,GO:0008152,GO:0009058,GO:0009059,GO:0009295,GO:0009330,GO:0009987,GO:0010467,GO:0016043,GO:0016070,GO:0016462,GO:0016787,GO:…	5.99.1.3	ko:K02470					ko00000,ko01000,ko03032,ko03400				L	A type II topoisomerase that negatively supercoils closed circular double-stranded (ds) DNA in an ATP-dependent manner to modulate DNA topology and maintain chromosomes in an underwound state. Negative supercoiling favors strand separation, and DNA replication, transcription, recombination and repair, all of which involve strand separation. Also able to catalyze the interconversion of other topol…
OG0000095	fig|571.837.peg.1801	571.MC52_25875	9.6e-141	506.1	kdgR	GO:0003674,GO:0003676,GO:0003677,GO:0003700,GO:0005488,GO:0005575,GO:0005622,GO:0005623,GO:0005737,GO:0005829,GO:0006355,GO:0008150,GO:0009889,GO:0009890,GO:0009892,GO:0010468,GO:0010556,GO:0010558,GO:0010605,GO:0010629,GO:0019219,GO:0019222,GO:0031323,GO:0031324,GO:0031326,GO:0031327,GO:0044424,GO:0044444,GO:0044464,GO:0045892,GO:0045934,GO:0048519,GO:0048523,GO:0050789,GO:0050794,GO:0051171,GO:…		ko:K19333,ko:K21602					ko00000,ko03000				K	transcriptional regulator
OG0000096	fig|441.8.peg.3262	663932.KB902575_gene88	1.7e-94	352.1	yecD	GO:0005575,GO:0005622,GO:0005623,GO:0005737,GO:0005829,GO:0044424,GO:0044444,GO:0044464											Q	Isochorismatase family
OG0000097	fig|38307.8.peg.544	153496.JNAB01000067_gene1877	7.7e-191	672.9	yghZ	GO:0003674,GO:0003824,GO:0006081,GO:0006950,GO:0006974,GO:0008150,GO:0008152,GO:0009056,GO:0009438,GO:0009987,GO:0016491,GO:0016614,GO:0016616,GO:0033554,GO:0042180,GO:0042182,GO:0044237,GO:0044248,GO:0044281,GO:0044282,GO:0046185,GO:0050896,GO:0051596,GO:0051716,GO:0055114,GO:0071704,GO:1901575		ko:K19265					ko00000,ko01000				C	Aldo/keto reductase family
OG0000098	fig|61645.319.peg.1781	1399774.JDWH01000004_gene3737	6.5e-289	999.2	celA		3.2.1.86	ko:K01223	ko00010,ko00500,map00010,map00500		R00839,R05133,R05134	RC00049,RC00171,RC00714	ko00000,ko00001,ko01000		GT1	iUTI89_1310.UTI89_C1752	G	Belongs to the glycosyl hydrolase 1 family
OG0000099	fig|6666666.594943.peg.114	642227.HA49_18700	3.8e-140	504.2	metQ	GO:0000101,GO:0005575,GO:0005623,GO:0005886,GO:0006810,GO:0006811,GO:0006812,GO:0006820,GO:0006865,GO:0008150,GO:0015711,GO:0015821,GO:0015849,GO:0016020,GO:0016021,GO:0030288,GO:0030313,GO:0031224,GO:0031225,GO:0031226,GO:0031975,GO:0032991,GO:0042597,GO:0042940,GO:0043190,GO:0044425,GO:0044459,GO:0044464,GO:0046658,GO:0046942,GO:0048473,GO:0051179,GO:0051234,GO:0055052,GO:0071702,GO:0071705,GO:…		ko:K02072,ko:K02073	ko02010,map02010	M00238			ko00000,ko00001,ko00002,ko02000	3.A.1.24		ic_1306.c0238	P	Belongs to the nlpA lipoprotein family
OG0000100	fig|38307.11.peg.2508	1307834.BARL01000005_gene2423	6.3e-182	643.3	rluC	GO:0000154,GO:0000455,GO:0001522,GO:0003674,GO:0003824,GO:0005575,GO:0005622,GO:0005623,GO:0005737,GO:0005829,GO:0006139,GO:0006364,GO:0006396,GO:0006725,GO:0006807,GO:0008150,GO:0008152,GO:0009451,GO:0009982,GO:0009987,GO:0010467,GO:0016070,GO:0016072,GO:0016853,GO:0016866,GO:0022613,GO:0031118,GO:0034470,GO:0034641,GO:0034660,GO:0042254,GO:0043170,GO:0043412,GO:0044085,GO:0044237,GO:0044238,GO:…	2.1.1.191,5.4.99.23,5.4.99.24,5.4.99.28,5.4.99.29	ko:K06177,ko:K06179,ko:K06180,ko:K06969					ko00000,ko01000,ko03009,ko03016				J	Responsible for synthesis of pseudouridine from uracil
OG0000101	fig|38307.8.peg.3092	1088869.GMO_10020	3.5e-146	524.6				ko:K03543		M00701			ko00000,ko00002,ko02000	8.A.1.1			V	multidrug resistance efflux pump
OG0000102	fig|61645.320.peg.994	1399774.JDWH01000004_gene3733	1.3e-290	1005.0	ppx	GO:0003674,GO:0003824,GO:0004309,GO:0005488,GO:0005515,GO:0006082,GO:0006793,GO:0006797,GO:0006798,GO:0008150,GO:0008152,GO:0009056,GO:0009987,GO:0016462,GO:0016787,GO:0016817,GO:0016818,GO:0042802,GO:0043436,GO:0044237,GO:0044248,GO:0044281,GO:0071704,GO:1901575	3.6.1.11,3.6.1.40	ko:K01524	ko00230,map00230		R03409	RC00002	ko00000,ko00001,ko01000			iECIAI39_1322.ECIAI39_2643	FP	Belongs to the GppA Ppx family
OG0000103	fig|1379734.4.peg.2586	290633.GOX0284	5.2e-178	630.2	mak		2.7.1.4	ko:K00847	ko00051,ko00500,ko00520,ko01100,map00051,map00500,map00520,map01100		R00760,R00867,R03920	RC00002,RC00017	ko00000,ko00001,ko01000				GK	ROK family
OG0000104	fig|59814.137.peg.486	592316.Pat9b_0101	0.0	2079.7	uca		6.3.4.14,6.3.4.6,6.4.1.2	ko:K01941,ko:K01961	ko00061,ko00220,ko00620,ko00640,ko00720,ko00791,ko01100,ko01110,ko01120,ko01130,ko01200,ko01212,map00061,map00220,map00620,map00640,map00720,map00791,map01100,map01110,map01120,map01130,map01200,map01212	M00082,M00376	R00742,R00774,R04385	RC00040,RC00253,RC00367,RC00378	ko00000,ko00001,ko00002,ko01000				EI	urea carboxylase
OG0000105	fig|104101.11.peg.781	178901.AmDm5_0918	9e-216	756.1	hisA	GO:0000105,GO:0000162,GO:0003674,GO:0003824,GO:0003949,GO:0005575,GO:0005622,GO:0005623,GO:0005737,GO:0006082,GO:0006520,GO:0006547,GO:0006568,GO:0006576,GO:0006586,GO:0006725,GO:0006807,GO:0008150,GO:0008152,GO:0008652,GO:0009058,GO:0009072,GO:0009073,GO:0009308,GO:0009309,GO:0009987,GO:0016053,GO:0016853,GO:0016860,GO:0016861,GO:0018130,GO:0019438,GO:0019752,GO:0034641,GO:0042401,GO:0042430,GO:…	5.3.1.16	ko:K01814,ko:K03828	ko00340,ko01100,ko01110,ko01230,map00340,map01100,map01110,map01230	M00026	R04640	RC00945	ko00000,ko00001,ko00002,ko01000			iAF987.Gmet_0388	E	1-(5-phosphoribosyl)-5- (5-phosphoribosylamino)methylideneamino imidazole-4-carboxamide isomerase
OG0000106	fig|441.8.peg.2537	1307834.BARL01000003_gene1453	0.0	1546.9			1.1.5.2	ko:K00117	ko00030,ko01100,ko01110,ko01130,map00030,map01100,map01110,map01130		R06620	RC00066	ko00000,ko00001,ko01000				G	Glucose dehydrogenase
OG0000107	fig|38307.8.peg.3073	1224746.B932_0609	2e-150	538.5													KQ	helix_turn_helix, Arsenical Resistance Operon Repressor
OG0000108	fig|38307.8.peg.1686	1382230.ASAP_2054	3.8e-218	763.8	tuf	GO:0005575,GO:0005622,GO:0005623,GO:0005737,GO:0044424,GO:0044464		ko:K02358					ko00000,ko03012,ko03029,ko04147				J	This protein promotes the GTP-dependent binding of aminoacyl-tRNA to the A-site of ribosomes during protein biosynthesis
OG0000109	fig|1141663.20.peg.2011	1141663.OOC_09746	1.4e-309	1068.1	sitC	GO:0005575,GO:0005623,GO:0005886,GO:0008150,GO:0009987,GO:0010035,GO:0010038,GO:0010039,GO:0010043,GO:0016020,GO:0042221,GO:0044464,GO:0050896,GO:0051716,GO:0070887,GO:0071241,GO:0071248,GO:0071281,GO:0071944		ko:K11602,ko:K11605,ko:K11606	ko02010,ko02020,map02010,map02020	M00316,M00317			ko00000,ko00001,ko00002,ko02000	3.A.1.15.1,3.A.1.15.7,3.A.1.15.9		iECED1_1282.ECED1_1294,iECP_1309.ECP_1190,iPC815.YPO2441	P	ABC 3 transport family protein
OG0000110	fig|441.8.peg.498	290633.GOX2128	3.6e-155	554.3	yfdH	GO:0005575,GO:0005623,GO:0005886,GO:0016020,GO:0044464,GO:0071944		ko:K20534					ko00000,ko01000,ko01005,ko02000	4.D.2.1.9	GT2		M	Glycosyl transferase family 2
OG0000111	fig|61645.319.peg.2450	1399774.JDWH01000001_gene2390	0.0	1142.1	ilvI	GO:0000287,GO:0003674,GO:0003824,GO:0003984,GO:0005488,GO:0005575,GO:0005622,GO:0005623,GO:0005737,GO:0005829,GO:0006082,GO:0006520,GO:0006549,GO:0006573,GO:0006807,GO:0008150,GO:0008152,GO:0008652,GO:0009058,GO:0009081,GO:0009082,GO:0009097,GO:0009099,GO:0009987,GO:0016053,GO:0016740,GO:0016744,GO:0019752,GO:0019842,GO:0030976,GO:0036094,GO:0043167,GO:0043168,GO:0043169,GO:0043436,GO:0044237,GO:…	2.2.1.6	ko:K01652	ko00290,ko00650,ko00660,ko00770,ko01100,ko01110,ko01130,ko01210,ko01230,map00290,map00650,map00660,map00770,map01100,map01110,map01130,map01210,map01230	M00019,M00570	R00006,R00014,R00226,R03050,R04672,R04673,R08648	RC00027,RC00106,RC01192,RC02744,RC02893	ko00000,ko00001,ko00002,ko01000			iAPECO1_1312.APECO1_1907,iB21_1397.B21_00078,iBWG_1329.BWG_0073,iECBD_1354.ECBD_3539,iECB_1328.ECB_00079,iECD_1391.ECD_00079,iUTI89_1310.UTI89_C0085,iYL1228.KPN_00082	H	TIGRFAM Acetolactate synthase, large subunit, biosynthetic
OG0000112	fig|442.38.peg.740	290633.GOX0569	9.6e-92	342.8	puuR												K	Cupin domain
OG0000113	fig|1379734.3.peg.1050	290633.GOX2116	3.2e-108	397.9													K	FCD
OG0000114	fig|586.32.peg.971	520999.PROVALCAL_03337	2.9e-112	411.4	dedA	GO:0005575,GO:0005623,GO:0005886,GO:0016020,GO:0044464,GO:0071944		ko:K03975					ko00000				S	Psort location CytoplasmicMembrane, score
OG0000115	fig|941463.10.peg.1036	290633.GOX1794	9.6e-170	602.8	mutT	GO:0000287,GO:0003674,GO:0003824,GO:0005488,GO:0006139,GO:0006259,GO:0006281,GO:0006725,GO:0006807,GO:0006950,GO:0006974,GO:0008150,GO:0008152,GO:0008413,GO:0009987,GO:0016462,GO:0016787,GO:0016817,GO:0016818,GO:0017110,GO:0030145,GO:0033554,GO:0034641,GO:0035539,GO:0043167,GO:0043169,GO:0043170,GO:0044237,GO:0044238,GO:0044260,GO:0044715,GO:0044716,GO:0046483,GO:0046872,GO:0046914,GO:0047429,GO:…	3.6.1.55,3.6.1.65	ko:K03574,ko:K08320					ko00000,ko01000,ko03400			iE2348C_1286.E2348C_0104,iSDY_1059.SDY_0129	JL	Belongs to the Nudix hydrolase family
OG0000116	fig|1379734.7.peg.1961	290633.GOX1836	4e-93	347.4	def	GO:0003674,GO:0003824,GO:0006464,GO:0006807,GO:0008150,GO:0008152,GO:0009987,GO:0016787,GO:0016810,GO:0016811,GO:0018193,GO:0018206,GO:0019538,GO:0031365,GO:0036211,GO:0042586,GO:0043170,GO:0043412,GO:0043686,GO:0044237,GO:0044238,GO:0044260,GO:0044267,GO:0071704,GO:1901564	3.5.1.88	ko:K01462					ko00000,ko01000				J	Removes the formyl group from the N-terminal Met of newly synthesized proteins. Requires at least a dipeptide for an efficient rate of reaction. N-terminal L-methionine is a prerequisite for activity but the enzyme has broad specificity at other positions
OG0000117	fig|6666666.594943.peg.1168	642227.HA49_12095	1.1e-196	692.6	hipO		3.5.1.32	ko:K01451	ko00360,map00360		R01424	RC00096,RC00162	ko00000,ko00001,ko01000,ko01002				S	Peptidase dimerisation domain
OG0000118	fig|38307.19.peg.2896	1307834.BARL01000005_gene2149	0.0	1325.8	copA	GO:0003674,GO:0005488,GO:0005515,GO:0005575,GO:0005623,GO:0005886,GO:0016020,GO:0042802,GO:0044464,GO:0071944	3.6.3.54	ko:K17686	ko01524,ko04016,map01524,map04016		R00086	RC00002	ko00000,ko00001,ko01000	3.A.3.5			P	COG2217 Cation transport ATPase
OG0000119	fig|38307.15.peg.1660	460265.Mnod_3778	1.9e-45	190.7													G	Protein of unknown function (DUF563)
OG0000120	fig|1590.1722.peg.2913	220668.lp_2671	1.4e-240	838.6	yhdP			ko:K03699,ko:K06189					ko00000,ko02000,ko02042	9.A.40.1.2			S	Transporter associated domain
OG0000121	fig|38307.17.peg.66	1307834.BARL01000003_gene1786	8.2e-163	579.7	rihA		3.2.2.1	ko:K01239	ko00230,ko00760,ko01100,map00230,map00760,map01100		R01245,R01273,R01677,R01770,R02143	RC00033,RC00063,RC00122,RC00318,RC00485	ko00000,ko00001,ko01000				F	Inosine-uridine preferring nucleoside hydrolase
OG0000122	fig|941463.12.peg.1678	290633.GOX0147	4.6e-164	583.9				ko:K01066					ko00000,ko01000				I	alpha/beta hydrolase fold
OG0000123	fig|104101.11.peg.396	1307834.BARL01000001_gene350	7e-179	633.3	yahK	GO:0003674,GO:0003824,GO:0004033,GO:0008106,GO:0008150,GO:0008152,GO:0016491,GO:0016614,GO:0016616,GO:0055114	1.1.1.1	ko:K13953,ko:K13979	ko00010,ko00071,ko00350,ko00625,ko00626,ko00830,ko00980,ko00982,ko01100,ko01110,ko01120,ko01130,ko01220,map00010,map00071,map00350,map00625,map00626,map00830,map00980,map00982,map01100,map01110,map01120,map01130,map01220		R00623,R00754,R02124,R04880,R05233,R05234,R06917,R06927,R07105,R08281,R08306,R08310	RC00050,RC00087,RC00088,RC00099,RC00116,RC00649,RC01734,RC02273	ko00000,ko00001,ko01000				C	Alcohol dehydrogenase GroES-like domain
OG0000124	fig|6666666.594796.peg.629	1224746.B932_2670	5.4e-238	830.1	xylB	GO:0003674,GO:0003824,GO:0004856,GO:0005975,GO:0005996,GO:0005997,GO:0005998,GO:0006793,GO:0006796,GO:0008150,GO:0008152,GO:0009056,GO:0009987,GO:0016052,GO:0016301,GO:0016310,GO:0016740,GO:0016772,GO:0016773,GO:0019200,GO:0019321,GO:0019323,GO:0042732,GO:0042843,GO:0044237,GO:0044238,GO:0044262,GO:0044281,GO:0044282,GO:0046365,GO:0046835,GO:0071704,GO:1901575	2.7.1.17,2.7.1.53	ko:K00854,ko:K00880	ko00040,ko00053,ko01100,map00040,map00053,map01100	M00014	R01639,R01901,R07127	RC00002,RC00017,RC00538	ko00000,ko00001,ko00002,ko01000				G	FGGY family of carbohydrate kinases, N-terminal domain
OG0000125	fig|941463.10.peg.1904	290633.GOX0469	5.8e-200	703.4	dusB			ko:K05540					ko00000,ko01000,ko03016				J	Catalyzes the synthesis of 5,6-dihydrouridine (D), a modified base found in the D-loop of most tRNAs, via the reduction of the C5-C6 double bond in target uridines
OG0000126	fig|1590.1725.peg.2252	220668.lp_0193	0.0	1175.6			3.2.1.10,3.2.1.20	ko:K01182,ko:K01187	ko00052,ko00500,ko01100,map00052,map00500,map01100		R00028,R00801,R00802,R01718,R01791,R06087,R06088,R06199	RC00028,RC00049,RC00059,RC00077,RC00451	ko00000,ko00001,ko01000		GH13,GH31		G	Alpha amylase, catalytic domain protein
OG0000127	fig|61645.318.peg.791	1045856.EcWSU1_02855	5.4e-113	413.7	uvrY	GO:0000156,GO:0000160,GO:0003674,GO:0007154,GO:0007165,GO:0008150,GO:0009987,GO:0023052,GO:0035556,GO:0050789,GO:0050794,GO:0050896,GO:0051716,GO:0060089,GO:0065007		ko:K02282,ko:K07686,ko:K07687,ko:K07688,ko:K07689	ko02020,ko02025,ko02026,ko05111,map02020,map02025,map02026,map05111	M00473,M00474,M00475			ko00000,ko00001,ko00002,ko02022,ko02035,ko02044				K	response regulator
OG0000128	fig|38307.14.peg.2635	1307834.BARL01000001_gene624	3.5e-250	870.5	trpE		4.1.3.27	ko:K01657	ko00400,ko00405,ko01100,ko01110,ko01130,ko01230,ko02024,ko02025,map00400,map00405,map01100,map01110,map01130,map01230,map02024,map02025	M00023	R00985,R00986	RC00010,RC02148,RC02414	ko00000,ko00001,ko00002,ko01000				E	Part of a heterotetrameric complex that catalyzes the two-step biosynthesis of anthranilate, an intermediate in the biosynthesis of L-tryptophan. In the first step, the glutamine- binding beta subunit (TrpG) of anthranilate synthase (AS) provides the glutamine amidotransferase activity which generates ammonia as a substrate that, along with chorismate, is used in the second step, catalyzed by the…
OG0000129	fig|1379734.5.peg.2570	290633.GOX0324	3.1e-78	297.7	greA	GO:0001098,GO:0001108,GO:0003674,GO:0005488,GO:0005515,GO:0005575,GO:0005618,GO:0005622,GO:0005623,GO:0005737,GO:0005829,GO:0005886,GO:0006139,GO:0006351,GO:0006354,GO:0006355,GO:0006725,GO:0006807,GO:0008150,GO:0008152,GO:0009058,GO:0009059,GO:0009889,GO:0009987,GO:0010467,GO:0010468,GO:0010556,GO:0016020,GO:0016070,GO:0018130,GO:0019219,GO:0019222,GO:0019438,GO:0030312,GO:0031323,GO:0031326,GO:…		ko:K03624					ko00000,ko03021				K	Necessary for efficient RNA polymerase transcription elongation past template-encoded arresting sites. The arresting sites in DNA have the property of trapping a certain fraction of elongating RNA polymerases that pass through, resulting in locked ternary complexes. Cleavage of the nascent transcript by cleavage factors such as GreA or GreB allows the resumption of elongation from the new 3'termi…
OG0000130	fig|61645.320.peg.3913	1399774.JDWH01000001_gene2492	7.6e-247	859.4	celB			ko:K02761	ko00500,ko02060,map00500,map02060	M00275	R11170,R11172	RC00017,RC03206	ko00000,ko00001,ko00002,ko02000	4.A.3.2			G	The phosphoenolpyruvate-dependent sugar phosphotransferase system (PTS), a major carbohydrate active - transport system, catalyzes the phosphorylation of incoming sugar substrates concomitant with their translocation across the cell membrane
OG0000131	fig|61645.320.peg.1550	1045856.EcWSU1_02741	1.5e-172	612.1	manX	GO:0003674,GO:0003824,GO:0005215,GO:0005575,GO:0005622,GO:0005623,GO:0005737,GO:0005829,GO:0005886,GO:0005887,GO:0006793,GO:0006796,GO:0006810,GO:0008150,GO:0008152,GO:0008643,GO:0008645,GO:0008982,GO:0009401,GO:0009987,GO:0015144,GO:0015145,GO:0015149,GO:0015578,GO:0015749,GO:0015761,GO:0016020,GO:0016021,GO:0016301,GO:0016310,GO:0016740,GO:0016772,GO:0016773,GO:0022804,GO:0022857,GO:0022870,GO:…	2.7.1.191	ko:K02793,ko:K02794	ko00051,ko00520,ko01100,ko02060,map00051,map00520,map01100,map02060	M00276	R02630	RC00017,RC03206	ko00000,ko00001,ko00002,ko01000,ko02000	4.A.6.1		iAPECO1_1312.APECO1_874,iECOK1_1307.ECOK1_1934,iECS88_1305.ECS88_1869,iPC815.YPO1758,iUMN146_1321.UM146_08085,iUTI89_1310.UTI89_C2014	G	system, fructose subfamily IIA component
OG0000132	fig|38307.8.peg.876	1224746.B932_0021	1.2e-146	525.8	aroE	GO:0000166,GO:0003674,GO:0003824,GO:0004764,GO:0005488,GO:0005575,GO:0005622,GO:0005623,GO:0005737,GO:0005829,GO:0006082,GO:0008150,GO:0008152,GO:0009058,GO:0009423,GO:0009987,GO:0016053,GO:0016491,GO:0016614,GO:0016616,GO:0019632,GO:0019752,GO:0032787,GO:0036094,GO:0043436,GO:0043648,GO:0043650,GO:0044237,GO:0044249,GO:0044281,GO:0044283,GO:0044424,GO:0044444,GO:0044464,GO:0046394,GO:0046417,GO:…	1.1.1.25	ko:K00014	ko00400,ko01100,ko01110,ko01130,ko01230,map00400,map01100,map01110,map01130,map01230	M00022	R02413	RC00206	ko00000,ko00001,ko00002,ko01000				E	Involved in the biosynthesis of the chorismate, which leads to the biosynthesis of aromatic amino acids. Catalyzes the reversible NADPH linked reduction of 3-dehydroshikimate (DHSA) to yield shikimate (SA)
OG0000133	fig|38307.17.peg.216	366394.Smed_6151	3.3e-90	338.2													L	Putative transposase of IS4/5 family (DUF4096)
OG0000134	fig|38307.17.peg.1387	1224746.B932_0015	9.1e-253	879.0	pyrC		3.5.2.3	ko:K01465	ko00240,ko01100,map00240,map01100	M00051	R01993	RC00632	ko00000,ko00001,ko00002,ko01000				F	COG0044 Dihydroorotase and related cyclic amidohydrolases
OG0000135	fig|586.32.peg.3561	520999.PROVALCAL_02849	5.8e-266	922.9	fumC	GO:0003674,GO:0003824,GO:0004333,GO:0006082,GO:0006091,GO:0006099,GO:0006101,GO:0006106,GO:0006108,GO:0006950,GO:0006979,GO:0008150,GO:0008152,GO:0009060,GO:0009987,GO:0015980,GO:0016829,GO:0016835,GO:0016836,GO:0016999,GO:0017144,GO:0019752,GO:0043436,GO:0043648,GO:0044237,GO:0044238,GO:0044281,GO:0045333,GO:0050896,GO:0055114,GO:0071704,GO:0072350	4.2.1.2	ko:K01679	ko00020,ko00620,ko00720,ko01100,ko01110,ko01120,ko01130,ko01200,ko04934,ko05200,ko05211,map00020,map00620,map00720,map01100,map01110,map01120,map01130,map01200,map04934,map05200,map05211	M00009,M00011,M00173,M00376	R01082	RC00443	ko00000,ko00001,ko00002,ko01000				C	Involved in the TCA cycle. Catalyzes the stereospecific interconversion of fumarate to L-malate
OG0000136	fig|571.837.peg.560	571.MC52_02830	4.3e-169	600.5	gcvA	GO:0001130,GO:0001131,GO:0003674,GO:0003676,GO:0003677,GO:0003700,GO:0005488,GO:0005575,GO:0005622,GO:0005623,GO:0005737,GO:0006139,GO:0006351,GO:0006355,GO:0006725,GO:0006807,GO:0008150,GO:0008152,GO:0009058,GO:0009059,GO:0009314,GO:0009411,GO:0009416,GO:0009628,GO:0009889,GO:0009987,GO:0010467,GO:0010468,GO:0010556,GO:0016070,GO:0018130,GO:0019219,GO:0019222,GO:0019438,GO:0031323,GO:0031326,GO:…		ko:K03566	ko02026,map02026				ko00000,ko00001,ko03000				K	transcriptional regulator
OG0000137	fig|941463.15.peg.1838	663932.KB902575_gene3101	2.1e-241	841.6	xpsE	GO:0003674,GO:0005488,GO:0005515,GO:0042802		ko:K02454,ko:K02652	ko03070,ko05111,map03070,map05111	M00331			ko00000,ko00001,ko00002,ko02035,ko02044	3.A.15,3.A.15.2			NU	Type II/IV secretion system protein
OG0000138	fig|441.8.peg.2615	1307834.BARL01000001_gene224	0.0	1096.6													E	GMC oxidoreductase
OG0000139	fig|1141663.20.peg.2245	1141663.OOC_10851	2.2e-151	541.6	hexR	GO:0000976,GO:0001067,GO:0001130,GO:0001131,GO:0001217,GO:0003674,GO:0003676,GO:0003677,GO:0003690,GO:0003700,GO:0005488,GO:0005575,GO:0005622,GO:0005623,GO:0005737,GO:0005829,GO:0006355,GO:0006950,GO:0006974,GO:0008150,GO:0009889,GO:0009890,GO:0009892,GO:0009987,GO:0010468,GO:0010556,GO:0010558,GO:0010605,GO:0010629,GO:0019219,GO:0019222,GO:0031323,GO:0031324,GO:0031326,GO:0031327,GO:0032991,GO:…		ko:K15835,ko:K19337					ko00000,ko03000				K	Psort location Cytoplasmic, score 8.96
OG0000140	fig|586.33.peg.3966	521000.PROVRETT_09884	9.2e-217	759.2	metB	GO:0000096,GO:0000097,GO:0003674,GO:0003824,GO:0003962,GO:0004123,GO:0005488,GO:0005575,GO:0005622,GO:0005623,GO:0005737,GO:0006082,GO:0006520,GO:0006555,GO:0006790,GO:0006807,GO:0008144,GO:0008150,GO:0008152,GO:0008652,GO:0009058,GO:0009066,GO:0009067,GO:0009086,GO:0009987,GO:0016053,GO:0016740,GO:0016765,GO:0016829,GO:0016846,GO:0019752,GO:0019842,GO:0030170,GO:0036094,GO:0043167,GO:0043168,GO:…	2.5.1.48,4.4.1.1,4.4.1.8	ko:K01739,ko:K01758,ko:K01760	ko00260,ko00270,ko00450,ko00920,ko01100,ko01110,ko01130,ko01230,map00260,map00270,map00450,map00920,map01100,map01110,map01130,map01230	M00017,M00338	R00782,R00999,R01001,R01286,R01288,R02408,R02508,R03217,R03260,R04770,R04930,R04941,R04944,R04945,R04946,R09366	RC00020,RC00056,RC00069,RC00348,RC00382,RC00420,RC00488,RC00710,RC01209,RC01210,RC01245,RC02303,RC02848,RC02866	ko00000,ko00001,ko00002,ko01000,ko04147			iAF1260.b3939,iBWG_1329.BWG_3608,iECDH10B_1368.ECDH10B_4128,iECDH1ME8569_1439.ECDH1ME8569_3808,iETEC_1333.ETEC_4208,iEcDH1_1363.EcDH1_4046,iEcHS_1320.EcHS_A4172,iEcolC_1368.EcolC_4076,iJO1366.b3939,iJR904.b3939,iUMNK88_1353.UMNK88_4777,iUTI89_1310.UTI89_C4524,iY75_1357.Y75_RS17365	E	COG0626 Cystathionine beta-lyases cystathionine gamma-synthases
OG0000141	fig|941463.12.peg.1240	290633.GOX2089	1.2e-163	582.4	glpF			ko:K02440					ko00000,ko02000	1.A.8.1,1.A.8.2			U	Major intrinsic protein
OG0000142	fig|38307.10.peg.2185	1224746.B932_2157	6.7e-153	546.6	suhB		3.1.3.25	ko:K01092	ko00521,ko00562,ko01100,ko04070,map00521,map00562,map01100,map04070	M00131	R01185,R01186,R01187	RC00078	ko00000,ko00001,ko00002,ko01000				G	COG0483 Archaeal fructose-1,6-bisphosphatase and related enzymes of inositol monophosphatase family
OG0000143	fig|1580.356.peg.1118	387344.LVIS_0030	0.0	1174.1	vicK		2.7.13.3	ko:K07652	ko02020,map02020	M00459			ko00000,ko00001,ko00002,ko01000,ko01001,ko02022				T	Histidine kinase
OG0000144	fig|441.8.peg.619	290633.GOX2113	9.3e-164	582.8				ko:K03543,ko:K15549		M00701			ko00000,ko00002,ko02000	8.A.1.1,8.A.1.1.3			V	Belongs to the membrane fusion protein (MFP) (TC 8.A.1) family
OG0000145	fig|547.452.peg.409	1045856.EcWSU1_00725	1.8e-267	927.9	yicJ			ko:K03292,ko:K16210,ko:K16248					ko00000,ko02000	2.A.2,2.A.2.5			G	MFS/sugar transport protein
OG0000146	fig|82986.12.peg.1611	1005995.GTPT_0285	1.5e-61	242.3	accB	GO:0003674,GO:0003824,GO:0003989,GO:0005575,GO:0005622,GO:0005623,GO:0005737,GO:0005829,GO:0006082,GO:0006464,GO:0006629,GO:0006631,GO:0006633,GO:0006807,GO:0008150,GO:0008152,GO:0008610,GO:0009058,GO:0009305,GO:0009987,GO:0016049,GO:0016053,GO:0016421,GO:0016874,GO:0016885,GO:0019538,GO:0019752,GO:0032787,GO:0036211,GO:0040007,GO:0043170,GO:0043412,GO:0043436,GO:0044237,GO:0044238,GO:0044249,GO:…	2.3.1.12	ko:K00627,ko:K02160	ko00010,ko00020,ko00061,ko00620,ko00640,ko00720,ko01100,ko01110,ko01120,ko01130,ko01200,ko01212,map00010,map00020,map00061,map00620,map00640,map00720,map01100,map01110,map01120,map01130,map01200,map01212	M00082,M00307,M00376	R00209,R00742,R02569	RC00004,RC00040,RC00367,RC02742,RC02857	br01601,ko00000,ko00001,ko00002,ko01000			iYL1228.KPN_03664	I	first, biotin carboxylase catalyzes the carboxylation of the carrier protein and then the transcarboxylase transfers the carboxyl group to form malonyl-CoA
OG0000147	fig|547.452.peg.98	1045856.EcWSU1_04220	3.2e-132	477.6	yhhW	GO:0003674,GO:0003824,GO:0008127,GO:0008150,GO:0008152,GO:0016491,GO:0016701,GO:0016702,GO:0051213,GO:0055114		ko:K06911					ko00000				S	Belongs to the pirin family
OG0000148	fig|6666666.652912.peg.157	1076550.LH22_19115	5.2e-172	610.5	dnaJ	GO:0000988,GO:0000989,GO:0003674,GO:0003756,GO:0003824,GO:0005488,GO:0005515,GO:0005575,GO:0005622,GO:0005623,GO:0005737,GO:0005829,GO:0006139,GO:0006259,GO:0006260,GO:0006457,GO:0006458,GO:0006725,GO:0006807,GO:0006950,GO:0008150,GO:0008152,GO:0008270,GO:0009058,GO:0009059,GO:0009266,GO:0009408,GO:0009628,GO:0009889,GO:0009987,GO:0010556,GO:0015035,GO:0015036,GO:0016020,GO:0016032,GO:0016043,GO:…		ko:K03686					ko00000,ko03029,ko03110				O	ATP binding to DnaK triggers the release of the substrate protein, thus completing the reaction cycle. Several rounds of ATP-dependent interactions between DnaJ, DnaK and GrpE are required for fully efficient folding. Also involved, together with DnaK and GrpE, in the DNA replication of plasmids through activation of initiation proteins
OG0000149	fig|38307.11.peg.2694	1307834.BARL01000001_gene851	1.1e-156	559.3	dapA	GO:0003674,GO:0003824,GO:0006082,GO:0006090,GO:0008150,GO:0008152,GO:0008840,GO:0009987,GO:0016829,GO:0016835,GO:0016836,GO:0019752,GO:0032787,GO:0043436,GO:0044237,GO:0044281,GO:0071704	4.3.3.7	ko:K01714	ko00261,ko00300,ko01100,ko01110,ko01120,ko01130,ko01230,map00261,map00300,map01100,map01110,map01120,map01130,map01230	M00016,M00525,M00526,M00527	R10147	RC03062,RC03063	ko00000,ko00001,ko00002,ko01000				E	Catalyzes the condensation of (S)-aspartate-beta- semialdehyde (S)-ASA and pyruvate to 4-hydroxy- tetrahydrodipicolinate (HTPA)
OG0000150	fig|1379734.4.peg.2142	1088869.GMO_25120	4.1e-205	720.7	ndh		1.6.99.3	ko:K03885	ko00190,map00190				ko00000,ko00001,ko01000				C	Pyridine nucleotide-disulphide oxidoreductase
OG0000151	fig|6666666.594943.peg.3411	642227.HA49_11655	1.2e-106	392.9	ydhO	GO:0000270,GO:0003674,GO:0003824,GO:0004175,GO:0006022,GO:0006508,GO:0006807,GO:0008150,GO:0008152,GO:0008233,GO:0009254,GO:0016787,GO:0019538,GO:0030203,GO:0043170,GO:0044238,GO:0070011,GO:0071704,GO:0140096,GO:1901135,GO:1901564	3.2.1.14,3.4.17.13	ko:K01183,ko:K13694,ko:K19303,ko:K21471	ko00520,ko01100,map00520,map01100		R01206,R02334	RC00467	ko00000,ko00001,ko01000,ko01002,ko01011		GH18		M	NlpC/P60 family
OG0000152	fig|1379734.4.peg.2593	290633.GOX0278	2e-261	907.9	cydA		1.10.3.14	ko:K00425	ko00190,ko01100,ko02020,map00190,map01100,map02020	M00153	R11325	RC00061	ko00000,ko00001,ko00002,ko01000	3.D.4.3			C	Cytochrome bd terminal oxidase subunit I
OG0000153	fig|38307.14.peg.2975	1224746.B932_2109	4.2e-189	667.2			1.10.3.14	ko:K00426	ko00190,ko01100,ko02020,map00190,map01100,map02020	M00153	R11325	RC00061	ko00000,ko00001,ko00002,ko01000	3.D.4.3			C	Cytochrome bd terminal oxidase subunit II
OG0000154	fig|1379734.6.peg.2832	290633.GOX0508	5e-174	617.1	gap		1.2.1.12	ko:K00134	ko00010,ko00710,ko01100,ko01110,ko01120,ko01130,ko01200,ko01230,ko04066,ko05010,map00010,map00710,map01100,map01110,map01120,map01130,map01200,map01230,map04066,map05010	M00001,M00002,M00003,M00165,M00166,M00308,M00552	R01061	RC00149	ko00000,ko00001,ko00002,ko01000,ko04131,ko04147				G	Belongs to the glyceraldehyde-3-phosphate dehydrogenase family
OG0000155	fig|586.32.peg.1862	520999.PROVALCAL_02294	2.3e-229	801.2	amiC	GO:0000003,GO:0000910,GO:0003674,GO:0003824,GO:0005575,GO:0005623,GO:0007049,GO:0008150,GO:0008745,GO:0009987,GO:0016787,GO:0016810,GO:0016811,GO:0019954,GO:0022402,GO:0022414,GO:0030288,GO:0030313,GO:0031975,GO:0032505,GO:0042597,GO:0043093,GO:0044464,GO:0051301,GO:0061783	3.5.1.28	ko:K01448	ko01503,map01503	M00727	R04112	RC00064,RC00141	ko00000,ko00001,ko00002,ko01000,ko01011,ko03036			iPC815.YPO1023,iSDY_1059.SDY_3034,iYL1228.KPN_03225	M	N-acetylmuramoyl-L-alanine amidase
OG0000156	fig|38307.10.peg.3097	1088869.GMO_20210	3.2e-306	1057.7	rgpF			ko:K20444					ko00000,ko01000,ko01005,ko02000	4.D.1.3	GT2,GT4		M	Glycosyl transferases group 1
OG0000157	fig|1379734.3.peg.1052	290633.GOX2114	1.1e-62	246.1	marR1			ko:K06075					ko00000,ko03000				K	DNA-binding transcription factor activity
OG0000158	fig|38307.17.peg.2285	1307834.BARL01000001_gene910	3.2e-224	784.3	envZ		2.7.13.3	ko:K07638	ko02020,ko02026,map02020,map02026	M00445,M00742,M00743			ko00000,ko00001,ko00002,ko01000,ko01001,ko02022				T	HAMP (Histidine kinases, Adenylyl cyclases, Methyl binding proteins, Phosphatases) domain
OG0000159	fig|1379734.5.peg.1148	290633.GOX1741	8e-216	756.1	mrdB	GO:0005575,GO:0005623,GO:0005886,GO:0008150,GO:0008360,GO:0016020,GO:0022603,GO:0022604,GO:0044464,GO:0050789,GO:0050793,GO:0050794,GO:0051128,GO:0065007,GO:0065008,GO:0071944		ko:K05837					ko00000,ko03036				M	Peptidoglycan polymerase that is essential for cell wall elongation
OG0000160	fig|571.837.peg.1195	571.MC52_08505	0.0	1705.6	elfC	GO:0003674,GO:0005215,GO:0005488,GO:0005539,GO:0005575,GO:0005623,GO:0006810,GO:0008150,GO:0008201,GO:0009279,GO:0009297,GO:0009987,GO:0015267,GO:0015288,GO:0015473,GO:0016020,GO:0016043,GO:0019867,GO:0022607,GO:0022803,GO:0022829,GO:0022857,GO:0030030,GO:0030031,GO:0030312,GO:0030313,GO:0031975,GO:0043167,GO:0043168,GO:0043711,GO:0044085,GO:0044462,GO:0044464,GO:0051179,GO:0051234,GO:0055085,GO:…		ko:K07347	ko05133,map05133				ko00000,ko00001,ko02000,ko02035,ko02044	1.B.11.3			NU	Usher protein
OG0000161	fig|61652.30.peg.2188	1249634.D781_2447	0.0	1726.5	adhE	GO:0003674,GO:0003824,GO:0004022,GO:0005488,GO:0005515,GO:0005575,GO:0005622,GO:0005623,GO:0005737,GO:0005829,GO:0006066,GO:0006067,GO:0006115,GO:0008150,GO:0008152,GO:0008774,GO:0009058,GO:0009987,GO:0016491,GO:0016614,GO:0016616,GO:0016620,GO:0016903,GO:0016999,GO:0017000,GO:0017144,GO:0034308,GO:0034309,GO:0042802,GO:0044237,GO:0044249,GO:0044281,GO:0044283,GO:0044424,GO:0044444,GO:0044464,GO:…	1.1.1.1,1.2.1.10	ko:K04072	ko00010,ko00071,ko00350,ko00620,ko00625,ko00626,ko00650,ko01100,ko01110,ko01120,ko01130,ko01220,map00010,map00071,map00350,map00620,map00625,map00626,map00650,map01100,map01110,map01120,map01130,map01220		R00228,R00623,R00754,R01172,R04880,R05233,R05234,R06917,R06927	RC00004,RC00050,RC00088,RC00099,RC00116,RC00184,RC00649,RC01195	ko00000,ko00001,ko01000			iEcE24377_1341.EcE24377A_1389,iYL1228.KPN_02199	C	belongs to the iron- containing alcohol dehydrogenase family
OG0000162	fig|38307.10.peg.2568	1224746.B932_0718	2.5e-55	221.1	trxA	GO:0003674,GO:0003824,GO:0004791,GO:0005575,GO:0005622,GO:0005623,GO:0005737,GO:0005829,GO:0006950,GO:0006979,GO:0008150,GO:0008152,GO:0009636,GO:0009987,GO:0015035,GO:0015036,GO:0016209,GO:0016491,GO:0016651,GO:0016667,GO:0016668,GO:0016671,GO:0019725,GO:0033554,GO:0034599,GO:0042221,GO:0042592,GO:0044424,GO:0044444,GO:0044464,GO:0045454,GO:0047134,GO:0050789,GO:0050794,GO:0050896,GO:0051716,GO:…		ko:K03671	ko04621,ko05418,map04621,map05418				ko00000,ko00001,ko03110			iECW_1372.ECW_m4079,iECs_1301.ECs4714,iEKO11_1354.EKO11_4576,iG2583_1286.G2583_4574,iSBO_1134.SBO_3791,iSDY_1059.SDY_3968,iSF_1195.SF3854,iSSON_1240.SSON_3952,iS_1188.S3905,iWFL_1372.ECW_m4079,iZ_1308.Z5291	O	Belongs to the thioredoxin family
OG0000163	fig|6666666.594796.peg.931	1224746.B932_2998	2.4e-159	568.2	yqhC												K	AraC-type transcriptional regulator N-terminus
OG0000164	fig|38307.15.peg.1533	1224746.B932_2785	1.2e-171	609.4													V	Beta-lactamase
OG0000165	fig|941463.10.peg.2242	290633.GOX2217	6.8e-118	430.3	tpiA	GO:0003674,GO:0003824,GO:0004807,GO:0005575,GO:0005622,GO:0005623,GO:0005737,GO:0005829,GO:0005975,GO:0005996,GO:0006006,GO:0006066,GO:0006071,GO:0006081,GO:0006082,GO:0006090,GO:0006091,GO:0006094,GO:0006096,GO:0006139,GO:0006163,GO:0006164,GO:0006165,GO:0006725,GO:0006732,GO:0006733,GO:0006753,GO:0006754,GO:0006757,GO:0006793,GO:0006796,GO:0006807,GO:0008150,GO:0008152,GO:0009056,GO:0009058,GO:…	2.7.2.3,5.1.3.39,5.3.1.1,5.3.1.33	ko:K00927,ko:K01803,ko:K20905,ko:K21910	ko00010,ko00051,ko00562,ko00710,ko01100,ko01110,ko01120,ko01130,ko01200,ko01230,map00010,map00051,map00562,map00710,map01100,map01110,map01120,map01130,map01200,map01230	M00001,M00002,M00003,M00165,M00166,M00308,M00552	R01015,R01512	RC00002,RC00043,RC00423	ko00000,ko00001,ko00002,ko01000,ko04147				G	Involved in the gluconeogenesis. Catalyzes stereospecifically the conversion of dihydroxyacetone phosphate (DHAP) to D-glyceraldehyde-3-phosphate (G3P)
OG0000166	fig|61645.318.peg.239	399742.Ent638_0276	0.0	1306.6	acsA	GO:0003674,GO:0003824,GO:0003987,GO:0005575,GO:0005622,GO:0005623,GO:0005737,GO:0005829,GO:0006082,GO:0006083,GO:0006084,GO:0006085,GO:0006139,GO:0006163,GO:0006164,GO:0006464,GO:0006473,GO:0006476,GO:0006637,GO:0006725,GO:0006732,GO:0006753,GO:0006790,GO:0006793,GO:0006796,GO:0006807,GO:0008150,GO:0008152,GO:0009056,GO:0009058,GO:0009108,GO:0009117,GO:0009150,GO:0009152,GO:0009165,GO:0009259,GO:…	6.2.1.1	ko:K01895	ko00010,ko00620,ko00640,ko00680,ko00720,ko01100,ko01110,ko01120,ko01130,ko01200,map00010,map00620,map00640,map00680,map00720,map01100,map01110,map01120,map01130,map01200	M00357	R00235,R00236,R00316,R00926,R01354	RC00004,RC00012,RC00043,RC00070,RC02746,RC02816	ko00000,ko00001,ko00002,ko01000,ko01004			iE2348C_1286.E2348C_4392,iYL1228.KPN_04478	H	Catalyzes the conversion of acetate into acetyl-CoA (AcCoA), an essential intermediate at the junction of anabolic and catabolic pathways. Acs undergoes a two-step reaction. In the first half reaction, Acs combines acetate with ATP to form acetyl- adenylate (AcAMP) intermediate. In the second half reaction, it can then transfer the acetyl group from AcAMP to the sulfhydryl group of CoA, forming t…
OG0000167	fig|586.32.peg.763	520999.PROVALCAL_01368	1.2e-281	975.3	yjcE	GO:0003674,GO:0005215,GO:0005451,GO:0005575,GO:0005623,GO:0005886,GO:0006810,GO:0006811,GO:0006812,GO:0006813,GO:0006814,GO:0006873,GO:0006885,GO:0008150,GO:0008324,GO:0009987,GO:0015075,GO:0015077,GO:0015078,GO:0015079,GO:0015081,GO:0015291,GO:0015297,GO:0015298,GO:0015299,GO:0015318,GO:0015385,GO:0015386,GO:0015491,GO:0015672,GO:0016020,GO:0019725,GO:0022804,GO:0022821,GO:0022857,GO:0022890,GO:…		ko:K03316					ko00000	2.A.36			P	COG0025 NhaP-type Na H and K H antiporters
OG0000168	fig|1141661.6.peg.3305	520999.PROVALCAL_02710	5.6e-234	816.6	yicO			ko:K06901					ko00000,ko02000	2.A.1.40			S	Psort location CytoplasmicMembrane, score 10.00
OG0000169	fig|38307.17.peg.2544	1307834.BARL01000001_gene744	1.5e-67	262.3	ibpB	GO:0003674,GO:0005488,GO:0005515,GO:0005575,GO:0005622,GO:0005623,GO:0005737,GO:0006950,GO:0008150,GO:0009266,GO:0009408,GO:0009628,GO:0010035,GO:0010038,GO:0042221,GO:0042802,GO:0044424,GO:0044464,GO:0046688,GO:0050896,GO:0097501,GO:1990169		ko:K04080,ko:K04081,ko:K13993	ko04141,map04141				ko00000,ko00001,ko03110				O	Belongs to the small heat shock protein (HSP20) family
OG0000170	fig|61652.30.peg.1287	1249634.D781_0123	1.4e-226	792.0	dctA	GO:0003333,GO:0003674,GO:0005215,GO:0005310,GO:0005326,GO:0005342,GO:0005575,GO:0005623,GO:0005886,GO:0005887,GO:0006810,GO:0006811,GO:0006812,GO:0006820,GO:0006835,GO:0006836,GO:0006855,GO:0006865,GO:0006950,GO:0006974,GO:0008150,GO:0008324,GO:0008509,GO:0008514,GO:0009987,GO:0015075,GO:0015077,GO:0015078,GO:0015138,GO:0015140,GO:0015141,GO:0015171,GO:0015172,GO:0015179,GO:0015183,GO:0015238,GO:…		ko:K11102,ko:K11103	ko02020,map02020				ko00000,ko00001,ko02000	2.A.23.1.1,2.A.23.1.2,2.A.23.1.3,2.A.23.1.6,2.A.23.1.7		iSDY_1059.SDY_4548	U	Responsible for the transport of dicarboxylates such as succinate, fumarate, and malate across the membrane
OG0000171	fig|441.8.peg.913	290633.GOX1809	9.6e-149	532.7	lepB		3.4.21.89	ko:K03100	ko02024,ko03060,map02024,map03060				ko00000,ko00001,ko01000,ko01002				U	Belongs to the peptidase S26 family
OG0000172	fig|38307.14.peg.283	1224746.B932_3778	1.1e-86	325.9													L	Putative transposase of IS4/5 family (DUF4096)
OG0000173	fig|1379734.3.peg.115	1236501.BAJU01000063_gene3120	3.1e-146	524.6	MA20_29105												K	DJ-1/PfpI family
OG0000174	fig|586.32.peg.2884	520999.PROVALCAL_00259	0.0	1326.2	tkt	GO:0000302,GO:0003674,GO:0003824,GO:0004802,GO:0005488,GO:0005575,GO:0005622,GO:0005623,GO:0005737,GO:0005829,GO:0006081,GO:0006098,GO:0006139,GO:0006355,GO:0006725,GO:0006732,GO:0006733,GO:0006739,GO:0006753,GO:0006793,GO:0006796,GO:0006807,GO:0006950,GO:0006979,GO:0008150,GO:0008152,GO:0009052,GO:0009117,GO:0009635,GO:0009636,GO:0009719,GO:0009889,GO:0009891,GO:0009893,GO:0009987,GO:0010033,GO:…	2.2.1.1	ko:K00615	ko00030,ko00710,ko01051,ko01100,ko01110,ko01120,ko01130,ko01200,ko01230,map00030,map00710,map01051,map01100,map01110,map01120,map01130,map01200,map01230	M00004,M00007,M00165,M00167	R01067,R01641,R01830,R06590	RC00032,RC00226,RC00571,RC01560	ko00000,ko00001,ko00002,ko01000			iSDY_1059.SDY_3141,iYL1228.KPN_01127	H	Catalyzes the transfer of a two-carbon ketol group from a ketose donor to an aldose acceptor, via a covalent intermediate with the cofactor thiamine pyrophosphate
OG0000175	fig|1141663.20.peg.3740	1141663.OOC_18047	2.9e-254	884.0	hpaX			ko:K02511,ko:K13021					ko00000,ko02000	2.A.1.14.3,2.A.1.14.9		iEcolC_1368.EcolC_3708,iSFxv_1172.SFxv_4772	G	Psort location CytoplasmicMembrane, score 10.00
OG0000176	fig|941463.14.peg.2938	290633.GOX1284	0.0	1426.8	mrcA	GO:0000270,GO:0003674,GO:0003824,GO:0004180,GO:0004185,GO:0005488,GO:0005515,GO:0005575,GO:0005623,GO:0005886,GO:0005887,GO:0006022,GO:0006023,GO:0006024,GO:0006508,GO:0006807,GO:0008144,GO:0008150,GO:0008152,GO:0008233,GO:0008236,GO:0008238,GO:0008360,GO:0008658,GO:0008955,GO:0009002,GO:0009058,GO:0009059,GO:0009252,GO:0009273,GO:0009987,GO:0016020,GO:0016021,GO:0016740,GO:0016757,GO:0016758,GO:…	2.4.1.129,3.4.16.4	ko:K05366	ko00550,ko01100,ko01501,map00550,map01100,map01501				ko00000,ko00001,ko01000,ko01003,ko01011		GT51		M	penicillin-binding protein 1A
OG0000177	fig|1379734.3.peg.1930	1432055.GLUCORHAEAF1_09825	6.1e-152	543.5				ko:K07497					ko00000				L	Integrase core domain
OG0000178	fig|1597.564.peg.155	543734.LCABL_15380	3.6e-262	910.6	pdhC		2.3.1.12	ko:K00627	ko00010,ko00020,ko00620,ko01100,ko01110,ko01120,ko01130,ko01200,map00010,map00020,map00620,map01100,map01110,map01120,map01130,map01200	M00307	R00209,R02569	RC00004,RC02742,RC02857	br01601,ko00000,ko00001,ko00002,ko01000				C	Dihydrolipoamide acetyltransferase component of pyruvate dehydrogenase complex
OG0000179	fig|104102.32.peg.3386	1236501.BAJU01000010_gene1400	9.4e-40	169.5													J	Endoribonuclease L-PSP
OG0000180	fig|244366.503.peg.3136	573.JG24_22560	6.7e-159	566.6	garR	GO:0003674,GO:0003824,GO:0005975,GO:0006082,GO:0008150,GO:0008152,GO:0008679,GO:0009056,GO:0009987,GO:0016052,GO:0016054,GO:0016491,GO:0016614,GO:0016616,GO:0017144,GO:0019392,GO:0019394,GO:0019577,GO:0019579,GO:0019580,GO:0019752,GO:0042737,GO:0042836,GO:0042838,GO:0043436,GO:0043648,GO:0043649,GO:0044237,GO:0044238,GO:0044248,GO:0044281,GO:0044282,GO:0046392,GO:0046395,GO:0055114,GO:0071704,GO:…	1.1.1.60	ko:K00042	ko00630,ko01100,map00630,map01100		R01745,R01747	RC00099	ko00000,ko00001,ko01000			iNRG857_1313.NRG857_15520	I	Catalyzes the reduction of tatronate semialdehyde to D- glycerate
OG0000181	fig|586.32.peg.927	520999.PROVALCAL_02698	2.8e-109	401.4				ko:K07346,ko:K15540					ko00000,ko02035,ko02044,ko03110				M	gram-negative pili assembly chaperone domain protein
OG0000182	fig|59814.137.peg.1147	891974.E05_15560	2.2e-204	718.0	alr	GO:0000270,GO:0003674,GO:0003824,GO:0005488,GO:0006022,GO:0006023,GO:0006024,GO:0006082,GO:0006520,GO:0006522,GO:0006523,GO:0006807,GO:0008144,GO:0008150,GO:0008152,GO:0008652,GO:0008784,GO:0009058,GO:0009059,GO:0009078,GO:0009079,GO:0009252,GO:0009273,GO:0009987,GO:0016053,GO:0016853,GO:0016854,GO:0016855,GO:0019752,GO:0019842,GO:0030170,GO:0030203,GO:0030632,GO:0034645,GO:0036094,GO:0036361,GO:…	5.1.1.1	ko:K01775	ko00473,ko01100,ko01502,map00473,map01100,map01502		R00401	RC00285	ko00000,ko00001,ko01000,ko01011			iEC55989_1330.EC55989_1285,iECIAI39_1322.ECIAI39_1880,iECO103_1326.ECO103_1292,iECO26_1355.ECO26_1703,iECSE_1348.ECSE_1238,iECUMN_1333.ECUMN_1479,iECW_1372.ECW_m1275,iEKO11_1354.EKO11_2666,iEcE24377_1341.EcE24377A_1335,iWFL_1372.ECW_m1275,iYL1228.KPN_02308	M	Catalyzes the interconversion of L-alanine and D- alanine. May also act on other amino acids
OG0000183	fig|586.33.peg.2785	521000.PROVRETT_05592	2.6e-157	561.2	xthA	GO:0003674,GO:0003824,GO:0004518,GO:0004527,GO:0004529,GO:0004536,GO:0005575,GO:0005622,GO:0005623,GO:0005737,GO:0005829,GO:0006139,GO:0006259,GO:0006725,GO:0006807,GO:0006950,GO:0006974,GO:0008150,GO:0008152,GO:0008853,GO:0009987,GO:0016787,GO:0016788,GO:0016796,GO:0016895,GO:0033554,GO:0034641,GO:0043170,GO:0044237,GO:0044238,GO:0044260,GO:0044424,GO:0044444,GO:0044464,GO:0046483,GO:0050896,GO:…	3.1.11.2	ko:K01142	ko03410,map03410				ko00000,ko00001,ko01000,ko03400				L	Psort location Cytoplasmic, score 9.97
OG0000184	fig|1379734.4.peg.388	1088869.GMO_08770	4.4e-93	347.4				ko:K16137					ko00000,ko03000				K	Bacterial regulatory proteins, tetR family
OG0000185	fig|1580.356.peg.412	387344.LVIS_1513	1.6e-82	312.0	ohrR												K	Transcriptional regulator
OG0000186	fig|1580.356.peg.2719	387344.LVIS_1627	1.1e-256	892.1	rumA	GO:0000154,GO:0001510,GO:0003674,GO:0003824,GO:0006139,GO:0006364,GO:0006396,GO:0006725,GO:0006807,GO:0008150,GO:0008152,GO:0008168,GO:0008169,GO:0008173,GO:0008649,GO:0008757,GO:0009451,GO:0009987,GO:0010467,GO:0016070,GO:0016072,GO:0016436,GO:0016740,GO:0016741,GO:0022613,GO:0031167,GO:0032259,GO:0034470,GO:0034641,GO:0034660,GO:0042254,GO:0043170,GO:0043412,GO:0043414,GO:0044085,GO:0044237,GO:…	2.1.1.190	ko:K03215					ko00000,ko01000,ko03009				J	Belongs to the class I-like SAM-binding methyltransferase superfamily. RNA M5U methyltransferase family
OG0000187	fig|376620.21.peg.1779	1307834.BARL01000002_gene1341	1.2e-257	895.2	MA20_06190		1.14.14.28,1.14.14.5	ko:K04091,ko:K20938	ko00920,map00920		R07210,R10206	RC01779,RC02556	ko00000,ko00001,ko01000				C	Luciferase-like monooxygenase
OG0000188	fig|1590.1725.peg.1674	220668.lp_0055	0.0	1593.2	nqr		1.3.5.4,1.5.1.36	ko:K00244,ko:K22393	ko00020,ko00190,ko00620,ko00650,ko00720,ko00740,ko01100,ko01110,ko01120,ko01130,ko01200,ko02020,map00020,map00190,map00620,map00650,map00720,map00740,map01100,map01110,map01120,map01130,map01200,map02020	M00009,M00011,M00150,M00173	R02164,R05705,R09748,R09750	RC00045,RC00126	ko00000,ko00001,ko00002,ko01000				C	FMN_bind
OG0000189	fig|38307.10.peg.1615	1224746.B932_1607	5.6e-176	623.6	ada		2.1.1.63,3.2.2.21	ko:K00567,ko:K10778,ko:K13529,ko:K13530,ko:K15051	ko03410,map03410				ko00000,ko00001,ko01000,ko03000,ko03400				FL	Metal binding domain of Ada
OG0000190	fig|441.8.peg.2409	178901.AmDm5_2897	7.4e-228	796.2	amaB		3.5.1.6,3.5.1.87	ko:K06016	ko00240,ko01100,map00240,map01100	M00046	R00905,R04666	RC00096	ko00000,ko00001,ko00002,ko01000				E	Peptidase family M20/M25/M40
OG0000191	fig|1580.356.peg.1396	387344.LVIS_0694	3.3e-200	704.1	tagH		3.6.3.38,3.6.3.40	ko:K09689,ko:K09693	ko02010,map02010	M00249,M00251			ko00000,ko00001,ko00002,ko01000,ko02000	3.A.1.101,3.A.1.104			GM	Part of the ABC transporter complex TagGH involved in teichoic acids export. Responsible for energy coupling to the transport system
OG0000192	fig|586.32.peg.2448	520999.PROVALCAL_03999	5.6e-183	646.7	rluD	GO:0000027,GO:0000154,GO:0000455,GO:0001522,GO:0003674,GO:0003824,GO:0005575,GO:0005622,GO:0005623,GO:0005737,GO:0005829,GO:0006139,GO:0006364,GO:0006396,GO:0006725,GO:0006807,GO:0006996,GO:0008150,GO:0008152,GO:0009451,GO:0009982,GO:0009987,GO:0010467,GO:0016043,GO:0016070,GO:0016072,GO:0016853,GO:0016866,GO:0022607,GO:0022613,GO:0022618,GO:0031118,GO:0034470,GO:0034622,GO:0034641,GO:0034660,GO:…	5.4.99.23,5.4.99.28,5.4.99.29	ko:K06177,ko:K06180					ko00000,ko01000,ko03009,ko03016			iE2348C_1286.E2348C_2868,iECED1_1282.ECED1_3035,iECSF_1327.ECSF_2432	J	Responsible for synthesis of pseudouridine from uracil
OG0000193	fig|941463.15.peg.674	1120919.AUBI01000016_gene3621	4.9e-76	290.8	cybB			ko:K12262					ko00000				C	Prokaryotic cytochrome b561
OG0000194	fig|38307.8.peg.1402	634177.GLX_00970	4e-141	507.7				ko:K07486					ko00000				L	Transposase IS116/IS110/IS902 family
OG0000195	fig|376620.21.peg.1355	1307834.BARL01000003_gene1732	0.0	1969.9	uvrA			ko:K03701	ko03420,map03420				ko00000,ko00001,ko03400				L	The UvrABC repair system catalyzes the recognition and processing of DNA lesions. UvrA is an ATPase and a DNA-binding protein. A damage recognition complex composed of 2 UvrA and 2 UvrB subunits scans DNA for abnormalities. When the presence of a lesion has been verified by UvrB, the UvrA molecules dissociate
OG0000196	fig|1379734.4.peg.912	290633.GOX0039	1.4e-221	775.4	ykgB		3.1.1.31	ko:K07404	ko00030,ko01100,ko01110,ko01120,ko01130,ko01200,map00030,map01100,map01110,map01120,map01130,map01200	M00004,M00006,M00008	R02035	RC00537	ko00000,ko00001,ko00002,ko01000				G	Lactonase, 7-bladed beta-propeller
OG0000197	fig|1141662.9.peg.1893	1141662.OOA_08996	0.0	1196.4													S	Nitrilase cyanide hydratase and apolipoprotein N-acyltransferase
OG0000198	fig|6666666.594943.peg.2761	1005995.GTPT_0450	5.4e-142	510.4	ugpE	GO:0003674,GO:0005215,GO:0005575,GO:0005623,GO:0005886,GO:0006810,GO:0006811,GO:0006820,GO:0008150,GO:0008509,GO:0008514,GO:0015075,GO:0015169,GO:0015605,GO:0015711,GO:0015748,GO:0015794,GO:0016020,GO:0016021,GO:0022857,GO:0031224,GO:0032991,GO:0034220,GO:0043190,GO:0044425,GO:0044459,GO:0044464,GO:0051179,GO:0051234,GO:0055052,GO:0055085,GO:0071702,GO:0071944,GO:0098533,GO:0098656,GO:0098796,GO:…		ko:K05815	ko02010,map02010	M00198			ko00000,ko00001,ko00002,ko02000	3.A.1.1.3		iLF82_1304.LF82_2362,iNRG857_1313.NRG857_17110,iYL1228.KPN_03811	G	probably responsible for the translocation of the substrate across the membrane
OG0000199	fig|59814.137.peg.3970	891974.E05_03520	8.1e-77	293.5	metI	GO:0000099,GO:0000101,GO:0003333,GO:0003674,GO:0003824,GO:0005215,GO:0005342,GO:0005575,GO:0005623,GO:0005886,GO:0005887,GO:0006810,GO:0006811,GO:0006812,GO:0006820,GO:0006855,GO:0006865,GO:0008150,GO:0008324,GO:0008509,GO:0008514,GO:0015075,GO:0015171,GO:0015179,GO:0015191,GO:0015238,GO:0015318,GO:0015399,GO:0015405,GO:0015711,GO:0015807,GO:0015821,GO:0015849,GO:0015893,GO:0016020,GO:0016021,GO:…		ko:K02072	ko02010,map02010	M00238			ko00000,ko00001,ko00002,ko02000	3.A.1.24		iPC815.YPO1072	P	Binding-protein-dependent transport system inner membrane component
OG0000200	fig|547.452.peg.117	1045856.EcWSU1_04202	5.7e-223	780.0	gntT	GO:0003674,GO:0005215,GO:0005342,GO:0005575,GO:0005623,GO:0005886,GO:0005887,GO:0006810,GO:0006811,GO:0006820,GO:0008028,GO:0008150,GO:0008509,GO:0008514,GO:0008643,GO:0015075,GO:0015128,GO:0015144,GO:0015318,GO:0015711,GO:0015718,GO:0015849,GO:0016020,GO:0016021,GO:0022857,GO:0031224,GO:0031226,GO:0034219,GO:0034220,GO:0035429,GO:0042873,GO:0042879,GO:0044425,GO:0044459,GO:0044464,GO:0046942,GO:…		ko:K03299,ko:K06155,ko:K13629					ko00000,ko02000	2.A.8,2.A.8.1.4,2.A.8.1.5		iHN637.CLJU_RS05690,iSSON_1240.SSON_3547	EG	gluconate transporter
OG0000201	fig|941463.13.peg.1814	290633.GOX0898	1e-240	839.0	guaD		3.5.4.3	ko:K01487	ko00230,ko01100,map00230,map01100		R01676	RC00204	ko00000,ko00001,ko01000				F	Amidohydrolase family
OG0000202	fig|38307.8.peg.194	1307834.BARL01000005_gene2185	3.1e-234	817.4	dadA	GO:0003674,GO:0003824,GO:0005575,GO:0005622,GO:0005623,GO:0005737,GO:0005886,GO:0006082,GO:0006520,GO:0006522,GO:0006524,GO:0006807,GO:0008150,GO:0008152,GO:0008718,GO:0009056,GO:0009063,GO:0009078,GO:0009080,GO:0009324,GO:0009987,GO:0016020,GO:0016054,GO:0016491,GO:0016638,GO:0019478,GO:0019480,GO:0019752,GO:0032991,GO:0042851,GO:0042853,GO:0043436,GO:0044237,GO:0044238,GO:0044248,GO:0044281,GO:…	1.4.5.1	ko:K00285	ko00360,map00360		R01374,R09493	RC00006,RC00025	ko00000,ko00001,ko01000			iSBO_1134.SBO_1883,iSFV_1184.SFV_1196,iSF_1195.SF1178,iSFxv_1172.SFxv_1352,iS_1188.S1266,iUMNK88_1353.UMNK88_1502,iYL1228.KPN_02309	E	Oxidative deamination of D-amino acids
OG0000203	fig|376620.21.peg.605	1307834.BARL01000005_gene2636	6.2e-268	929.5	gor	GO:0000166,GO:0000302,GO:0000305,GO:0003674,GO:0003824,GO:0004362,GO:0005488,GO:0005507,GO:0005524,GO:0005575,GO:0005622,GO:0005623,GO:0005737,GO:0005739,GO:0005759,GO:0005829,GO:0006091,GO:0006139,GO:0006725,GO:0006807,GO:0006950,GO:0006979,GO:0008144,GO:0008150,GO:0008152,GO:0009055,GO:0009507,GO:0009532,GO:0009536,GO:0009570,GO:0009636,GO:0009987,GO:0010035,GO:0015036,GO:0015037,GO:0015038,GO:…	1.8.1.7	ko:K00383	ko00480,ko04918,map00480,map04918		R00094,R00115	RC00011	ko00000,ko00001,ko01000				C	Belongs to the class-I pyridine nucleotide-disulfide oxidoreductase family
OG0000204	fig|442.40.peg.1233	1224746.B932_0317	4.5e-86	323.9	yfkM	GO:0003674,GO:0003824,GO:0005488,GO:0005515,GO:0005575,GO:0005622,GO:0005623,GO:0005737,GO:0005829,GO:0006081,GO:0006082,GO:0006089,GO:0006139,GO:0006259,GO:0006281,GO:0006464,GO:0006517,GO:0006725,GO:0006807,GO:0006950,GO:0006974,GO:0006979,GO:0008150,GO:0008152,GO:0009056,GO:0009058,GO:0009100,GO:0009266,GO:0009268,GO:0009314,GO:0009408,GO:0009411,GO:0009416,GO:0009438,GO:0009628,GO:0009987,GO:…	3.5.1.124	ko:K05520					ko00000,ko01000,ko01002				S	DJ-1/PfpI family
OG0000205	fig|1590.1722.peg.172	220668.lp_0567	0.0	1596.3	pacL		3.6.3.8	ko:K01537					ko00000,ko01000	3.A.3.2			P	P-type ATPase
OG0000206	fig|38307.14.peg.452	1224746.B932_0596	0.0	1437.9													P	TonB dependent receptor
OG0000207	fig|441.8.peg.1029	290633.GOX1700	1.2e-189	669.1	hisC		2.6.1.9	ko:K00817	ko00340,ko00350,ko00360,ko00400,ko00401,ko00960,ko01100,ko01110,ko01130,ko01230,map00340,map00350,map00360,map00400,map00401,map00960,map01100,map01110,map01130,map01230	M00026	R00694,R00734,R03243	RC00006,RC00888	ko00000,ko00001,ko00002,ko01000,ko01007			iJN678.hisC	E	Belongs to the class-II pyridoxal-phosphate-dependent aminotransferase family. Histidinol-phosphate aminotransferase subfamily
OG0000208	fig|1076594.5.peg.2843	1236501.BAJU01000007_gene1096	4e-134	484.2	yffB	GO:0005575,GO:0005622,GO:0005623,GO:0005737,GO:0005829,GO:0044424,GO:0044444,GO:0044464	1.20.4.1	ko:K00537,ko:K16509					ko00000,ko01000				FG	adenosine 5'-monophosphoramidase activity
OG0000209	fig|61645.320.peg.1187	640513.Entas_2950	2.1e-131	474.9	rsuA	GO:0000154,GO:0000455,GO:0001522,GO:0003674,GO:0003824,GO:0005575,GO:0005622,GO:0005623,GO:0005737,GO:0005829,GO:0006139,GO:0006364,GO:0006396,GO:0006725,GO:0006807,GO:0008150,GO:0008152,GO:0009451,GO:0009982,GO:0009987,GO:0010467,GO:0016070,GO:0016072,GO:0016853,GO:0016866,GO:0022613,GO:0031118,GO:0034470,GO:0034641,GO:0034660,GO:0042254,GO:0043170,GO:0043412,GO:0044085,GO:0044237,GO:0044238,GO:…	5.4.99.19,5.4.99.20,5.4.99.22	ko:K06178,ko:K06181,ko:K06183					ko00000,ko01000,ko03009				J	Belongs to the pseudouridine synthase RsuA family
OG0000210	fig|38307.8.peg.2468	1224746.B932_2579	2.2e-194	684.9	purK	GO:0000166,GO:0003674,GO:0003824,GO:0004638,GO:0005488,GO:0005524,GO:0005575,GO:0005622,GO:0005623,GO:0005737,GO:0005829,GO:0005886,GO:0006139,GO:0006163,GO:0006164,GO:0006725,GO:0006753,GO:0006793,GO:0006796,GO:0006807,GO:0008144,GO:0008150,GO:0008152,GO:0009058,GO:0009117,GO:0009150,GO:0009152,GO:0009165,GO:0009259,GO:0009260,GO:0009987,GO:0016020,GO:0016829,GO:0016830,GO:0016831,GO:0016874,GO:…	6.3.4.18	ko:K01589	ko00230,ko01100,ko01110,ko01130,map00230,map01100,map01110,map01130	M00048	R07404	RC01927	ko00000,ko00001,ko00002,ko01000			iECUMN_1333.ECUMN_0562,iYL1228.KPN_00477	F	Catalyzes the ATP-dependent conversion of 5- aminoimidazole ribonucleotide (AIR) and HCO(3)(-) to N5- carboxyaminoimidazole ribonucleotide (N5-CAIR)
OG0000211	fig|1580.356.peg.2262	1267003.KB911367_gene1627	4.7e-69	267.7													K	Helix-turn-helix XRE-family like proteins
OG0000212	fig|38307.16.peg.354	1224746.B932_2755	4.5e-111	407.5	moeB		2.7.7.80	ko:K21029	ko04122,map04122		R07459	RC00043	ko00000,ko00001,ko01000			iIT341.HP0814	H	COG0476 Dinucleotide-utilizing enzymes involved in molybdopterin and thiamine biosynthesis family 2
OG0000213	fig|441.8.peg.2689	290633.GOX0392	7.3e-231	806.2													M	Belongs to the membrane fusion protein (MFP) (TC 8.A.1) family
OG0000214	fig|1141662.9.peg.183	1141662.OOA_00875	5e-151	540.4	folD	GO:0003674,GO:0003824,GO:0004477,GO:0004486,GO:0004488,GO:0005575,GO:0005622,GO:0005623,GO:0005737,GO:0005829,GO:0006082,GO:0006575,GO:0006725,GO:0006730,GO:0006732,GO:0006760,GO:0006807,GO:0008150,GO:0008152,GO:0009987,GO:0016491,GO:0016645,GO:0016646,GO:0016787,GO:0016810,GO:0016814,GO:0019238,GO:0019752,GO:0034641,GO:0042558,GO:0043436,GO:0043603,GO:0044237,GO:0044281,GO:0044424,GO:0044444,GO:…	1.5.1.5,3.5.4.9	ko:K01491	ko00670,ko00720,ko01100,ko01120,ko01200,map00670,map00720,map01100,map01120,map01200	M00140,M00377	R01220,R01655	RC00202,RC00578	ko00000,ko00001,ko00002,ko01000			iSDY_1059.SDY_0281	F	Catalyzes the oxidation of 5,10- methylenetetrahydrofolate to 5,10-methenyltetrahydrofolate and then the hydrolysis of 5,10-methenyltetrahydrofolate to 10- formyltetrahydrofolate
OG0000215	fig|59814.138.peg.2990	891974.E05_46610	0.0	1442.2	ptsP	GO:0003674,GO:0003824,GO:0006464,GO:0006468,GO:0006793,GO:0006796,GO:0006807,GO:0008150,GO:0008152,GO:0008965,GO:0009987,GO:0010033,GO:0010243,GO:0016310,GO:0016740,GO:0016772,GO:0016775,GO:0019538,GO:0036211,GO:0042221,GO:0043170,GO:0043412,GO:0044237,GO:0044238,GO:0044260,GO:0044267,GO:0050896,GO:0071704,GO:1901564,GO:1901698	2.7.3.9	ko:K08483,ko:K08484	ko02060,map02060				ko00000,ko00001,ko01000,ko02000	8.A.7			T	Domain present in phytochromes and cGMP-specific phosphodiesterases.
OG0000216	fig|1076596.10.peg.2638	178901.AmDm5_1200	7.1e-223	779.6	sufS	GO:0005575,GO:0005623,GO:0005886,GO:0008150,GO:0016020,GO:0040007,GO:0044464,GO:0071944	2.8.1.7,4.4.1.16	ko:K04487,ko:K11717	ko00450,ko00730,ko01100,ko04122,map00450,map00730,map01100,map04122		R03599,R07460,R11528,R11529	RC00961,RC01789,RC02313	ko00000,ko00001,ko01000,ko02048,ko03016,ko03029				E	Catalyzes the removal of elemental sulfur and selenium atoms from L-cysteine, L-cystine, L-selenocysteine, and L- selenocystine to produce L-alanine
OG0000217	fig|1141661.6.peg.2011	520999.PROVALCAL_03541	0.0	1204.1	sdhA	GO:0000104,GO:0000166,GO:0001539,GO:0003674,GO:0003824,GO:0005488,GO:0005575,GO:0005622,GO:0005623,GO:0005737,GO:0005829,GO:0005886,GO:0006082,GO:0006091,GO:0006099,GO:0006101,GO:0006113,GO:0006928,GO:0006950,GO:0006974,GO:0006996,GO:0008150,GO:0008152,GO:0009055,GO:0009060,GO:0009061,GO:0009987,GO:0015980,GO:0016020,GO:0016043,GO:0016491,GO:0016627,GO:0016999,GO:0017144,GO:0019752,GO:0022607,GO:…	1.3.5.1,1.3.5.4	ko:K00239	ko00020,ko00190,ko00650,ko00720,ko01100,ko01110,ko01120,ko01130,ko01200,ko05134,map00020,map00190,map00650,map00720,map01100,map01110,map01120,map01130,map01200,map05134	M00009,M00011,M00149,M00173,M00374,M00376	R02164	RC00045	ko00000,ko00001,ko00002,ko01000			iE2348C_1286.E2348C_0603,iJN746.PP_4191,iPC815.YPO1111	C	Belongs to the FAD-dependent oxidoreductase 2 family. FRD SDH subfamily
OG0000218	fig|38307.10.peg.1249	1307834.BARL01000005_gene2464	9.2e-181	639.4	gnd		1.1.1.343,1.1.1.44	ko:K00033	ko00030,ko00480,ko01100,ko01110,ko01120,ko01130,ko01200,map00030,map00480,map01100,map01110,map01120,map01130,map01200	M00004,M00006	R01528,R10221	RC00001,RC00539	ko00000,ko00001,ko00002,ko01000				G	6-phosphogluconate dehydrogenase
OG0000219	fig|1141663.20.peg.854	1141663.OOC_04122	3.1e-126	457.6	dmsB			ko:K07307,ko:K07311	ko00920,map00920		R09501	RC02555	ko00000,ko00001,ko02000	5.A.3.3			C	COG0437 Fe-S-cluster-containing hydrogenase components 1
OG0000220	fig|586.32.peg.473	500637.PROVRUST_04555	8.7e-105	386.3	yliJ	GO:0003674,GO:0003824,GO:0004364,GO:0005488,GO:0005515,GO:0005575,GO:0005622,GO:0005623,GO:0005737,GO:0005829,GO:0008150,GO:0008152,GO:0016491,GO:0016740,GO:0016765,GO:0030611,GO:0042802,GO:0044424,GO:0044444,GO:0044464,GO:0055114	2.5.1.18	ko:K00799	ko00480,ko00980,ko00982,ko00983,ko01524,ko05200,ko05204,ko05225,ko05418,map00480,map00980,map00982,map00983,map01524,map05200,map05204,map05225,map05418		R03522,R07002,R07003,R07004,R07023,R07024,R07025,R07026,R07069,R07070,R07083,R07084,R07091,R07092,R07093,R07094,R07100,R07113,R07116,R08280,R09409,R11905	RC00004,RC00069,RC00840,RC00948,RC01704,RC01705,RC01706,RC01758,RC01759,RC01765,RC01767,RC01769,RC02243,RC02527,RC02939,RC02940,RC02942,RC02943,RC02944	ko00000,ko00001,ko01000,ko02000	1.A.12.2.2,1.A.12.3.2			O	Glutathione S-transferase
OG0000221	fig|38307.19.peg.2630	1307834.BARL01000001_gene231	0.0	1484.5	bfrD			ko:K16090					ko00000,ko02000	1.B.14.1.11			P	receptor
OG0000222	fig|61645.318.peg.2271	1399774.JDWH01000001_gene2725	2.4e-89	334.7	ppiB	GO:0000413,GO:0003674,GO:0003755,GO:0003824,GO:0005575,GO:0005622,GO:0005623,GO:0005737,GO:0005829,GO:0006464,GO:0006807,GO:0008150,GO:0008152,GO:0009987,GO:0016853,GO:0016859,GO:0018193,GO:0018208,GO:0019538,GO:0036211,GO:0043170,GO:0043412,GO:0044237,GO:0044238,GO:0044260,GO:0044267,GO:0044424,GO:0044444,GO:0044464,GO:0071704,GO:0140096,GO:1901564	2.7.11.1,5.2.1.8	ko:K03767,ko:K03768,ko:K08884	ko01503,ko04217,map01503,map04217				ko00000,ko00001,ko01000,ko01001,ko03110,ko04147				O	PPIases accelerate the folding of proteins. It catalyzes the cis-trans isomerization of proline imidic peptide bonds in oligopeptides
OG0000223	fig|941463.13.peg.1718	290633.GOX0849	9.5e-251	872.5	uxuB	GO:0003674,GO:0003824,GO:0005575,GO:0005622,GO:0005623,GO:0005737,GO:0005975,GO:0005996,GO:0006063,GO:0006064,GO:0006082,GO:0008150,GO:0008152,GO:0008866,GO:0009056,GO:0009987,GO:0016052,GO:0016054,GO:0016491,GO:0016614,GO:0016616,GO:0019585,GO:0019752,GO:0032787,GO:0042839,GO:0042840,GO:0043436,GO:0044237,GO:0044238,GO:0044248,GO:0044281,GO:0044282,GO:0044424,GO:0044464,GO:0046365,GO:0046395,GO:…	1.1.1.17,1.1.1.289,1.1.1.57,1.1.1.67,2.7.1.17	ko:K00009,ko:K00040,ko:K00045,ko:K00854,ko:K19633	ko00040,ko00051,ko01100,map00040,map00051,map01100	M00014,M00061	R00868,R01639,R02454,R02703,R07346	RC00002,RC00085,RC00102,RC00538	ko00000,ko00001,ko00002,ko01000			iAPECO1_1312.APECO1_2108,iECOK1_1307.ECOK1_4822,iUMN146_1321.UM146_22300,iUTI89_1310.UTI89_C5019	G	Belongs to the mannitol dehydrogenase family
OG0000224	fig|1379734.6.peg.2053	1219045.BV98_003613	3.9e-109	401.0													L	Transposase
OG0000225	fig|543.842.peg.2131	1441930.Z042_04365	4e-140	504.2	cysW	GO:0005575,GO:0005623,GO:0005886,GO:0016020,GO:0044464,GO:0071944		ko:K02046,ko:K02047	ko00920,ko02010,map00920,map02010	M00185			ko00000,ko00001,ko00002,ko02000	3.A.1.6.1,3.A.1.6.3		iJN678.cysW,iPC815.YPO3013	P	Part of the ABC transporter complex cysAWTP involved in sulfate thiosulfate import
OG0000226	fig|38307.20.peg.1612	1224746.B932_0275	0.0	1484.9				ko:K02014					ko00000,ko02000	1.B.14			P	TonB-dependent Receptor Plug Domain
OG0000227	fig|543.842.peg.1192	1267600.JFGT01000005_gene2818	2.1e-269	934.5	lysS	GO:0000166,GO:0000287,GO:0003674,GO:0003824,GO:0004812,GO:0004824,GO:0005488,GO:0005524,GO:0005575,GO:0005618,GO:0005622,GO:0005623,GO:0005737,GO:0005829,GO:0005886,GO:0006082,GO:0006139,GO:0006399,GO:0006412,GO:0006418,GO:0006430,GO:0006518,GO:0006520,GO:0006629,GO:0006644,GO:0006650,GO:0006725,GO:0006793,GO:0006796,GO:0006807,GO:0008144,GO:0008150,GO:0008152,GO:0008610,GO:0008654,GO:0009058,GO:…	6.1.1.6	ko:K04567	ko00970,map00970	M00359,M00360	R03658	RC00055,RC00523	ko00000,ko00001,ko00002,ko01000,ko01007,ko03016			iAF1260.b4129,iECDH1ME8569_1439.ECDH1ME8569_3989,iECW_1372.ECW_m4490,iEcDH1_1363.EcDH1_3862,iJN678.lysS,iJO1366.b4129,iWFL_1372.ECW_m4490	J	Belongs to the class-II aminoacyl-tRNA synthetase family
OG0000228	fig|61645.318.peg.2525	399742.Ent638_0706	2.5e-149	534.6	map	GO:0003674,GO:0003824,GO:0004177,GO:0005488,GO:0005506,GO:0005575,GO:0005622,GO:0005623,GO:0005737,GO:0005829,GO:0006464,GO:0006508,GO:0006807,GO:0008150,GO:0008152,GO:0008198,GO:0008233,GO:0008235,GO:0008237,GO:0008238,GO:0009987,GO:0016787,GO:0019538,GO:0036211,GO:0043167,GO:0043169,GO:0043170,GO:0043412,GO:0044237,GO:0044238,GO:0044260,GO:0044267,GO:0044424,GO:0044444,GO:0044464,GO:0046872,GO:…	3.4.11.18	ko:K01265					ko00000,ko01000,ko01002				J	Methionine aminopeptidase
OG0000229	fig|547.452.peg.2736	1045856.EcWSU1_01470	0.0	1077.0	cydC	GO:0000101,GO:0003333,GO:0003674,GO:0003824,GO:0005215,GO:0005575,GO:0005623,GO:0005886,GO:0005887,GO:0006810,GO:0006811,GO:0006812,GO:0006820,GO:0006857,GO:0006865,GO:0008150,GO:0009889,GO:0015399,GO:0015405,GO:0015711,GO:0015804,GO:0015833,GO:0015849,GO:0016020,GO:0016021,GO:0016462,GO:0016787,GO:0016817,GO:0016818,GO:0016887,GO:0017111,GO:0019222,GO:0022804,GO:0022857,GO:0031224,GO:0031226,GO:…		ko:K16012	ko02010,map02010				ko00000,ko00001,ko02000	3.A.1.129		iEC55989_1330.EC55989_0931,iECIAI1_1343.ECIAI1_0926,iECO103_1326.ECO103_0929,iECO111_1330.ECO111_0954,iECSE_1348.ECSE_0944,iECW_1372.ECW_m0996,iEKO11_1354.EKO11_2951,iSDY_1059.SDY_2375,iWFL_1372.ECW_m0996	V	ABC transporter
OG0000230	fig|547.452.peg.3471	1045856.EcWSU1_03347	2.8e-54	217.6	iscA	GO:0003674,GO:0005488,GO:0005506,GO:0005575,GO:0005622,GO:0005623,GO:0005737,GO:0005829,GO:0006790,GO:0006807,GO:0008150,GO:0008152,GO:0008198,GO:0009987,GO:0010467,GO:0016043,GO:0016226,GO:0016530,GO:0019538,GO:0022607,GO:0031163,GO:0034986,GO:0043167,GO:0043169,GO:0043170,GO:0044085,GO:0044237,GO:0044238,GO:0044424,GO:0044444,GO:0044464,GO:0046872,GO:0046914,GO:0048037,GO:0051186,GO:0051536,GO:…		ko:K05997,ko:K13628					ko00000,ko03016			iAPECO1_1312.APECO1_3997,iB21_1397.B21_02384,iBWG_1329.BWG_2292,iE2348C_1286.E2348C_2811,iEC042_1314.EC042_2732,iEC55989_1330.EC55989_2813,iECABU_c1320.ECABU_c28340,iECBD_1354.ECBD_1156,iECB_1328.ECB_02420,iECDH10B_1368.ECDH10B_2695,iECD_1391.ECD_02420,iECED1_1282.ECED1_2959,iECIAI1_1343.ECIAI1_2580,iECIAI39_1322.ECIAI39_2729,iECNA114_1301.ECNA114_2607,iECO103_1326.ECO103_3045,iECO111_1330.ECO111…	C	iron-sulfur cluster assembly protein
OG0000231	fig|82986.13.peg.1645	642227.HA49_01760	1.5e-132	479.2	rbsK	GO:0003674,GO:0003824,GO:0004747,GO:0005575,GO:0005622,GO:0005623,GO:0005737,GO:0005829,GO:0005975,GO:0005996,GO:0006014,GO:0006793,GO:0006796,GO:0008150,GO:0008152,GO:0009056,GO:0009987,GO:0016052,GO:0016301,GO:0016310,GO:0016740,GO:0016772,GO:0016773,GO:0019200,GO:0019303,GO:0019321,GO:0019323,GO:0044237,GO:0044238,GO:0044262,GO:0044281,GO:0044282,GO:0044424,GO:0044444,GO:0044464,GO:0046365,GO:…	2.7.1.15	ko:K00852	ko00030,map00030		R01051,R02750	RC00002,RC00017	ko00000,ko00001,ko01000			iE2348C_1286.E2348C_4062,iEcDH1_1363.EcDH1_4215	H	Catalyzes the phosphorylation of ribose at O-5 in a reaction requiring ATP and magnesium. The resulting D-ribose-5- phosphate can then be used either for sythesis of nucleotides, histidine, and tryptophan, or as a component of the pentose phosphate pathway
OG0000232	fig|547.452.peg.424	1045856.EcWSU1_00740	0.0	1087.8	cueO	GO:0003674,GO:0003824,GO:0004322,GO:0005488,GO:0005507,GO:0005575,GO:0005623,GO:0006950,GO:0008150,GO:0008152,GO:0009636,GO:0010035,GO:0010038,GO:0010273,GO:0016491,GO:0016679,GO:0016682,GO:0016722,GO:0016724,GO:0030288,GO:0030313,GO:0031975,GO:0042221,GO:0042597,GO:0043167,GO:0043169,GO:0044464,GO:0046688,GO:0046872,GO:0046914,GO:0050896,GO:0055114,GO:0061687,GO:0097501,GO:0098754,GO:1990169		ko:K04753,ko:K14588					ko00000			iECH74115_1262.ECH74115_0130,iECSP_1301.ECSP_0124,iSbBS512_1146.SbBS512_E0116	Q	PFAM multicopper oxidase type
OG0000233	fig|543.842.peg.4396	66269.NL54_11860	1.1e-66	259.6	rutF	GO:0003674,GO:0003824,GO:0006139,GO:0006206,GO:0006208,GO:0006212,GO:0006725,GO:0006807,GO:0008150,GO:0008152,GO:0009056,GO:0009112,GO:0009987,GO:0016491,GO:0016645,GO:0016646,GO:0017144,GO:0019740,GO:0019860,GO:0034641,GO:0042602,GO:0042737,GO:0044237,GO:0044238,GO:0044248,GO:0044270,GO:0044281,GO:0046113,GO:0046483,GO:0046700,GO:0055086,GO:0055114,GO:0071704,GO:0072527,GO:0072529,GO:1901360,GO:…		ko:K09024	ko00240,ko01100,map00240,map01100		R09936	RC02732	ko00000,ko00001,ko01000			iECH74115_1262.ECH74115_1244,iECSP_1301.ECSP_1176,iSDY_1059.SDY_0982,ic_1306.c1144	C	Catalyzes the reduction of FMN to FMNH2 which is used to reduce pyrimidine by RutA via the Rut pathway
OG0000234	fig|547.452.peg.4306	1045856.EcWSU1_01921	7.9e-277	959.1	dtpA	GO:0003674,GO:0005215,GO:0005575,GO:0005623,GO:0005886,GO:0005887,GO:0006810,GO:0006811,GO:0006812,GO:0006855,GO:0006857,GO:0008150,GO:0008324,GO:0015075,GO:0015077,GO:0015078,GO:0015238,GO:0015291,GO:0015293,GO:0015294,GO:0015295,GO:0015318,GO:0015333,GO:0015672,GO:0015833,GO:0015893,GO:0016020,GO:0016021,GO:0022804,GO:0022857,GO:0022890,GO:0031224,GO:0031226,GO:0034220,GO:0035442,GO:0035443,GO:…		ko:K03305					ko00000	2.A.17		iB21_1397.B21_01594,iBWG_1329.BWG_1449,iEC042_1314.EC042_1803,iECBD_1354.ECBD_2009,iECB_1328.ECB_01604,iECDH10B_1368.ECDH10B_1768,iECDH1ME8569_1439.ECDH1ME8569_1578,iECD_1391.ECD_01604,iECUMN_1333.ECUMN_1925,iETEC_1333.ETEC_1669,iEcDH1_1363.EcDH1_2006,iEcSMS35_1347.EcSMS35_1565,iEcolC_1368.EcolC_1995,iJO1366.b1634,iUMNK88_1353.UMNK88_2094,iY75_1357.Y75_RS08570	U	Proton-dependent permease that transports di- and tripeptides
OG0000235	fig|1379734.7.peg.909	290633.GOX0336	1.3e-189	669.1	cca		2.7.7.19,2.7.7.72	ko:K00970,ko:K00974	ko03013,ko03018,map03013,map03018		R09382,R09383,R09384,R09386	RC00078	ko00000,ko00001,ko01000,ko03016,ko03019				J	poly(A) polymerase
OG0000236	fig|1141661.6.peg.3927	520999.PROVALCAL_00448	6.8e-127	459.9	gph	GO:0000287,GO:0003674,GO:0003824,GO:0005488,GO:0005575,GO:0005622,GO:0005623,GO:0005737,GO:0005829,GO:0005975,GO:0006139,GO:0006259,GO:0006281,GO:0006725,GO:0006793,GO:0006796,GO:0006807,GO:0006950,GO:0006974,GO:0008150,GO:0008152,GO:0008967,GO:0009987,GO:0016311,GO:0016787,GO:0016788,GO:0016791,GO:0031404,GO:0033554,GO:0034641,GO:0042578,GO:0043167,GO:0043168,GO:0043169,GO:0043170,GO:0044237,GO:…	3.1.3.18	ko:K01091	ko00630,ko01100,ko01110,ko01130,map00630,map01100,map01110,map01130		R01334	RC00017	ko00000,ko00001,ko01000			iSBO_1134.SBO_3372,iSbBS512_1146.SbBS512_E3762,iYL1228.KPN_03756	G	phosphoglycolate phosphatase (PGP) K01091
OG0000237	fig|38307.10.peg.2056	1307834.BARL01000001_gene588	8.9e-254	882.5	pyk	GO:0003674,GO:0003824,GO:0004743,GO:0005575,GO:0005622,GO:0005623,GO:0005737,GO:0005829,GO:0005886,GO:0005975,GO:0006082,GO:0006090,GO:0006091,GO:0006096,GO:0006139,GO:0006163,GO:0006164,GO:0006165,GO:0006725,GO:0006732,GO:0006733,GO:0006753,GO:0006754,GO:0006757,GO:0006793,GO:0006796,GO:0006807,GO:0008150,GO:0008152,GO:0009056,GO:0009058,GO:0009108,GO:0009117,GO:0009123,GO:0009124,GO:0009126,GO:…	2.7.1.40	ko:K00873	ko00010,ko00230,ko00620,ko01100,ko01110,ko01120,ko01130,ko01200,ko01230,ko04922,ko04930,ko05165,ko05203,ko05230,map00010,map00230,map00620,map01100,map01110,map01120,map01130,map01200,map01230,map04922,map04930,map05165,map05203,map05230	M00001,M00002,M00049,M00050	R00200,R00430,R01138,R01858,R02320	RC00002,RC00015	ko00000,ko00001,ko00002,ko01000,ko04131,ko04147				G	Belongs to the pyruvate kinase family
OG0000238	fig|586.32.peg.1210	520999.PROVALCAL_01720	2.5e-81	308.1	tadA	GO:0002097,GO:0002100,GO:0003674,GO:0003824,GO:0004000,GO:0005488,GO:0006139,GO:0006382,GO:0006396,GO:0006399,GO:0006400,GO:0006725,GO:0006807,GO:0008033,GO:0008150,GO:0008152,GO:0008251,GO:0008270,GO:0009451,GO:0009987,GO:0010467,GO:0016070,GO:0016553,GO:0016787,GO:0016810,GO:0016814,GO:0019239,GO:0034470,GO:0034641,GO:0034660,GO:0043167,GO:0043169,GO:0043170,GO:0043412,GO:0044237,GO:0044238,GO:…	3.4.17.13,3.5.4.1,3.5.4.3,3.5.4.33,3.8.1.5	ko:K01297,ko:K01485,ko:K01487,ko:K01563,ko:K11991	ko00230,ko00240,ko00330,ko00361,ko00625,ko01100,ko01120,map00230,map00240,map00330,map00361,map00625,map01100,map01120		R00974,R01411,R01676,R02922,R05284,R05367,R05368,R05369,R05370,R07669,R07670,R10223	RC00074,RC00204,RC00477,RC00514,RC00809,RC01317,RC01340,RC01341,RC02013	ko00000,ko00001,ko01000,ko01002,ko01011,ko03016				F	Catalyzes the deamination of adenosine to inosine at the wobble position 34 of tRNA(Arg2)
OG0000239	fig|1141661.6.peg.1815	520999.PROVALCAL_00808	0.0	1096.6	cydD	GO:0000101,GO:0003333,GO:0003674,GO:0003824,GO:0005215,GO:0005319,GO:0005575,GO:0005623,GO:0005886,GO:0005887,GO:0006810,GO:0006811,GO:0006812,GO:0006820,GO:0006857,GO:0006865,GO:0006869,GO:0008150,GO:0009987,GO:0010876,GO:0015399,GO:0015405,GO:0015711,GO:0015804,GO:0015833,GO:0015849,GO:0016020,GO:0016021,GO:0016462,GO:0016787,GO:0016817,GO:0016818,GO:0016887,GO:0017111,GO:0019725,GO:0022804,GO:…		ko:K16013	ko02010,map02010				ko00000,ko00001,ko02000	3.A.1.129		iEC042_1314.EC042_0979,iECUMN_1333.ECUMN_1082,iETEC_1333.ETEC_0955	P	Thiol reductant ABC exporter, CydD subunit
OG0000240	fig|941463.10.peg.1669	290633.GOX0704	3.6e-146	524.2	pstB		3.6.3.27	ko:K02036	ko02010,map02010	M00222			ko00000,ko00001,ko00002,ko01000,ko02000	3.A.1.7			P	Part of the ABC transporter complex PstSACB involved in phosphate import. Responsible for energy coupling to the transport system
OG0000241	fig|61645.320.peg.3151	716541.ECL_03117	0.0	1517.3	fepA	GO:0000041,GO:0003674,GO:0005215,GO:0005488,GO:0005515,GO:0005575,GO:0005623,GO:0006810,GO:0006811,GO:0006812,GO:0006820,GO:0006826,GO:0006855,GO:0006873,GO:0006875,GO:0006879,GO:0008104,GO:0008150,GO:0008320,GO:0008565,GO:0009279,GO:0009987,GO:0015031,GO:0015238,GO:0015267,GO:0015343,GO:0015399,GO:0015405,GO:0015450,GO:0015620,GO:0015682,GO:0015685,GO:0015688,GO:0015711,GO:0015833,GO:0015850,GO:…		ko:K16089,ko:K19611	ko02020,map02020				ko00000,ko00001,ko02000	1.B.14.1,1.B.14.1.22,1.B.14.1.3,1.B.14.1.5,1.B.14.10		iECABU_c1320.ECABU_c06330,iECP_1309.ECP_0615,iLF82_1304.LF82_0640,iNRG857_1313.NRG857_02640,iSDY_1059.SDY_0512	M	COG4771 Outer membrane receptor for ferrienterochelin and colicins
OG0000242	fig|941463.12.peg.2796	1224746.B932_2889	2.2e-294	1018.1				ko:K16088					ko00000,ko02000	1.B.14.1.10,1.B.14.1.3,1.B.14.1.8			P	TonB-dependent Receptor Plug Domain
OG0000243	fig|38307.14.peg.3163	1224746.B932_1857	1.5e-287	995.0	pdc		4.1.1.1	ko:K01568	ko00010,ko01100,ko01110,ko01130,map00010,map01100,map01110,map01130		R00014,R00755	RC00027,RC00375,RC02744	ko00000,ko00001,ko01000				GH	Belongs to the TPP enzyme family
OG0000244	fig|1141660.13.peg.365	471874.PROSTU_00405	2.4e-37	161.0	rpmE2	GO:0003674,GO:0003735,GO:0005198,GO:0005575,GO:0005622,GO:0005623,GO:0005737,GO:0005829,GO:0005840,GO:0006412,GO:0006518,GO:0006807,GO:0008150,GO:0008152,GO:0009058,GO:0009059,GO:0009987,GO:0010467,GO:0015934,GO:0019538,GO:0022625,GO:0022626,GO:0032991,GO:0034641,GO:0034645,GO:0043043,GO:0043170,GO:0043226,GO:0043228,GO:0043229,GO:0043232,GO:0043603,GO:0043604,GO:0044237,GO:0044238,GO:0044249,GO:…		ko:K02909	ko03010,map03010	M00178			br01610,ko00000,ko00001,ko00002,ko03011				J	COG0254 Ribosomal protein L31
OG0000245	fig|1141663.20.peg.3943	1141663.OOC_19007	7.8e-94	349.7	fecI_1			ko:K03088					ko00000,ko03021				K	RNA polymerase sigma-70 factor, ECF subfamily K00960
OG0000246	fig|6666666.594796.peg.1228	1307834.BARL01000001_gene86	3e-162	577.8			1.1.1.79,1.1.1.81	ko:K12972	ko00260,ko00620,ko00630,ko01100,ko01110,ko01120,map00260,map00620,map00630,map01100,map01110,map01120		R00465,R01388,R01392,R02527	RC00031,RC00042,RC00670	ko00000,ko00001,ko01000				EH	D-isomer specific 2-hydroxyacid dehydrogenase, NAD binding domain
OG0000247	fig|1141660.13.peg.3434	1141662.OOA_19234	5.7e-253	879.8	dnaB	GO:0003674,GO:0003678,GO:0003824,GO:0004386,GO:0005488,GO:0005515,GO:0005575,GO:0005622,GO:0005623,GO:0005737,GO:0005829,GO:0006139,GO:0006259,GO:0006260,GO:0006261,GO:0006268,GO:0006725,GO:0006807,GO:0006996,GO:0008150,GO:0008152,GO:0009058,GO:0009059,GO:0009314,GO:0009628,GO:0009987,GO:0010212,GO:0016043,GO:0016462,GO:0016787,GO:0016817,GO:0016818,GO:0017111,GO:0032392,GO:0032508,GO:0034641,GO:…	3.6.4.12	ko:K02314	ko03030,ko04112,map03030,map04112				ko00000,ko00001,ko01000,ko03032				L	it exhibits DNA-dependent ATPase activity and contains distinct active sites for ATP binding, DNA binding, and interaction with DnaC protein, primase, and other prepriming proteins
OG0000248	fig|442.40.peg.3411	1307834.BARL01000001_gene631	8.7e-262	909.1	lpdA	GO:0005575,GO:0005622,GO:0005623,GO:0005737,GO:0044424,GO:0044464	1.8.1.4	ko:K00382	ko00010,ko00020,ko00260,ko00280,ko00620,ko00630,ko00640,ko01100,ko01110,ko01120,ko01130,ko01200,map00010,map00020,map00260,map00280,map00620,map00630,map00640,map01100,map01110,map01120,map01130,map01200	M00009,M00011,M00036,M00307,M00532	R00209,R01221,R01698,R03815,R07618,R08549	RC00004,RC00022,RC00583,RC02742,RC02833,RC02834	br01601,ko00000,ko00001,ko00002,ko01000,ko04147				C	COG1249 Pyruvate 2-oxoglutarate dehydrogenase complex, dihydrolipoamide dehydrogenase (E3) component, and related enzymes
OG0000249	fig|941463.10.peg.2986	290633.GOX0980	9.9e-233	812.4	ribB		3.5.4.25,4.1.99.12	ko:K01497,ko:K14652	ko00740,ko00790,ko01100,ko01110,ko02024,map00740,map00790,map01100,map01110,map02024	M00125,M00840	R00425,R07281	RC00293,RC01792,RC01815,RC02504	ko00000,ko00001,ko00002,ko01000			iJN746.PP_0516	H	Catalyzes the conversion of D-ribulose 5-phosphate to formate and 3,4-dihydroxy-2-butanone 4-phosphate
OG0000250	fig|38307.8.peg.2000	1307834.BARL01000003_gene1523	3.7e-175	621.3	dacA1		2.7.11.1,3.4.16.4	ko:K01286,ko:K03531,ko:K07258,ko:K12132,ko:K15539	ko00550,ko01100,ko04112,map00550,map01100,map04112				ko00000,ko00001,ko01000,ko01001,ko01002,ko01011,ko02048,ko03036,ko04812				M	Transglycosylase SLT domain
OG0000251	fig|586.33.peg.2006	521000.PROVRETT_06439	0.0	1130.9	maeA	GO:0003674,GO:0003824,GO:0004470,GO:0004471,GO:0004473,GO:0005575,GO:0005622,GO:0005623,GO:0005737,GO:0005829,GO:0005975,GO:0005996,GO:0006006,GO:0006082,GO:0006090,GO:0006094,GO:0006108,GO:0008150,GO:0008152,GO:0009058,GO:0009987,GO:0016051,GO:0016491,GO:0016614,GO:0016615,GO:0016616,GO:0019318,GO:0019319,GO:0019752,GO:0032787,GO:0043436,GO:0043648,GO:0044237,GO:0044238,GO:0044281,GO:0044283,GO:…	1.1.1.38	ko:K00027	ko00620,ko01200,ko02020,map00620,map01200,map02020		R00214	RC00105	ko00000,ko00001,ko01000			iSbBS512_1146.SbBS512_E1742	C	malic enzyme
OG0000252	fig|586.37.peg.750	1141663.OOC_12606	1.2e-143	515.8	thiD	GO:0003674,GO:0003824,GO:0005575,GO:0005622,GO:0005623,GO:0005737,GO:0005829,GO:0006725,GO:0006732,GO:0006766,GO:0006767,GO:0006772,GO:0006790,GO:0006793,GO:0006796,GO:0006807,GO:0008150,GO:0008152,GO:0008902,GO:0009058,GO:0009108,GO:0009110,GO:0009228,GO:0009229,GO:0009987,GO:0016301,GO:0016310,GO:0016740,GO:0016772,GO:0016773,GO:0017144,GO:0018130,GO:0019438,GO:0019637,GO:0034641,GO:0042357,GO:…	2.7.1.49,2.7.4.7	ko:K00941	ko00730,ko01100,map00730,map01100	M00127	R03471,R04509	RC00002,RC00017	ko00000,ko00001,ko00002,ko01000			iG2583_1286.G2583_2635	H	phosphomethylpyrimidine kinase
OG0000253	fig|38307.10.peg.582	1224746.B932_1441	1.2e-203	715.7	mro		5.1.3.3	ko:K01785	ko00010,ko00052,ko01100,ko01110,ko01120,ko01130,map00010,map00052,map01100,map01110,map01120,map01130	M00632	R01602,R10619	RC00563	ko00000,ko00001,ko00002,ko01000				G	Converts alpha-aldose to the beta-anomer
OG0000254	fig|104101.11.peg.1420	1120919.AUBI01000008_gene370	4.4e-33	146.7	acpP	GO:0000035,GO:0000036,GO:0003674,GO:0005488,GO:0005575,GO:0005622,GO:0005623,GO:0005737,GO:0005829,GO:0005975,GO:0006082,GO:0006629,GO:0006631,GO:0006633,GO:0006643,GO:0006644,GO:0006664,GO:0006793,GO:0006796,GO:0008150,GO:0008152,GO:0008610,GO:0008654,GO:0009058,GO:0009245,GO:0009247,GO:0009311,GO:0009312,GO:0009987,GO:0016051,GO:0016053,GO:0019637,GO:0019752,GO:0019842,GO:0031177,GO:0032787,GO:…		ko:K02078					ko00000,ko00001				IQ	Carrier of the growing fatty acid chain in fatty acid biosynthesis
OG0000255	fig|6666666.594943.peg.2563	1005995.GTPT_1074	7.8e-173	613.2	ddl	GO:0000270,GO:0003674,GO:0003824,GO:0005575,GO:0005622,GO:0005623,GO:0005737,GO:0005829,GO:0005886,GO:0006022,GO:0006023,GO:0006024,GO:0006807,GO:0008150,GO:0008152,GO:0008716,GO:0009058,GO:0009059,GO:0009252,GO:0009273,GO:0009314,GO:0009628,GO:0009987,GO:0010165,GO:0010212,GO:0016020,GO:0016874,GO:0016879,GO:0016881,GO:0030203,GO:0034645,GO:0040007,GO:0042546,GO:0043170,GO:0044036,GO:0044038,GO:…	6.3.2.4	ko:K01921	ko00473,ko00550,ko01100,ko01502,map00473,map00550,map01100,map01502		R01150	RC00064,RC00141	ko00000,ko00001,ko01000,ko01011			iAF1260.b0381,iB21_1397.B21_00332,iBWG_1329.BWG_0265,iE2348C_1286.E2348C_0317,iEC042_1314.EC042_0413,iEC55989_1330.EC55989_0386,iECBD_1354.ECBD_3283,iECB_1328.ECB_00328,iECDH10B_1368.ECDH10B_0338,iECDH1ME8569_1439.ECDH1ME8569_0367,iECD_1391.ECD_00328,iECH74115_1262.ECH74115_0453,iECIAI1_1343.ECIAI1_0377,iECIAI39_1322.ECIAI39_0301,iECO103_1326.ECO103_0356,iECO111_1330.ECO111_0411,iECO26_1355.ECO26…	F	Belongs to the D-alanine--D-alanine ligase family
OG0000256	fig|59814.138.peg.908	891974.E05_18650	2.4e-204	718.0	nupC	GO:0003674,GO:0005215,GO:0005337,GO:0005575,GO:0005623,GO:0005886,GO:0005887,GO:0006810,GO:0006811,GO:0006812,GO:0008150,GO:0008324,GO:0015075,GO:0015077,GO:0015078,GO:0015212,GO:0015213,GO:0015214,GO:0015291,GO:0015293,GO:0015294,GO:0015295,GO:0015318,GO:0015506,GO:0015672,GO:0015858,GO:0015861,GO:0015862,GO:0015864,GO:0015931,GO:0015932,GO:0016020,GO:0016021,GO:0022804,GO:0022857,GO:0022890,GO:…		ko:K03317,ko:K11535					ko00000,ko02000	2.A.41,2.A.41.1		iECOK1_1307.ECOK1_2708	P	Belongs to the concentrative nucleoside transporter (CNT) (TC 2.A.41) family
OG0000257	fig|1379734.4.peg.377	391165.GbCGDNIH1_1058	2e-73	282.3	acrR			ko:K09017					ko00000,ko03000				K	Bacterial regulatory proteins, tetR family
OG0000258	fig|59814.137.peg.1967	891974.E05_33140	2.4e-98	364.8	speG	GO:0000287,GO:0003674,GO:0003824,GO:0004145,GO:0005488,GO:0005515,GO:0006576,GO:0006595,GO:0006598,GO:0006807,GO:0008080,GO:0008150,GO:0008152,GO:0009056,GO:0009308,GO:0009310,GO:0009987,GO:0016043,GO:0016407,GO:0016410,GO:0016740,GO:0016746,GO:0016747,GO:0022607,GO:0034641,GO:0042402,GO:0042802,GO:0043167,GO:0043169,GO:0043933,GO:0044085,GO:0044106,GO:0044237,GO:0046872,GO:0051259,GO:0051260,GO:…	2.3.1.57	ko:K00657	ko00330,ko01100,ko04216,map00330,map01100,map04216	M00135	R01154	RC00004,RC00096	ko00000,ko00001,ko00002,ko01000			iAF1260.b1584,iB21_1397.B21_01543,iBWG_1329.BWG_1398,iECBD_1354.ECBD_2062,iECB_1328.ECB_01553,iECDH10B_1368.ECDH10B_1717,iECDH1ME8569_1439.ECDH1ME8569_1527,iECD_1391.ECD_01553,iECH74115_1262.ECH74115_2293,iECIAI1_1343.ECIAI1_1634,iECO103_1326.ECO103_1723,iECO111_1330.ECO111_2051,iECSE_1348.ECSE_1705,iECSP_1301.ECSP_2148,iECW_1372.ECW_m1749,iECs_1301.ECs2290,iEKO11_1354.EKO11_2194,iETEC_1333.ETEC_…	J	Acetyltransferase (GNAT) domain
OG0000259	fig|6666666.594796.peg.2719	1224746.B932_0581	1.4e-69	268.9	exbD	GO:0003674,GO:0005488,GO:0005515,GO:0005575,GO:0005623,GO:0005886,GO:0005887,GO:0007154,GO:0007165,GO:0008150,GO:0009987,GO:0016020,GO:0016021,GO:0023052,GO:0031224,GO:0031226,GO:0031647,GO:0031992,GO:0032991,GO:0042802,GO:0044425,GO:0044459,GO:0044464,GO:0050789,GO:0050794,GO:0050821,GO:0050896,GO:0051716,GO:0060089,GO:0065007,GO:0065008,GO:0071944,GO:0098796,GO:0098797		ko:K03559,ko:K03560					ko00000,ko02000	1.A.30.2.1,1.A.30.2.2		iPC815.YPO0683	U	Biopolymer transport protein
OG0000260	fig|38307.19.peg.1196	1307834.BARL01000005_gene2873	2.6e-218	764.6	mntH	GO:0008150,GO:0009987,GO:0010035,GO:0010038,GO:0010039,GO:0042221,GO:0050896,GO:0051716,GO:0070887,GO:0071241,GO:0071248,GO:0071281		ko:K03322					ko00000,ko02000	2.A.55.2.6,2.A.55.3			P	H( )-stimulated, divalent metal cation uptake system
OG0000261	fig|1141663.20.peg.3111	1141663.OOC_15029	5.3e-56	223.4	glnB	GO:0000166,GO:0003674,GO:0005488,GO:0005515,GO:0005524,GO:0005575,GO:0005622,GO:0005623,GO:0005737,GO:0005829,GO:0006808,GO:0008144,GO:0008150,GO:0009889,GO:0010565,GO:0017076,GO:0019216,GO:0019217,GO:0019222,GO:0030234,GO:0030554,GO:0031323,GO:0031326,GO:0032553,GO:0032555,GO:0032559,GO:0035639,GO:0036094,GO:0042304,GO:0042802,GO:0043167,GO:0043168,GO:0044424,GO:0044444,GO:0044464,GO:0046890,GO:…		ko:K04751,ko:K04752	ko02020,map02020				ko00000,ko00001				K	Belongs to the P(II) protein family
OG0000262	fig|1379734.4.peg.2547	290633.GOX0325	2.4e-215	754.6	ilvA		1.3.1.12,4.3.1.19	ko:K01754,ko:K04517	ko00260,ko00290,ko00400,ko00401,ko01100,ko01110,ko01130,ko01200,ko01230,map00260,map00290,map00400,map00401,map01100,map01110,map01130,map01200,map01230	M00025,M00570	R00220,R00996,R01728	RC00125,RC00418,RC02600	ko00000,ko00001,ko00002,ko01000			iLJ478.TM0356	E	Catalyzes the anaerobic formation of alpha-ketobutyrate and ammonia from threonine in a two-step reaction. The first step involved a dehydration of threonine and a production of enamine intermediates (aminocrotonate), which tautomerizes to its imine form (iminobutyrate). Both intermediates are unstable and short- lived. The second step is the nonenzymatic hydrolysis of the enamine imine intermedi…
OG0000263	fig|1379734.3.peg.2652	290633.GOX0672	1.5e-49	201.8	csoR	GO:0000976,GO:0001067,GO:0001130,GO:0001217,GO:0003674,GO:0003676,GO:0003677,GO:0003690,GO:0003700,GO:0005488,GO:0005575,GO:0006355,GO:0008150,GO:0009889,GO:0009890,GO:0009892,GO:0010468,GO:0010556,GO:0010558,GO:0010605,GO:0010629,GO:0019219,GO:0019222,GO:0031323,GO:0031324,GO:0031326,GO:0031327,GO:0032991,GO:0032993,GO:0043565,GO:0044212,GO:0045892,GO:0045934,GO:0048519,GO:0048523,GO:0050789,GO:…		ko:K21600					ko00000,ko03000				S	Metal-sensitive transcriptional repressor
OG0000264	fig|1379734.7.peg.2869	290633.GOX0823	0.0	1283.5	thrS		6.1.1.3	ko:K01868	ko00970,map00970	M00359,M00360	R03663	RC00055,RC00523	ko00000,ko00001,ko00002,ko01000,ko01007,ko03016				J	Catalyzes the attachment of threonine to tRNA(Thr) in a two-step reaction L-threonine is first activated by ATP to form Thr-AMP and then transferred to the acceptor end of tRNA(Thr)
OG0000265	fig|441.8.peg.1667	290633.GOX0857	0.0	1171.4	dnaK	GO:0000166,GO:0000988,GO:0000989,GO:0003674,GO:0003824,GO:0005488,GO:0005515,GO:0005524,GO:0005575,GO:0005576,GO:0005622,GO:0005623,GO:0005737,GO:0005829,GO:0005886,GO:0006457,GO:0006458,GO:0006950,GO:0006986,GO:0008144,GO:0008150,GO:0008270,GO:0009266,GO:0009408,GO:0009628,GO:0009889,GO:0009987,GO:0010033,GO:0010556,GO:0016020,GO:0016043,GO:0016462,GO:0016787,GO:0016817,GO:0016818,GO:0016887,GO:…		ko:K04043	ko03018,ko04212,ko05152,map03018,map04212,map05152				ko00000,ko00001,ko03019,ko03029,ko03110,ko04147	1.A.33.1			O	Heat shock 70 kDa protein
OG0000266	fig|586.37.peg.916	1141663.OOC_12036	3e-170	604.4	galU	GO:0000271,GO:0000287,GO:0003674,GO:0003824,GO:0003983,GO:0005488,GO:0005515,GO:0005575,GO:0005622,GO:0005623,GO:0005737,GO:0005829,GO:0005975,GO:0005976,GO:0005996,GO:0006011,GO:0006012,GO:0006073,GO:0006139,GO:0006629,GO:0006725,GO:0006793,GO:0006807,GO:0008150,GO:0008152,GO:0008610,GO:0008653,GO:0009056,GO:0009058,GO:0009059,GO:0009103,GO:0009225,GO:0009242,GO:0009244,GO:0009250,GO:0009311,GO:…	2.7.7.9	ko:K00963	ko00040,ko00052,ko00500,ko00520,ko01100,ko01130,map00040,map00052,map00500,map00520,map01100,map01130	M00129,M00361,M00362,M00549	R00289	RC00002	ko00000,ko00001,ko00002,ko01000			iECIAI39_1322.ECIAI39_1571	M	UDP-glucose pyrophosphorylase
OG0000267	fig|38307.8.peg.2178	1224746.B932_1316	2.5e-206	724.5	lldD	GO:0000166,GO:0003674,GO:0003824,GO:0004457,GO:0004459,GO:0004460,GO:0005488,GO:0005575,GO:0005623,GO:0005886,GO:0005975,GO:0005996,GO:0006004,GO:0006082,GO:0006089,GO:0006090,GO:0006091,GO:0006096,GO:0006139,GO:0006163,GO:0006164,GO:0006165,GO:0006725,GO:0006732,GO:0006733,GO:0006753,GO:0006754,GO:0006757,GO:0006793,GO:0006796,GO:0006807,GO:0008150,GO:0008152,GO:0009056,GO:0009058,GO:0009060,GO:…	1.1.2.3	ko:K00101	ko00620,ko01100,map00620,map01100		R00196	RC00044	ko00000,ko00001,ko01000			iECOK1_1307.ECOK1_4049,iJN746.PP_4736	C	Catalyzes the conversion of L-lactate to pyruvate. Is coupled to the respiratory chain
OG0000268	fig|1590.1724.peg.596	220668.lp_2217	4.3e-206	723.8	XK27_05220												S	AI-2E family transporter
OG0000269	fig|38307.15.peg.1621	1307834.BARL01000001_gene69	1.2e-247	862.1	agaE		1.5.3.1	ko:K00303	ko00260,ko01100,map00260,map01100		R00610	RC00060,RC00557	ko00000,ko00001,ko01000				E	FAD dependent oxidoreductase
OG0000270	fig|571.837.peg.3052	571.MC52_07500	5.8e-296	1022.7	glpK	GO:0003674,GO:0003824,GO:0004370,GO:0005488,GO:0005515,GO:0005575,GO:0005622,GO:0005623,GO:0005737,GO:0005829,GO:0005975,GO:0006066,GO:0006071,GO:0006793,GO:0006796,GO:0006950,GO:0006974,GO:0008150,GO:0008152,GO:0008270,GO:0009056,GO:0009987,GO:0016052,GO:0016301,GO:0016310,GO:0016740,GO:0016772,GO:0016773,GO:0019400,GO:0019405,GO:0019563,GO:0019751,GO:0033554,GO:0042802,GO:0043167,GO:0043169,GO:…	2.7.1.30	ko:K00864	ko00561,ko01100,ko03320,ko04626,map00561,map01100,map03320,map04626		R00847	RC00002,RC00017	ko00000,ko00001,ko01000,ko04147			iE2348C_1286.E2348C_4230,iECNA114_1301.ECNA114_4065,iECSF_1327.ECSF_3786	F	Key enzyme in the regulation of glycerol uptake and metabolism. Catalyzes the phosphorylation of glycerol to yield sn- glycerol 3-phosphate
OG0000271	fig|146474.12.peg.677	1296990.H845_858	4.4e-65	254.2	msrA		1.8.4.11	ko:K07304					ko00000,ko01000				O	Has an important function as a repair enzyme for proteins that have been inactivated by oxidation. Catalyzes the reversible oxidation-reduction of methionine sulfoxide in proteins to methionine
OG0000272	fig|244366.503.peg.1486	573.JG24_29575	0.0	2109.3	carB	GO:0000050,GO:0003674,GO:0003824,GO:0004087,GO:0004088,GO:0005575,GO:0005622,GO:0005623,GO:0005737,GO:0005886,GO:0006082,GO:0006139,GO:0006220,GO:0006221,GO:0006520,GO:0006525,GO:0006526,GO:0006725,GO:0006753,GO:0006793,GO:0006796,GO:0006807,GO:0008150,GO:0008152,GO:0008652,GO:0009058,GO:0009064,GO:0009084,GO:0009117,GO:0009165,GO:0009218,GO:0009220,GO:0009259,GO:0009260,GO:0009987,GO:0016020,GO:…	6.3.5.5	ko:K01955	ko00240,ko00250,ko01100,map00240,map00250,map01100	M00051	R00256,R00575,R01395,R10948,R10949	RC00002,RC00010,RC00043,RC02750,RC02798,RC03314	ko00000,ko00001,ko00002,ko01000			iPC815.YPO0482,iYL1228.KPN_00041	F	Carbamoyl-phosphate synthetase ammonia chain
OG0000273	fig|6666666.652912.peg.3079	1076550.LH22_08935	5.2e-170	603.6	lrhA	GO:0000976,GO:0000984,GO:0000986,GO:0000987,GO:0001017,GO:0001067,GO:0003674,GO:0003676,GO:0003677,GO:0003690,GO:0003700,GO:0005488,GO:0006139,GO:0006351,GO:0006355,GO:0006725,GO:0006807,GO:0008150,GO:0008152,GO:0009058,GO:0009059,GO:0009889,GO:0009890,GO:0009891,GO:0009892,GO:0009893,GO:0009987,GO:0010467,GO:0010468,GO:0010556,GO:0010557,GO:0010558,GO:0010604,GO:0010605,GO:0010628,GO:0010629,GO:…											K	Transcriptional regulator
OG0000274	fig|376620.21.peg.1589	1307834.BARL01000003_gene1513	7.2e-267	926.0	oprM			ko:K18139	ko01501,ko02024,map01501,map02024	M00642,M00643,M00647,M00718,M00768,M00822			ko00000,ko00001,ko00002,ko01504,ko02000	1.B.17,2.A.6.2			MU	Outer membrane efflux protein
OG0000275	fig|1141661.6.peg.3354	520999.PROVALCAL_02758	1.4e-220	771.9	paaJ	GO:0003674,GO:0003824,GO:0006082,GO:0006725,GO:0006805,GO:0006950,GO:0006974,GO:0008150,GO:0008152,GO:0009056,GO:0009404,GO:0009407,GO:0009410,GO:0009636,GO:0009850,GO:0009852,GO:0009987,GO:0010124,GO:0010817,GO:0016054,GO:0016740,GO:0016746,GO:0016747,GO:0019439,GO:0019748,GO:0019752,GO:0032787,GO:0033554,GO:0033812,GO:0042178,GO:0042221,GO:0042445,GO:0042447,GO:0042537,GO:0043436,GO:0044237,GO:…	2.3.1.16,2.3.1.174,2.3.1.223,2.3.1.9	ko:K00626,ko:K00632,ko:K02615	ko00071,ko00072,ko00280,ko00281,ko00310,ko00360,ko00362,ko00380,ko00592,ko00620,ko00630,ko00640,ko00642,ko00650,ko00720,ko00900,ko01100,ko01110,ko01120,ko01130,ko01200,ko01212,ko02020,map00071,map00072,map00280,map00281,map00310,map00360,map00362,map00380,map00592,map00620,map00630,map00640,map00642,map00650,map00720,map00900,map01100,map01110,map01120,map01130,map01200,map01212,map02020	M00087,M00088,M00095,M00113,M00373,M00374,M00375	R00238,R00829,R00927,R01177,R03778,R03858,R03991,R04546,R04742,R04747,R05506,R05586,R07891,R07895,R07899,R08091,R08095,R09839	RC00004,RC00326,RC00405,RC01702,RC02728,RC02898,RC02955,RC03003	ko00000,ko00001,ko00002,ko01000,ko04147				I	Belongs to the thiolase family
OG0000276	fig|244366.503.peg.1786	573.JG24_04595	9.4e-83	312.8	ybaK	GO:0002161,GO:0003674,GO:0003824,GO:0005575,GO:0005622,GO:0005623,GO:0005737,GO:0005829,GO:0006139,GO:0006399,GO:0006450,GO:0006725,GO:0006807,GO:0008150,GO:0008152,GO:0009314,GO:0009628,GO:0009987,GO:0010165,GO:0010212,GO:0016070,GO:0016787,GO:0016788,GO:0034641,GO:0034660,GO:0043170,GO:0043906,GO:0043907,GO:0044237,GO:0044238,GO:0044424,GO:0044444,GO:0044464,GO:0046483,GO:0050896,GO:0052689,GO:…		ko:K03976,ko:K19055					ko00000,ko01000,ko03016				S	Belongs to the prolyl-tRNA editing family. YbaK EbsC subfamily
OG0000277	fig|59814.138.peg.1977	1225184.ALXE01000039_gene3107	7.5e-264	916.4	flbD			ko:K15553	ko00920,ko02010,map00920,map02010	M00436			ko00000,ko00001,ko00002,ko02000	3.A.1.17.2			PT	transcriptional
OG0000278	fig|941463.10.peg.2113	290633.GOX0252	0.0	1277.7	dxs	GO:0000287,GO:0003674,GO:0003824,GO:0005488,GO:0005575,GO:0005622,GO:0005623,GO:0005737,GO:0005829,GO:0006081,GO:0006082,GO:0006090,GO:0006629,GO:0006644,GO:0006720,GO:0006725,GO:0006732,GO:0006733,GO:0006743,GO:0006744,GO:0006766,GO:0006767,GO:0006772,GO:0006790,GO:0006793,GO:0006796,GO:0006807,GO:0008144,GO:0008150,GO:0008152,GO:0008299,GO:0008610,GO:0008614,GO:0008615,GO:0008654,GO:0008661,GO:…	2.2.1.7	ko:K01662	ko00730,ko00900,ko01100,ko01110,ko01130,map00730,map00900,map01100,map01110,map01130	M00096	R05636	RC00032	ko00000,ko00001,ko00002,ko01000			iEcSMS35_1347.EcSMS35_0456,iJN746.PP_0527	H	Catalyzes the acyloin condensation reaction between C atoms 2 and 3 of pyruvate and glyceraldehyde 3-phosphate to yield 1-deoxy-D-xylulose-5-phosphate (DXP)
OG0000279	fig|6666666.594943.peg.3641	642227.HA49_03700	0.0	1228.0	ftsH	GO:0000166,GO:0003674,GO:0003824,GO:0004175,GO:0004176,GO:0004222,GO:0005488,GO:0005515,GO:0005524,GO:0005575,GO:0005622,GO:0005623,GO:0005737,GO:0005829,GO:0005886,GO:0005887,GO:0006508,GO:0006807,GO:0006950,GO:0006979,GO:0008144,GO:0008150,GO:0008152,GO:0008233,GO:0008237,GO:0008270,GO:0009056,GO:0009057,GO:0010468,GO:0016020,GO:0016021,GO:0016462,GO:0016787,GO:0016817,GO:0016818,GO:0016887,GO:…		ko:K03798		M00742			ko00000,ko00002,ko01000,ko01002,ko03110				O	Acts as a processive, ATP-dependent zinc metallopeptidase for both cytoplasmic and membrane proteins. Plays a role in the quality control of integral membrane proteins
OG0000280	fig|441.8.peg.153	290633.GOX2102	5.2e-260	903.3													MU	Secretion system type I outer membrane efflux pump lipoprotein NodT
OG0000281	fig|1379734.5.peg.3592	1432055.GLUCORHAEAF1_00945	3.8e-132	477.6				ko:K07492					ko00000				L	Transposase
OG0000282	fig|1379734.7.peg.92	290633.GOX2299	4.9e-246	856.7	purB	GO:0003674,GO:0003824,GO:0004018,GO:0006139,GO:0006163,GO:0006164,GO:0006167,GO:0006725,GO:0006753,GO:0006793,GO:0006796,GO:0006807,GO:0008150,GO:0008152,GO:0009058,GO:0009117,GO:0009123,GO:0009124,GO:0009126,GO:0009127,GO:0009150,GO:0009152,GO:0009156,GO:0009161,GO:0009165,GO:0009167,GO:0009168,GO:0009259,GO:0009260,GO:0009987,GO:0016829,GO:0016840,GO:0016842,GO:0017144,GO:0018130,GO:0019438,GO:…	4.3.2.2	ko:K01756	ko00230,ko00250,ko01100,ko01110,ko01130,map00230,map00250,map01100,map01110,map01130	M00048,M00049	R01083,R04559	RC00379,RC00444,RC00445	ko00000,ko00001,ko00002,ko01000			iLJ478.TM1095,iSB619.SA_RS09895	F	Belongs to the lyase 1 family. Adenylosuccinate lyase subfamily
OG0000283	fig|547.452.peg.341	1045856.EcWSU1_00657	6.1e-221	773.1	carA	GO:0000050,GO:0003674,GO:0003824,GO:0004088,GO:0005575,GO:0005622,GO:0005623,GO:0005737,GO:0005829,GO:0005951,GO:0006082,GO:0006139,GO:0006206,GO:0006207,GO:0006220,GO:0006221,GO:0006520,GO:0006525,GO:0006526,GO:0006541,GO:0006725,GO:0006753,GO:0006793,GO:0006796,GO:0006807,GO:0008150,GO:0008152,GO:0008652,GO:0009058,GO:0009064,GO:0009084,GO:0009112,GO:0009117,GO:0009165,GO:0009218,GO:0009220,GO:…	6.3.5.5	ko:K01956	ko00240,ko00250,ko01100,map00240,map00250,map01100	M00051	R00256,R00575,R01395,R10948,R10949	RC00002,RC00010,RC00043,RC02750,RC02798,RC03314	ko00000,ko00001,ko00002,ko01000			iAPECO1_1312.APECO1_1950,iNJ661.Rv1383,iUTI89_1310.UTI89_C0036,ic_1306.c0040	F	Carbamoyl-phosphate synthetase glutamine chain
OG0000284	fig|38307.10.peg.2648	1224746.B932_0617	1.8e-86	325.1			1.3.99.16	ko:K07302,ko:K07303					ko00000,ko01000				C	[2Fe-2S] binding domain
OG0000285	fig|1141661.6.peg.3206	520999.PROVALCAL_02607	3.9e-162	577.4	murQ	GO:0000270,GO:0003674,GO:0003824,GO:0006022,GO:0006040,GO:0006807,GO:0008150,GO:0008152,GO:0009056,GO:0009254,GO:0016787,GO:0016801,GO:0016803,GO:0016829,GO:0016835,GO:0030203,GO:0043170,GO:0046348,GO:0071704,GO:1901135,GO:1901136,GO:1901564,GO:1901575	4.2.1.126	ko:K07106	ko00520,ko01100,map00520,map01100		R08555	RC00397,RC00746	ko00000,ko00001,ko01000			iECH74115_1262.ECH74115_3658,iECSP_1301.ECSP_3375,iECs_1301.ECs3299,iG2583_1286.G2583_2959	H	Specifically catalyzes the cleavage of the D-lactyl ether substituent of MurNAc 6-phosphate, producing GlcNAc 6- phosphate and D-lactate. Together with AnmK, is also required for the utilization of anhydro-N-acetylmuramic acid (anhMurNAc) either imported from the medium or derived from its own cell wall murein, and thus plays a role in cell wall recycling
OG0000286	fig|1141661.6.peg.3541	520999.PROVALCAL_03702	0.0	1090.1	yidC	GO:0002790,GO:0003674,GO:0005215,GO:0005575,GO:0005623,GO:0005886,GO:0005887,GO:0006457,GO:0006810,GO:0008104,GO:0008150,GO:0008565,GO:0009306,GO:0009987,GO:0015031,GO:0015833,GO:0016020,GO:0016021,GO:0016043,GO:0022607,GO:0031224,GO:0031226,GO:0032940,GO:0032977,GO:0033036,GO:0034613,GO:0042886,GO:0043933,GO:0044085,GO:0044425,GO:0044459,GO:0044464,GO:0045184,GO:0046903,GO:0051179,GO:0051205,GO:…		ko:K03217	ko02024,ko03060,ko03070,map02024,map03060,map03070	M00335			ko00000,ko00001,ko00002,ko02044,ko03029	2.A.9			U	Required for the insertion and or proper folding and or complex formation of integral membrane proteins into the membrane. Involved in integration of membrane proteins that insert both dependently and independently of the Sec translocase complex, as well as at least some lipoproteins. Aids folding of multispanning membrane proteins
OG0000287	fig|1590.1722.peg.2327	220668.lp_0471	2.1e-177	628.2	prs		2.7.6.1	ko:K00948	ko00030,ko00230,ko01100,ko01110,ko01120,ko01130,ko01200,ko01230,map00030,map00230,map01100,map01110,map01120,map01130,map01200,map01230	M00005	R01049	RC00002,RC00078	ko00000,ko00001,ko00002,ko01000			iAF987.Gmet_2848	F	Involved in the biosynthesis of the central metabolite phospho-alpha-D-ribosyl-1-pyrophosphate (PRPP) via the transfer of pyrophosphoryl group from ATP to 1-hydroxyl of ribose-5-phosphate (Rib-5-P)
OG0000288	fig|38307.17.peg.3174	1307834.BARL01000003_gene1369	7.5e-101	373.2	ydgI			ko:K15976					ko00000,ko01000				C	Nitroreductase family
OG0000289	fig|941463.12.peg.2446	290633.GOX0303	3.4e-222	777.3	cfa		2.1.1.317,2.1.1.79	ko:K00574,ko:K20238					ko00000,ko01000				M	COG2230 Cyclopropane fatty acid synthase and related methyltransferases
OG0000290	fig|571.837.peg.2496	571.MC52_12635	0.0	1156.7	ftsI	GO:0003674,GO:0003824,GO:0005488,GO:0005575,GO:0005623,GO:0005886,GO:0005887,GO:0008144,GO:0008150,GO:0008658,GO:0008955,GO:0009987,GO:0016020,GO:0016021,GO:0016740,GO:0016757,GO:0016758,GO:0031224,GO:0031226,GO:0031406,GO:0032153,GO:0033218,GO:0033293,GO:0036094,GO:0042221,GO:0042493,GO:0043167,GO:0043168,GO:0043177,GO:0044425,GO:0044459,GO:0044464,GO:0050896,GO:0051301,GO:0071944,GO:0097159,GO:…	3.4.16.4	ko:K03587,ko:K08384,ko:K08724,ko:K12552,ko:K12556	ko00550,ko01100,ko01501,map00550,map01100,map01501				ko00000,ko00001,ko01000,ko01011,ko03036			iSSON_1240.SSON_0092	M	Catalyzes cross-linking of the peptidoglycan cell wall at the division septum
OG0000291	fig|38307.10.peg.809	1224746.B932_3416	7.9e-95	353.2													S	Belongs to the UPF0312 family
OG0000292	fig|1141661.6.peg.2662	520999.PROVALCAL_00262	1.8e-206	724.9	fbaA	GO:0003674,GO:0003824,GO:0004332,GO:0005488,GO:0005515,GO:0005575,GO:0005576,GO:0005618,GO:0005622,GO:0005623,GO:0005737,GO:0005829,GO:0005886,GO:0005975,GO:0005996,GO:0006006,GO:0006082,GO:0006090,GO:0006091,GO:0006094,GO:0006096,GO:0006139,GO:0006163,GO:0006164,GO:0006165,GO:0006725,GO:0006732,GO:0006733,GO:0006753,GO:0006754,GO:0006757,GO:0006793,GO:0006796,GO:0006807,GO:0008150,GO:0008152,GO:…	4.1.2.13	ko:K01624	ko00010,ko00030,ko00051,ko00680,ko00710,ko01100,ko01110,ko01120,ko01130,ko01200,ko01230,map00010,map00030,map00051,map00680,map00710,map01100,map01110,map01120,map01130,map01200,map01230	M00001,M00003,M00165,M00167,M00344,M00345	R01068,R01070,R01829,R02568	RC00438,RC00439,RC00603,RC00604	ko00000,ko00001,ko00002,ko01000				G	fructose-bisphosphate aldolase class II
OG0000293	fig|104102.32.peg.1729	178901.AmDm5_2331	2.9e-106	391.3	rpe		5.1.3.1	ko:K01783	ko00030,ko00040,ko00710,ko01100,ko01110,ko01120,ko01130,ko01200,ko01230,map00030,map00040,map00710,map01100,map01110,map01120,map01130,map01200,map01230	M00004,M00007	R01529	RC00540	ko00000,ko00001,ko00002,ko01000				G	Belongs to the ribulose-phosphate 3-epimerase family
OG0000294	fig|941463.13.peg.992	290633.GOX1669	6.2e-213	746.5	ispF	GO:0000166,GO:0000287,GO:0001882,GO:0001884,GO:0002135,GO:0003674,GO:0003824,GO:0005488,GO:0005575,GO:0005623,GO:0005886,GO:0006081,GO:0006082,GO:0006090,GO:0006629,GO:0006644,GO:0006720,GO:0006721,GO:0006793,GO:0006796,GO:0008150,GO:0008152,GO:0008270,GO:0008299,GO:0008610,GO:0008654,GO:0008685,GO:0009058,GO:0009240,GO:0009987,GO:0016020,GO:0016114,GO:0016740,GO:0016772,GO:0016779,GO:0016829,GO:…	1.1.1.405,2.1.1.228,2.7.7.40,2.7.7.60,4.6.1.12	ko:K00554,ko:K00991,ko:K01770,ko:K12506,ko:K21681	ko00040,ko00900,ko01100,ko01110,ko01130,map00040,map00900,map01100,map01110,map01130	M00096	R00597,R01525,R02921,R05633,R05637	RC00002,RC00003,RC00089,RC00334,RC01440	ko00000,ko00001,ko00002,ko01000,ko03016			iNJ661.Rv3581c	I	Bifunctional enzyme that catalyzes the formation of 4- diphosphocytidyl-2-C-methyl-D-erythritol from CTP and 2-C-methyl- D-erythritol 4-phosphate (MEP) (IspD), and catalyzes the conversion of 4-diphosphocytidyl-2-C-methyl-D-erythritol 2- phosphate (CDP-ME2P) to 2-C-methyl-D-erythritol 2,4- cyclodiphosphate (ME-CPP) with a corresponding release of cytidine 5-monophosphate (CMP) (IspF)
OG0000295	fig|1076596.10.peg.407	178901.AmDm5_0120	1.7e-185	655.2	mreB			ko:K03569					ko00000,ko02048,ko03036,ko04812	1.A.33.1,9.B.157.1			D	Rod shape-determining protein MreB
OG0000296	fig|1580.358.peg.504	220668.lp_2480	7.3e-206	723.0	sip												L	Belongs to the 'phage' integrase family
OG0000297	fig|38307.8.peg.2848	1224746.B932_1243	1.9e-226	791.6	ugd		1.1.1.22	ko:K00012	ko00040,ko00053,ko00520,ko01100,map00040,map00053,map00520,map01100	M00014,M00129,M00361,M00362	R00286	RC00291	ko00000,ko00001,ko00002,ko01000				M	Belongs to the UDP-glucose GDP-mannose dehydrogenase family
OG0000298	fig|547.452.peg.2740	1045856.EcWSU1_01475	0.0	2004.2	ftsK	GO:0000920,GO:0003674,GO:0003676,GO:0003677,GO:0003824,GO:0005488,GO:0005515,GO:0005575,GO:0005623,GO:0005886,GO:0005887,GO:0006355,GO:0006950,GO:0006970,GO:0007059,GO:0008094,GO:0008150,GO:0009628,GO:0009651,GO:0009889,GO:0009891,GO:0009893,GO:0009987,GO:0010468,GO:0010556,GO:0010557,GO:0010604,GO:0010628,GO:0015616,GO:0016020,GO:0016021,GO:0016462,GO:0016787,GO:0016817,GO:0016818,GO:0016887,GO:…		ko:K02011,ko:K02012,ko:K03466	ko02010,map02010	M00190			ko00000,ko00001,ko00002,ko02000,ko03036	3.A.1.10,3.A.12			D	PFAM cell divisionFtsK SpoIIIE
OG0000299	fig|59814.137.peg.3545	891974.E05_18800	2.3e-187	661.4	argF	GO:0000050,GO:0003674,GO:0003824,GO:0004585,GO:0005575,GO:0005622,GO:0005623,GO:0005737,GO:0006082,GO:0006520,GO:0006525,GO:0006526,GO:0006591,GO:0006807,GO:0006950,GO:0006974,GO:0008150,GO:0008152,GO:0008652,GO:0009058,GO:0009064,GO:0009084,GO:0009987,GO:0016053,GO:0016740,GO:0016741,GO:0016743,GO:0019627,GO:0019752,GO:0033554,GO:0034641,GO:0042450,GO:0043436,GO:0043603,GO:0043604,GO:0044237,GO:…	2.1.3.3	ko:K00611	ko00220,ko01100,ko01110,ko01130,ko01230,map00220,map01100,map01110,map01130,map01230	M00029,M00844	R01398	RC00096	ko00000,ko00001,ko00002,ko01000			iAF1260.b0273,iECDH10B_1368.ECDH10B_0261,iECS88_1305.ECS88_4841,iHN637.CLJU_RS12430,iJO1366.b0273,iJR904.b0273,iY75_1357.Y75_RS01410	E	Reversibly catalyzes the transfer of the carbamoyl group from carbamoyl phosphate (CP) to the N(epsilon) atom of ornithine (ORN) to produce L-citrulline
OG0000300	fig|1379734.5.peg.2719	1432055.GLUCORHAEAF1_09825	6.7e-47	193.7				ko:K07497					ko00000				L	Integrase core domain
OG0000301	fig|38307.10.peg.408	1307834.BARL01000003_gene1738	1e-233	815.8	pbuX			ko:K03458					ko00000	2.A.40			F	Permease family
OG0000302	fig|1590.1723.peg.1458	220668.lp_0718	3.3e-100	370.9	rimI		2.3.1.128	ko:K03789					ko00000,ko01000,ko03009				K	Ribosomal-protein-alanine acetyltransferase
OG0000303	fig|38307.19.peg.1608	1307834.BARL01000001_gene761	0.0	1141.7	recQ	GO:0003674,GO:0003676,GO:0003677,GO:0003678,GO:0003824,GO:0004003,GO:0004386,GO:0005488,GO:0005575,GO:0005622,GO:0005623,GO:0005657,GO:0005694,GO:0005737,GO:0006139,GO:0006259,GO:0006281,GO:0006310,GO:0006725,GO:0006807,GO:0006950,GO:0006974,GO:0006996,GO:0008026,GO:0008094,GO:0008150,GO:0008152,GO:0008270,GO:0009295,GO:0009378,GO:0009987,GO:0016043,GO:0016462,GO:0016787,GO:0016817,GO:0016818,GO:…	3.6.4.12	ko:K03654	ko03018,map03018				ko00000,ko00001,ko01000,ko03400				L	DNA helicase
OG0000304	fig|1141663.20.peg.453	521000.PROVRETT_09788	4.1e-130	470.7	radC			ko:K03630					ko00000				E	Belongs to the UPF0758 family
OG0000305	fig|6666666.594943.peg.3394	1005995.GTPT_2385	1.1e-177	629.4	ydiK	GO:0003674,GO:0005215,GO:0005575,GO:0005623,GO:0005886,GO:0005887,GO:0006810,GO:0008150,GO:0016020,GO:0016021,GO:0031224,GO:0031226,GO:0044425,GO:0044459,GO:0044464,GO:0051179,GO:0051234,GO:0055085,GO:0071944											S	AI-2E family transporter
OG0000306	fig|38307.10.peg.2713	1307834.BARL01000005_gene2308	3.2e-102	377.9	folE	GO:0000166,GO:0001882,GO:0001883,GO:0003674,GO:0003824,GO:0003933,GO:0003934,GO:0005488,GO:0005525,GO:0005575,GO:0005622,GO:0005623,GO:0005737,GO:0005829,GO:0006066,GO:0006082,GO:0006139,GO:0006575,GO:0006725,GO:0006729,GO:0006732,GO:0006760,GO:0006807,GO:0008150,GO:0008152,GO:0008270,GO:0008616,GO:0009058,GO:0009108,GO:0009116,GO:0009119,GO:0009163,GO:0009987,GO:0016787,GO:0016810,GO:0016814,GO:…	2.7.6.3,3.5.4.16	ko:K00950,ko:K01495	ko00790,ko01100,map00790,map01100	M00126,M00841,M00842,M00843	R00428,R03503,R04639,R05046,R05048	RC00002,RC00017,RC00263,RC00294,RC00323,RC00945,RC01188	ko00000,ko00001,ko00002,ko01000			iIT341.HP0928,iNJ661.Rv3609c	H	GTP cyclohydrolase
OG0000307	fig|38307.15.peg.3138	1307834.BARL01000004_gene2090	2e-192	678.3	nagA		1.4.5.1,3.5.1.25	ko:K00285,ko:K01443	ko00360,ko00520,ko01130,map00360,map00520,map01130		R01374,R02059,R09493	RC00006,RC00025,RC00166,RC00300	ko00000,ko00001,ko01000				G	Belongs to the metallo-dependent hydrolases superfamily. NagA family
OG0000308	fig|6666666.594943.peg.2762	642227.HA49_02660	4.1e-140	504.2	ugpA	GO:0001406,GO:0001407,GO:0003674,GO:0005215,GO:0005575,GO:0005623,GO:0005886,GO:0006810,GO:0006811,GO:0006820,GO:0008150,GO:0008509,GO:0008514,GO:0015075,GO:0015169,GO:0015605,GO:0015711,GO:0015748,GO:0015794,GO:0016020,GO:0016021,GO:0022857,GO:0031224,GO:0032991,GO:0034220,GO:0043190,GO:0044425,GO:0044459,GO:0044464,GO:0051179,GO:0051234,GO:0055052,GO:0055085,GO:0071702,GO:0071944,GO:0098533,GO:…		ko:K05814,ko:K15771	ko02010,map02010	M00198,M00491			ko00000,ko00001,ko00002,ko02000	3.A.1.1.16,3.A.1.1.2,3.A.1.1.3		iSFxv_1172.SFxv_3786	G	Binding-protein-dependent transport system inner membrane component
OG0000309	fig|38307.15.peg.2690	290633.GOX1487	8.5e-179	632.9	galE		5.1.3.2	ko:K01784	ko00052,ko00520,ko01100,map00052,map00520,map01100	M00361,M00362,M00632	R00291,R02984	RC00289	ko00000,ko00001,ko00002,ko01000				M	Belongs to the NAD(P)-dependent epimerase dehydratase family
OG0000310	fig|941463.15.peg.1987	290633.GOX1205	1.5e-186	659.1	folC	GO:0003674,GO:0003824,GO:0004326,GO:0005575,GO:0005622,GO:0005623,GO:0005737,GO:0006082,GO:0006575,GO:0006725,GO:0006732,GO:0006760,GO:0006761,GO:0006807,GO:0008150,GO:0008152,GO:0008841,GO:0009058,GO:0009108,GO:0009396,GO:0009987,GO:0016053,GO:0016874,GO:0016879,GO:0016881,GO:0018130,GO:0019438,GO:0019752,GO:0034641,GO:0042398,GO:0042558,GO:0042559,GO:0043436,GO:0043603,GO:0043604,GO:0043648,GO:…	6.3.2.12,6.3.2.17	ko:K11754	ko00790,ko01100,map00790,map01100	M00126,M00841	R00942,R02237,R04241	RC00064,RC00090,RC00162	ko00000,ko00001,ko00002,ko01000			iAF987.Gmet_2475,iJN746.PP_1997,iSDY_1059.SDY_2514	H	Belongs to the folylpolyglutamate synthase family
OG0000311	fig|38307.14.peg.1969	1307834.BARL01000001_gene795	4.1e-107	394.0	thiE	GO:0000287,GO:0003674,GO:0003824,GO:0004789,GO:0005488,GO:0005575,GO:0005622,GO:0005623,GO:0005737,GO:0006725,GO:0006766,GO:0006767,GO:0006772,GO:0006790,GO:0006807,GO:0008150,GO:0008152,GO:0009058,GO:0009110,GO:0009228,GO:0009987,GO:0016740,GO:0016765,GO:0017144,GO:0018130,GO:0019438,GO:0034641,GO:0042364,GO:0042723,GO:0042724,GO:0043167,GO:0043169,GO:0044237,GO:0044249,GO:0044271,GO:0044272,GO:…	2.5.1.3,2.7.1.49,2.7.4.7	ko:K00788,ko:K14153	ko00730,ko01100,map00730,map01100	M00127	R03223,R03471,R04509,R10712	RC00002,RC00017,RC00224,RC03255,RC03397	ko00000,ko00001,ko00002,ko01000			iE2348C_1286.E2348C_4300,iSSON_1240.SSON_4166	H	Condenses 4-methyl-5-(beta-hydroxyethyl)thiazole monophosphate (THZ-P) and 2-methyl-4-amino-5-hydroxymethyl pyrimidine pyrophosphate (HMP-PP) to form thiamine monophosphate (TMP)
OG0000312	fig|1379734.6.peg.1300	1307834.BARL01000001_gene122	0.0	2664.4	narB	GO:0003674,GO:0003824,GO:0003954,GO:0005488,GO:0008150,GO:0008152,GO:0016491,GO:0016651,GO:0048037,GO:0051536,GO:0051540,GO:0055114	1.7.7.2,1.8.1.2	ko:K00367,ko:K00380	ko00910,ko00920,ko01100,ko01120,map00910,map00920,map01100,map01120	M00176,M00531	R00791,R00858	RC00065,RC02812	ko00000,ko00001,ko00002,ko01000				C	Belongs to the prokaryotic molybdopterin-containing oxidoreductase family
OG0000313	fig|38307.20.peg.1900	1307834.BARL01000001_gene320	6.9e-248	862.8				ko:K03306					ko00000	2.A.20			U	Phosphate transporter family
OG0000314	fig|941463.12.peg.1608	290633.GOX0078	5.6e-220	770.0	lolC			ko:K02004,ko:K09808	ko02010,map02010	M00255,M00258			ko00000,ko00001,ko00002,ko02000	3.A.1,3.A.1.125			M	COG4591 ABC-type transport system, involved in lipoprotein release, permease component
OG0000315	fig|1141663.20.peg.2307	1141663.OOC_11146	4.6e-105	387.1	ahpC	GO:0003674,GO:0003824,GO:0004601,GO:0005488,GO:0005515,GO:0005575,GO:0005622,GO:0005623,GO:0005737,GO:0005829,GO:0006873,GO:0006875,GO:0006879,GO:0006950,GO:0006979,GO:0007154,GO:0008150,GO:0008152,GO:0009267,GO:0009321,GO:0009605,GO:0009636,GO:0009970,GO:0009987,GO:0009991,GO:0010033,GO:0016209,GO:0016491,GO:0016667,GO:0016671,GO:0016684,GO:0019725,GO:0030003,GO:0031667,GO:0031668,GO:0031669,GO:…	1.11.1.15	ko:K03386	ko04214,map04214				ko00000,ko00001,ko01000,ko04147				C	Alkyl hydroperoxide reductase
OG0000316	fig|61645.320.peg.3029	716541.ECL_01233	0.0	1984.9	acrB	GO:0003674,GO:0005215,GO:0005488,GO:0005515,GO:0005575,GO:0005623,GO:0005886,GO:0005887,GO:0006810,GO:0006811,GO:0006812,GO:0006855,GO:0008150,GO:0008324,GO:0015075,GO:0015077,GO:0015078,GO:0015238,GO:0015291,GO:0015297,GO:0015298,GO:0015299,GO:0015307,GO:0015318,GO:0015672,GO:0015893,GO:0016020,GO:0016021,GO:0022804,GO:0022857,GO:0022890,GO:0031224,GO:0031226,GO:0032991,GO:0034220,GO:0042221,GO:…		ko:K18138,ko:K18142	ko01501,ko01503,map01501,map01503	M00647,M00696,M00699,M00718			ko00000,ko00001,ko00002,ko01504,ko02000	2.A.6.2			V	Efflux pump membrane transporter
OG0000317	fig|38307.10.peg.1246	1307834.BARL01000005_gene2467	1.5e-121	442.2	rpiA	GO:0003674,GO:0003824,GO:0004751,GO:0005575,GO:0005622,GO:0005623,GO:0005737,GO:0005829,GO:0005975,GO:0005996,GO:0006014,GO:0006081,GO:0006098,GO:0006139,GO:0006725,GO:0006732,GO:0006733,GO:0006739,GO:0006753,GO:0006793,GO:0006796,GO:0006807,GO:0008150,GO:0008152,GO:0009052,GO:0009117,GO:0009987,GO:0016853,GO:0016860,GO:0016861,GO:0019321,GO:0019362,GO:0019637,GO:0019682,GO:0019693,GO:0034641,GO:…	2.7.1.12,2.7.1.15,5.3.1.6	ko:K00851,ko:K00852,ko:K01807	ko00030,ko00710,ko01100,ko01110,ko01120,ko01130,ko01200,ko01230,map00030,map00710,map01100,map01110,map01120,map01130,map01200,map01230	M00004,M00007,M00165,M00167,M00580	R01051,R01056,R01737,R02750	RC00002,RC00017,RC00434	ko00000,ko00001,ko00002,ko01000				G	Catalyzes the reversible conversion of ribose-5- phosphate to ribulose 5-phosphate
OG0000318	fig|61652.30.peg.2935	1249634.D781_4111	8.6e-41	172.6	ptsO	GO:0003674,GO:0003824,GO:0005575,GO:0005622,GO:0005623,GO:0005737,GO:0006464,GO:0006468,GO:0006793,GO:0006796,GO:0006807,GO:0006808,GO:0006810,GO:0008150,GO:0008152,GO:0008643,GO:0009401,GO:0009987,GO:0010033,GO:0010243,GO:0016310,GO:0016740,GO:0016772,GO:0019538,GO:0036211,GO:0042221,GO:0043170,GO:0043412,GO:0044237,GO:0044238,GO:0044260,GO:0044267,GO:0044424,GO:0044464,GO:0050789,GO:0050896,GO:…	2.7.1.121,2.7.1.202,2.7.3.9	ko:K02768,ko:K02784,ko:K05881,ko:K08483,ko:K08485,ko:K11183,ko:K11189	ko00051,ko00561,ko01100,ko01120,ko02060,map00051,map00561,map01100,map01120,map02060	M00273	R01012,R03232	RC00015,RC00017,RC03206	ko00000,ko00001,ko00002,ko01000,ko02000	4.A.2.1,8.A.7,8.A.8.1.1			G	Phosphohistidinoprotein-hexose phosphotransferase
OG0000319	fig|244366.503.peg.5170	573.JG24_18835	3.4e-230	803.9	iscS	GO:0001522,GO:0003674,GO:0003824,GO:0004123,GO:0005488,GO:0005575,GO:0005622,GO:0005623,GO:0005737,GO:0005829,GO:0006139,GO:0006396,GO:0006399,GO:0006400,GO:0006725,GO:0006790,GO:0006807,GO:0008033,GO:0008144,GO:0008150,GO:0008152,GO:0008483,GO:0009000,GO:0009058,GO:0009451,GO:0009987,GO:0010467,GO:0016043,GO:0016070,GO:0016226,GO:0016740,GO:0016769,GO:0016782,GO:0016783,GO:0016829,GO:0016846,GO:…	2.8.1.7	ko:K04487	ko00730,ko01100,ko04122,map00730,map01100,map04122		R07460,R11528,R11529	RC01789,RC02313	ko00000,ko00001,ko01000,ko02048,ko03016,ko03029			iPC815.YPO2896,iYL1228.KPN_02862	E	Master enzyme that delivers sulfur to a number of partners involved in Fe-S cluster assembly, tRNA modification or cofactor biosynthesis. Catalyzes the removal of elemental sulfur atoms from cysteine to produce alanine. Functions as a sulfur delivery protein for Fe-S cluster synthesis onto IscU, an Fe-S scaffold assembly protein, as well as other S acceptor proteins
OG0000320	fig|441.8.peg.1139	290633.GOX1586	0.0	1372.1	pnp	GO:0000166,GO:0000175,GO:0003674,GO:0003676,GO:0003723,GO:0003729,GO:0003824,GO:0004518,GO:0004527,GO:0004532,GO:0004540,GO:0004654,GO:0005488,GO:0005515,GO:0005575,GO:0005618,GO:0005622,GO:0005623,GO:0005737,GO:0005829,GO:0005886,GO:0006139,GO:0006401,GO:0006402,GO:0006725,GO:0006807,GO:0006950,GO:0008144,GO:0008150,GO:0008152,GO:0008408,GO:0009056,GO:0009057,GO:0009266,GO:0009408,GO:0009628,GO:…	2.7.7.8	ko:K00962	ko00230,ko00240,ko03018,map00230,map00240,map03018	M00394	R00437,R00438,R00439,R00440	RC02795	ko00000,ko00001,ko00002,ko01000,ko03016,ko03019				J	Involved in mRNA degradation. Catalyzes the phosphorolysis of single-stranded polyribonucleotides processively in the 3'- to 5'-direction
OG0000321	fig|38307.14.peg.1196	1307834.BARL01000003_gene1930	5.9e-280	969.5	glnA	GO:0003674,GO:0003824,GO:0004356,GO:0005488,GO:0005515,GO:0005575,GO:0005622,GO:0005623,GO:0005737,GO:0005829,GO:0006082,GO:0006520,GO:0006536,GO:0006541,GO:0006542,GO:0006725,GO:0006807,GO:0008150,GO:0008152,GO:0008652,GO:0009058,GO:0009064,GO:0009084,GO:0009314,GO:0009628,GO:0009987,GO:0016053,GO:0016211,GO:0016853,GO:0016866,GO:0016874,GO:0016879,GO:0016880,GO:0019676,GO:0019740,GO:0019752,GO:…	5.4.4.3,6.3.1.2	ko:K01915,ko:K20712	ko00220,ko00250,ko00627,ko00630,ko00910,ko01100,ko01120,ko01230,ko02020,ko04217,ko04724,ko04727,map00220,map00250,map00627,map00630,map00910,map01100,map01120,map01230,map02020,map04217,map04724,map04727		R00253,R06988,R09284	RC00010,RC01754,RC02798	ko00000,ko00001,ko01000,ko04147			iJN746.PP_5046	E	glutamine synthetase
OG0000322	fig|146475.6.peg.280	178901.AmDm5_2731	1.7e-94	352.1	trpG		2.4.2.18,4.1.3.27	ko:K01658,ko:K13497	ko00400,ko00405,ko01100,ko01110,ko01130,ko01230,ko02024,ko02025,map00400,map00405,map01100,map01110,map01130,map01230,map02024,map02025	M00023	R00985,R00986,R01073	RC00010,RC00440,RC02148,RC02414	ko00000,ko00001,ko00002,ko01000				EH	COG0512 Anthranilate para-aminobenzoate synthases component II
OG0000323	fig|376620.21.peg.2052	1224746.B932_2016	1.4e-47	195.3	rpsN	GO:0000028,GO:0003674,GO:0003735,GO:0005198,GO:0005575,GO:0005618,GO:0005622,GO:0005623,GO:0005737,GO:0005829,GO:0005840,GO:0006412,GO:0006518,GO:0006807,GO:0006996,GO:0008150,GO:0008152,GO:0009058,GO:0009059,GO:0009987,GO:0010467,GO:0015935,GO:0016043,GO:0019538,GO:0022607,GO:0022613,GO:0022618,GO:0022626,GO:0022627,GO:0030312,GO:0032991,GO:0034622,GO:0034641,GO:0034645,GO:0042254,GO:0042255,GO:…		ko:K02954	ko03010,map03010	M00178,M00179			br01610,ko00000,ko00001,ko00002,ko03011				J	Binds 16S rRNA, required for the assembly of 30S particles and may also be responsible for determining the conformation of the 16S rRNA at the A site
OG0000324	fig|441.8.peg.111	1307834.BARL01000001_gene549	1.2e-34	152.1													S	Belongs to the UPF0335 family
OG0000325	fig|1379734.4.peg.2063	1224746.B932_1906	8.5e-219	766.1	hflX	GO:0000166,GO:0001882,GO:0001883,GO:0003674,GO:0003676,GO:0003723,GO:0003824,GO:0003924,GO:0005488,GO:0005524,GO:0005525,GO:0005575,GO:0005622,GO:0005623,GO:0005737,GO:0005829,GO:0006412,GO:0006414,GO:0006417,GO:0006464,GO:0006468,GO:0006518,GO:0006793,GO:0006796,GO:0006807,GO:0006950,GO:0006996,GO:0008144,GO:0008150,GO:0008152,GO:0009058,GO:0009059,GO:0009266,GO:0009408,GO:0009628,GO:0009889,GO:…		ko:K03665					ko00000,ko03009				S	GTPase that associates with the 50S ribosomal subunit and may have a role during protein synthesis or ribosome biogenesis
OG0000326	fig|376620.21.peg.1510	1307834.BARL01000003_gene1586	0.0	1111.7	yjjK	GO:0003674,GO:0003824,GO:0005488,GO:0006417,GO:0006448,GO:0008150,GO:0009889,GO:0009890,GO:0009892,GO:0010468,GO:0010556,GO:0010558,GO:0010605,GO:0010608,GO:0010629,GO:0016462,GO:0016787,GO:0016817,GO:0016818,GO:0016887,GO:0017111,GO:0017148,GO:0019222,GO:0031323,GO:0031324,GO:0031326,GO:0031327,GO:0032268,GO:0032269,GO:0034248,GO:0034249,GO:0043021,GO:0043022,GO:0044877,GO:0045900,GO:0048519,GO:…	3.6.3.25	ko:K06020					ko00000,ko01000				S	COG0488 ATPase components of ABC transporters with duplicated ATPase domains
OG0000327	fig|1580.356.peg.1007	387344.LVIS_2030	1.1e-147	529.3				ko:K03413,ko:K07719	ko02020,ko02030,map02020,map02030	M00506,M00518			ko00000,ko00001,ko00002,ko02022,ko02035				KT	YcbB domain
OG0000328	fig|586.33.peg.989	1141663.OOC_19012	5.3e-181	640.2				ko:K07165					ko00000				PT	COG3712 Fe2 -dicitrate sensor, membrane component
OG0000329	fig|571.837.peg.701	571.MC52_17960	2.2e-254	884.4	rarA	GO:0005575,GO:0005622,GO:0005623,GO:0005657,GO:0005694,GO:0006139,GO:0006259,GO:0006260,GO:0006261,GO:0006310,GO:0006725,GO:0006807,GO:0008150,GO:0008152,GO:0009058,GO:0009059,GO:0009987,GO:0030894,GO:0032991,GO:0032993,GO:0034641,GO:0034645,GO:0043170,GO:0043226,GO:0043228,GO:0043229,GO:0043232,GO:0044237,GO:0044238,GO:0044249,GO:0044260,GO:0044422,GO:0044424,GO:0044427,GO:0044446,GO:0044464,GO:…		ko:K07478					ko00000				L	ATPase related to the helicase subunit of the Holliday junction resolvase
OG0000330	fig|1597.523.peg.2259	543734.LCABL_08600	1.7e-276	958.0	murI	GO:0000270,GO:0003674,GO:0003824,GO:0004857,GO:0005488,GO:0005515,GO:0005575,GO:0005622,GO:0005623,GO:0005737,GO:0005829,GO:0005886,GO:0006022,GO:0006023,GO:0006024,GO:0006139,GO:0006725,GO:0006753,GO:0006793,GO:0006796,GO:0006807,GO:0008150,GO:0008152,GO:0008657,GO:0008881,GO:0009056,GO:0009058,GO:0009059,GO:0009141,GO:0009143,GO:0009252,GO:0009273,GO:0009987,GO:0010911,GO:0016020,GO:0016462,GO:…	3.6.1.66,5.1.1.3	ko:K01776,ko:K02428	ko00230,ko00471,ko01100,map00230,map00471,map01100		R00260,R00426,R00720,R01855,R02100,R02720,R03531	RC00002,RC00302	ko00000,ko00001,ko01000,ko01011			iYO844.BSU28390	M	Provides the (R)-glutamate required for cell wall biosynthesis
OG0000331	fig|104102.32.peg.1475	178901.AmDm5_1456	1.9e-67	261.9													C	Cytochrome C oxidase, cbb3-type, subunit III
OG0000332	fig|1590.1724.peg.2903	220668.lp_2258	3.4e-216	757.3	pepQ		3.4.13.9	ko:K01271					ko00000,ko01000,ko01002				E	Creatinase/Prolidase N-terminal domain
OG0000333	fig|1670658.4.peg.927	178901.AmDm5_2591	1.2e-154	553.1	bioD	GO:0003674,GO:0003824,GO:0004141,GO:0005575,GO:0005622,GO:0005623,GO:0005737,GO:0005829,GO:0006082,GO:0006732,GO:0006766,GO:0006767,GO:0006768,GO:0006790,GO:0006807,GO:0008150,GO:0008152,GO:0009058,GO:0009102,GO:0009108,GO:0009110,GO:0009987,GO:0016053,GO:0016874,GO:0016879,GO:0016882,GO:0017144,GO:0018130,GO:0019752,GO:0032787,GO:0034641,GO:0042364,GO:0043436,GO:0043603,GO:0043604,GO:0044237,GO:…	2.1.1.197,6.3.3.3	ko:K01935,ko:K02169	ko00780,ko01100,map00780,map01100	M00123,M00572,M00573,M00577	R03182,R09543	RC00003,RC00460,RC00868	ko00000,ko00001,ko00002,ko01000				H	Catalyzes a mechanistically unusual reaction, the ATP- dependent insertion of CO2 between the N7 and N8 nitrogen atoms of 7,8-diaminopelargonic acid (DAPA) to form an ureido ring
OG0000334	fig|1141663.20.peg.1384	1141663.OOC_06702	3.1e-178	630.9	accA	GO:0001676,GO:0003674,GO:0005488,GO:0005515,GO:0005575,GO:0005622,GO:0005623,GO:0005737,GO:0005829,GO:0006082,GO:0006629,GO:0006631,GO:0006633,GO:0008150,GO:0008152,GO:0008610,GO:0009058,GO:0009317,GO:0009329,GO:0009987,GO:0016053,GO:0019752,GO:0032787,GO:0032991,GO:0042759,GO:0042802,GO:0043436,GO:0044237,GO:0044238,GO:0044249,GO:0044255,GO:0044281,GO:0044283,GO:0044424,GO:0044444,GO:0044464,GO:…	2.1.3.15,6.4.1.2	ko:K01962,ko:K01963	ko00061,ko00620,ko00640,ko00720,ko01100,ko01110,ko01120,ko01130,ko01200,ko01212,map00061,map00620,map00640,map00720,map01100,map01110,map01120,map01130,map01200,map01212	M00082,M00376	R00742,R04386	RC00040,RC00253,RC00367	ko00000,ko00001,ko00002,ko01000			iAF1260.b0185,iBWG_1329.BWG_0177,iEC55989_1330.EC55989_0179,iECDH10B_1368.ECDH10B_0165,iECDH1ME8569_1439.ECDH1ME8569_0178,iECED1_1282.ECED1_0191,iECH74115_1262.ECH74115_0195,iECIAI1_1343.ECIAI1_0185,iECNA114_1301.ECNA114_0175,iECO111_1330.ECO111_0186,iECO26_1355.ECO26_0187,iECP_1309.ECP_0193,iECSE_1348.ECSE_0184,iECSF_1327.ECSF_0200,iECSP_1301.ECSP_0184,iECW_1372.ECW_m0181,iECs_1301.ECs0187,iEKO1…	I	Component of the acetyl coenzyme A carboxylase (ACC) complex. First, biotin carboxylase catalyzes the carboxylation of biotin on its carrier protein (BCCP) and then the CO(2) group is transferred by the carboxyltransferase to acetyl-CoA to form malonyl-CoA
OG0000335	fig|6666666.652912.peg.3576	1076550.LH22_11225	1.7e-287	994.6	zwf	GO:0003674,GO:0003824,GO:0004345,GO:0005488,GO:0005515,GO:0005575,GO:0005622,GO:0005623,GO:0005737,GO:0005829,GO:0005975,GO:0005996,GO:0006006,GO:0006081,GO:0006098,GO:0006139,GO:0006725,GO:0006732,GO:0006733,GO:0006739,GO:0006753,GO:0006793,GO:0006796,GO:0006807,GO:0007154,GO:0007267,GO:0008150,GO:0008152,GO:0009117,GO:0009372,GO:0009987,GO:0010699,GO:0016491,GO:0016614,GO:0016616,GO:0019318,GO:…	1.1.1.363,1.1.1.49	ko:K00036	ko00030,ko00480,ko01100,ko01110,ko01120,ko01130,ko01200,ko05230,map00030,map00480,map01100,map01110,map01120,map01130,map01200,map05230	M00004,M00006,M00008	R00835,R02736,R10907	RC00001,RC00066	ko00000,ko00001,ko00002,ko01000,ko04147			e_coli_core.b1852,iAF1260.b1852,iBWG_1329.BWG_1666,iE2348C_1286.E2348C_1977,iEC042_1314.EC042_2019,iECABU_c1320.ECABU_c21130,iECDH10B_1368.ECDH10B_1993,iECDH1ME8569_1439.ECDH1ME8569_1798,iECED1_1282.ECED1_2057,iECIAI39_1322.ECIAI39_1198,iECNA114_1301.ECNA114_1899,iECO26_1355.ECO26_2690,iECP_1309.ECP_1796,iECSF_1327.ECSF_1710,iECUMN_1333.ECUMN_2149,iECW_1372.ECW_m2026,iEKO11_1354.EKO11_1918,iEcDH1…	G	Catalyzes the oxidation of glucose 6-phosphate to 6- phosphogluconolactone
OG0000336	fig|104102.32.peg.1891	178901.AmDm5_1061	2e-144	518.5	cysE		2.3.1.30	ko:K00640	ko00270,ko00920,ko01100,ko01110,ko01120,ko01200,ko01230,ko05111,map00270,map00920,map01100,map01110,map01120,map01200,map01230,map05111	M00021	R00586	RC00004,RC00041	ko00000,ko00001,ko00002,ko01000				E	serine acetyltransferase
OG0000337	fig|38307.15.peg.1384	1236501.BAJU01000026_gene2314	9.4e-179	633.3	hldE	GO:0003674,GO:0003824,GO:0005575,GO:0005622,GO:0005623,GO:0005737,GO:0005829,GO:0005975,GO:0006793,GO:0006796,GO:0008150,GO:0008152,GO:0009987,GO:0016301,GO:0016310,GO:0016740,GO:0016772,GO:0019200,GO:0044237,GO:0044238,GO:0044262,GO:0044424,GO:0044444,GO:0044464,GO:0046835,GO:0071704	2.7.1.167,2.7.7.70	ko:K03272,ko:K21344	ko00540,ko01100,map00540,map01100	M00064	R05644,R05646	RC00002,RC00078	ko00000,ko00001,ko00002,ko01000,ko01005				H	Catalyzes the ADP transfer from ATP to D-glycero-beta-D- manno-heptose 1-phosphate, yielding ADP-D-glycero-beta-D-manno- heptose
OG0000338	fig|38307.20.peg.804	290633.GOX0850	9e-218	762.7	murA	GO:0000270,GO:0003674,GO:0003824,GO:0005575,GO:0005622,GO:0005623,GO:0005737,GO:0005829,GO:0006022,GO:0006023,GO:0006024,GO:0006807,GO:0008150,GO:0008152,GO:0008760,GO:0009058,GO:0009059,GO:0009252,GO:0009273,GO:0009987,GO:0016740,GO:0016765,GO:0030203,GO:0034645,GO:0042546,GO:0043170,GO:0044036,GO:0044038,GO:0044085,GO:0044237,GO:0044249,GO:0044260,GO:0044424,GO:0044444,GO:0044464,GO:0070589,GO:…	2.5.1.7	ko:K00790	ko00520,ko00550,ko01100,map00520,map00550,map01100		R00660	RC00350	ko00000,ko00001,ko01000,ko01011				M	Cell wall formation. Adds enolpyruvyl to UDP-N- acetylglucosamine
OG0000339	fig|571.837.peg.2872	571.MC52_27595	1.7e-159	568.5	yeiG	GO:0003674,GO:0003824,GO:0004416,GO:0005488,GO:0005515,GO:0006081,GO:0008150,GO:0008152,GO:0009056,GO:0009636,GO:0009987,GO:0010033,GO:0016043,GO:0016787,GO:0016788,GO:0016790,GO:0016999,GO:0017001,GO:0017144,GO:0018738,GO:0022607,GO:0042221,GO:0042802,GO:0043933,GO:0044085,GO:0044237,GO:0044248,GO:0044281,GO:0044282,GO:0046185,GO:0046292,GO:0046294,GO:0050896,GO:0051259,GO:0051260,GO:0051262,GO:…	3.1.2.12	ko:K01070,ko:K09795	ko00680,ko01120,ko01200,map00680,map01120,map01200		R00527	RC00167,RC00320	ko00000,ko00001,ko01000		CE1	iE2348C_1286.E2348C_2300	S	Serine hydrolase involved in the detoxification of formaldehyde
OG0000340	fig|543.842.peg.2527	633.DJ40_2665	7.7e-198	696.4	argD	GO:0003674,GO:0003824,GO:0003992,GO:0005488,GO:0005515,GO:0006082,GO:0006520,GO:0006525,GO:0006526,GO:0006553,GO:0006591,GO:0006807,GO:0008144,GO:0008150,GO:0008152,GO:0008483,GO:0008652,GO:0009016,GO:0009058,GO:0009064,GO:0009066,GO:0009067,GO:0009084,GO:0009085,GO:0009089,GO:0009987,GO:0016053,GO:0016740,GO:0016769,GO:0019752,GO:0019842,GO:0030170,GO:0033359,GO:0036094,GO:0042450,GO:0042802,GO:…	2.6.1.11,2.6.1.17,2.6.1.81	ko:K00821,ko:K00840	ko00220,ko00300,ko00330,ko01100,ko01110,ko01120,ko01130,ko01210,ko01230,map00220,map00300,map00330,map01100,map01110,map01120,map01130,map01210,map01230	M00016,M00028,M00845	R02283,R04217,R04475	RC00006,RC00062	ko00000,ko00001,ko00002,ko01000,ko01007			iSFV_1184.SFV_3365,iSF_1195.SF3378,iSFxv_1172.SFxv_3689,iSSON_1240.SSON_3490,iS_1188.S4385	E	Involved in both the arginine and lysine biosynthetic pathways
OG0000341	fig|104101.11.peg.1339	1236501.BAJU01000001_gene94	4.2e-22	109.8	rpmG	GO:0000027,GO:0003674,GO:0003735,GO:0005198,GO:0005575,GO:0005622,GO:0005623,GO:0005737,GO:0005829,GO:0005840,GO:0006412,GO:0006518,GO:0006807,GO:0006996,GO:0008150,GO:0008152,GO:0009058,GO:0009059,GO:0009987,GO:0010467,GO:0015934,GO:0016043,GO:0019538,GO:0022607,GO:0022613,GO:0022618,GO:0022625,GO:0022626,GO:0032991,GO:0034622,GO:0034641,GO:0034645,GO:0042221,GO:0042254,GO:0042255,GO:0042273,GO:…		ko:K02913	ko03010,map03010	M00178			br01610,ko00000,ko00001,ko00002,ko03011				J	Belongs to the bacterial ribosomal protein bL33 family
OG0000342	fig|38307.10.peg.2026	1224746.B932_2721	1.5e-231	808.5	eno		4.2.1.11	ko:K01689	ko00010,ko00680,ko01100,ko01110,ko01120,ko01130,ko01200,ko01230,ko03018,ko04066,map00010,map00680,map01100,map01110,map01120,map01130,map01200,map01230,map03018,map04066	M00001,M00002,M00003,M00346,M00394	R00658	RC00349	ko00000,ko00001,ko00002,ko01000,ko03019,ko04147				G	Catalyzes the reversible conversion of 2- phosphoglycerate into phosphoenolpyruvate. It is essential for the degradation of carbohydrates via glycolysis
OG0000343	fig|547.452.peg.3056	1045856.EcWSU1_03705	3.6e-232	810.4	visC	GO:0003674,GO:0003824,GO:0006732,GO:0006733,GO:0006743,GO:0006744,GO:0008150,GO:0008152,GO:0009058,GO:0009108,GO:0009987,GO:0016491,GO:0019168,GO:0042180,GO:0042181,GO:0044237,GO:0044249,GO:0044281,GO:0044283,GO:0051186,GO:0051188,GO:0055114,GO:0071704,GO:1901576,GO:1901661,GO:1901663		ko:K03184,ko:K03185,ko:K18800	ko00130,ko01100,ko01110,map00130,map01100,map01110	M00117	R04987,R04989,R06146,R08768,R08773,R08775	RC00046,RC01254,RC02670	ko00000,ko00001,ko00002,ko01000				CH	TIGRFAM Ubiquinone biosynthesis hydroxylase, UbiH UbiF VisC COQ6
OG0000344	fig|376620.21.peg.2282	1307834.BARL01000001_gene904	2.5e-175	621.3	fabH		2.3.1.180	ko:K00648	ko00061,ko01100,ko01212,map00061,map01100,map01212	M00082,M00083	R10707	RC00004,RC02729,RC02888	ko00000,ko00001,ko00002,ko01000,ko01004				I	Catalyzes the condensation reaction of fatty acid synthesis by the addition to an acyl acceptor of two carbons from malonyl-ACP. Catalyzes the first condensation reaction which initiates fatty acid synthesis and may therefore play a role in governing the total rate of fatty acid production. Possesses both acetoacetyl-ACP synthase and acetyl transacylase activities. Its substrate specificity deter…
OG0000345	fig|543.842.peg.2548	573.JG24_23525	0.0	1366.3	fusA	GO:0003674,GO:0003676,GO:0003723,GO:0003746,GO:0005488,GO:0005575,GO:0005622,GO:0005623,GO:0005737,GO:0005829,GO:0006412,GO:0006414,GO:0006518,GO:0006807,GO:0008135,GO:0008150,GO:0008152,GO:0009058,GO:0009059,GO:0009987,GO:0010467,GO:0019538,GO:0034641,GO:0034645,GO:0043043,GO:0043170,GO:0043603,GO:0043604,GO:0044237,GO:0044238,GO:0044249,GO:0044260,GO:0044267,GO:0044271,GO:0044424,GO:0044444,GO:…		ko:K02355					ko00000,ko03012,ko03029				J	Catalyzes the GTP-dependent ribosomal translocation step during translation elongation. During this step, the ribosome changes from the pre-translocational (PRE) to the post- translocational (POST) state as the newly formed A-site-bound peptidyl-tRNA and P-site-bound deacylated tRNA move to the P and E sites, respectively. Catalyzes the coordinated movement of the two tRNA molecules, the mRNA and…
OG0000346	fig|1379734.7.peg.2868	290633.GOX0824	4e-87	327.4	infC	GO:0000049,GO:0001731,GO:0002181,GO:0002183,GO:0003674,GO:0003676,GO:0003723,GO:0003743,GO:0005488,GO:0005575,GO:0005622,GO:0005623,GO:0005737,GO:0005829,GO:0005886,GO:0006412,GO:0006413,GO:0006417,GO:0006446,GO:0006518,GO:0006807,GO:0006950,GO:0006996,GO:0008135,GO:0008150,GO:0008152,GO:0009058,GO:0009059,GO:0009266,GO:0009409,GO:0009628,GO:0009889,GO:0009891,GO:0009893,GO:0009987,GO:0010467,GO:…		ko:K02520					ko00000,ko03012,ko03029				J	IF-3 binds to the 30S ribosomal subunit and shifts the equilibrum between 70S ribosomes and their 50S and 30S subunits in favor of the free subunits, thus enhancing the availability of 30S subunits on which protein synthesis initiation begins
OG0000347	fig|38307.15.peg.1311	1112212.JH584235_gene2982	9.5e-140	503.4	ygaY												EGP	Major facilitator Superfamily
OG0000348	fig|941463.12.peg.2567	1307834.BARL01000001_gene226	1.4e-53	216.1													S	Membrane bound FAD containing D-sorbitol dehydrogenase
OG0000349	fig|586.32.peg.921	520999.PROVALCAL_03819	1.1e-245	855.5	clcA	GO:0003674,GO:0005215,GO:0005488,GO:0005515,GO:0005575,GO:0005623,GO:0005886,GO:0005887,GO:0006810,GO:0006811,GO:0006812,GO:0006820,GO:0006821,GO:0008150,GO:0008324,GO:0015075,GO:0015077,GO:0015078,GO:0015291,GO:0015297,GO:0015298,GO:0015299,GO:0015318,GO:0015672,GO:0015698,GO:0015706,GO:0016020,GO:0016021,GO:0022804,GO:0022857,GO:0022890,GO:0031224,GO:0031226,GO:0031404,GO:0034220,GO:0042802,GO:…		ko:K03281					ko00000	2.A.49		iAF1260.b0155,iB21_1397.B21_00153,iBWG_1329.BWG_0148,iE2348C_1286.E2348C_0162,iEC042_1314.EC042_0155,iEC55989_1330.EC55989_0149,iECBD_1354.ECBD_3463,iECDH10B_1368.ECDH10B_0135,iECDH1ME8569_1439.ECDH1ME8569_0149,iECD_1391.ECD_00154,iECIAI1_1343.ECIAI1_0153,iECO103_1326.ECO103_0155,iECSE_1348.ECSE_0156,iECUMN_1333.ECUMN_0152,iECW_1372.ECW_m0152,iEKO11_1354.EKO11_3761,iETEC_1333.ETEC_0151,iEcDH1_136…	P	Psort location CytoplasmicMembrane, score 10.00
OG0000350	fig|38307.14.peg.794	1307834.BARL01000005_gene2597	0.0	1208.0	rne		3.1.26.12	ko:K08300	ko03018,map03018	M00394			ko00000,ko00001,ko00002,ko01000,ko03009,ko03019				J	Endoribonuclease that plays a central role in RNA processing and decay. Required for the maturation of 5S and 16S rRNAs and the majority of tRNAs. Also involved in the degradation of most mRNAs
OG0000351	fig|1379734.7.peg.323	1120919.AUBI01000004_gene1957	3.8e-154	550.8	yghU	GO:0003674,GO:0003824,GO:0008150,GO:0008152,GO:0015036,GO:0016491,GO:0016667,GO:0055114		ko:K11209					ko00000,ko01000				O	Glutathione S-transferase, C-terminal domain
OG0000352	fig|376620.21.peg.1328	1307834.BARL01000003_gene1757	1.3e-190	672.2	pstS			ko:K02040	ko02010,ko02020,ko05152,map02010,map02020,map05152	M00222			ko00000,ko00001,ko00002,ko02000	3.A.1.7			P	Part of the ABC transporter complex PstSACB involved in phosphate import
OG0000353	fig|38307.11.peg.1705	1224746.B932_1443	0.0	1566.2				ko:K02014					ko00000,ko02000	1.B.14			HP	TonB dependent receptor
OG0000354	fig|38307.14.peg.62	1224746.B932_1715	4.7e-129	467.2	ydfG		1.1.1.276,1.1.1.381	ko:K05886,ko:K16066	ko00240,ko00260,ko01100,map00240,map00260,map01100		R09289,R10851,R10852	RC00087,RC00525,RC03288	ko00000,ko00001,ko01000				S	Belongs to the short-chain dehydrogenases reductases (SDR) family
OG0000355	fig|1379734.5.peg.2494	290633.GOX0241	0.0	1167.9	lepA	GO:0000166,GO:0001882,GO:0001883,GO:0003674,GO:0003676,GO:0003723,GO:0003746,GO:0003824,GO:0003924,GO:0005488,GO:0005515,GO:0005525,GO:0005575,GO:0005622,GO:0005623,GO:0005737,GO:0005829,GO:0005886,GO:0006412,GO:0006414,GO:0006518,GO:0006807,GO:0006950,GO:0006970,GO:0008135,GO:0008150,GO:0008152,GO:0009058,GO:0009059,GO:0009266,GO:0009268,GO:0009409,GO:0009628,GO:0009651,GO:0009987,GO:0010467,GO:…		ko:K03596	ko05134,map05134				ko00000,ko00001				M	Required for accurate and efficient protein synthesis under certain stress conditions. May act as a fidelity factor of the translation reaction, by catalyzing a one-codon backward translocation of tRNAs on improperly translocated ribosomes. Back- translocation proceeds from a post-translocation (POST) complex to a pre-translocation (PRE) complex, thus giving elongation factor G a second chance to…
OG0000356	fig|547.452.peg.686	1045856.EcWSU1_03117	3.3e-211	740.7	ompC	GO:0005575,GO:0005623,GO:0006810,GO:0006811,GO:0006820,GO:0006869,GO:0006950,GO:0006974,GO:0008150,GO:0009279,GO:0009987,GO:0010876,GO:0015711,GO:0015748,GO:0015914,GO:0016020,GO:0016021,GO:0019867,GO:0030312,GO:0030313,GO:0031224,GO:0031230,GO:0031975,GO:0033036,GO:0033554,GO:0044425,GO:0044462,GO:0044464,GO:0045203,GO:0050896,GO:0051179,GO:0051234,GO:0051716,GO:0071702,GO:0071944		ko:K09475	ko01501,ko02020,map01501,map02020				ko00000,ko00001,ko02000	1.B.1.1.3		iEC042_1314.EC042_2456,iUMNK88_1353.UMNK88_2764	M	Belongs to the Gram-negative porin family
OG0000357	fig|1141663.20.peg.3345	1141663.OOC_16164	0.0	1300.8	iolC		2.7.1.92	ko:K03338	ko00562,ko01100,ko01120,map00562,map01100,map01120		R05661	RC00002,RC00017	ko00000,ko00001,ko01000				G	COG0524 Sugar kinases, ribokinase family
OG0000358	fig|104102.32.peg.956	178901.AmDm5_0894	2.6e-100	372.1	ppiC		5.2.1.8	ko:K01802,ko:K03769,ko:K07533					ko00000,ko01000,ko03110				M	peptidylprolyl isomerase
OG0000359	fig|38307.10.peg.2307	1224746.B932_2030	4.6e-241	840.1													EGP	Major facilitator Superfamily
OG0000360	fig|547.452.peg.3657	1045856.EcWSU1_03160	9.4e-129	466.1	nuoB	GO:0003674,GO:0003824,GO:0003954,GO:0005488,GO:0005575,GO:0005623,GO:0005886,GO:0006091,GO:0006119,GO:0006120,GO:0006139,GO:0006163,GO:0006725,GO:0006753,GO:0006793,GO:0006796,GO:0006807,GO:0006810,GO:0006811,GO:0006812,GO:0008137,GO:0008150,GO:0008152,GO:0009060,GO:0009117,GO:0009123,GO:0009126,GO:0009141,GO:0009144,GO:0009150,GO:0009161,GO:0009167,GO:0009199,GO:0009205,GO:0009259,GO:0009987,GO:…	1.6.5.3	ko:K00331,ko:K13380	ko00190,ko01100,map00190,map01100	M00144	R11945	RC00061	ko00000,ko00001,ko00002,ko01000	3.D.1		iYL1228.KPN_02677	C	NDH-1 shuttles electrons from NADH, via FMN and iron- sulfur (Fe-S) centers, to quinones in the respiratory chain. The immediate electron acceptor for the enzyme in this species is believed to be ubiquinone. Couples the redox reaction to proton translocation (for every two electrons transferred, four hydrogen ions are translocated across the cytoplasmic membrane), and thus conserves the redox ene…
OG0000361	fig|1141663.20.peg.3841	1141663.OOC_18532	5.7e-169	600.1	ispA	GO:0003674,GO:0003824,GO:0004161,GO:0004337,GO:0004659,GO:0005575,GO:0005622,GO:0005623,GO:0005737,GO:0005829,GO:0006629,GO:0006644,GO:0006720,GO:0006721,GO:0006793,GO:0006796,GO:0008150,GO:0008152,GO:0008299,GO:0008610,GO:0008654,GO:0009058,GO:0009987,GO:0016114,GO:0016740,GO:0016765,GO:0019637,GO:0033383,GO:0033384,GO:0044237,GO:0044238,GO:0044249,GO:0044255,GO:0044424,GO:0044444,GO:0044464,GO:…	2.5.1.1,2.5.1.10,2.5.1.29,2.5.1.90	ko:K00795,ko:K02523,ko:K13789	ko00900,ko01100,ko01110,ko01130,map00900,map01100,map01110,map01130	M00364,M00366	R01658,R02003,R02061,R09248	RC00279	ko00000,ko00001,ko00002,ko01000,ko01006			iPC815.YPO3176,iSFV_1184.SFV_0386	H	Belongs to the FPP GGPP synthase family
OG0000362	fig|586.32.peg.3118	520999.PROVALCAL_01346	0.0	1437.6	speC	GO:0003674,GO:0003824,GO:0004586,GO:0005488,GO:0005575,GO:0005622,GO:0005623,GO:0005737,GO:0005829,GO:0006576,GO:0006595,GO:0006596,GO:0006807,GO:0008144,GO:0008150,GO:0008152,GO:0008216,GO:0008295,GO:0009058,GO:0009308,GO:0009309,GO:0009987,GO:0016829,GO:0016830,GO:0016831,GO:0019842,GO:0030170,GO:0034641,GO:0036094,GO:0042401,GO:0043167,GO:0043168,GO:0044106,GO:0044237,GO:0044249,GO:0044271,GO:…	4.1.1.17,4.1.1.19	ko:K01581,ko:K01584,ko:K01585	ko00330,ko00480,ko01100,ko01110,ko01130,map00330,map00480,map01100,map01110,map01130	M00133,M00134	R00566,R00670	RC00299	ko00000,ko00001,ko00002,ko01000			iECW_1372.ECW_m0743,iEcHS_1320.EcHS_A3126,iWFL_1372.ECW_m0743	E	Orn Lys Arg decarboxylase, major domain protein
OG0000363	fig|571.837.peg.4865	571.MC52_28035	5.5e-166	590.1	menB	GO:0003674,GO:0003824,GO:0005488,GO:0005575,GO:0005622,GO:0005623,GO:0005737,GO:0005829,GO:0006732,GO:0008150,GO:0008152,GO:0008935,GO:0009058,GO:0009108,GO:0009233,GO:0009234,GO:0009987,GO:0016829,GO:0016830,GO:0016833,GO:0042180,GO:0042181,GO:0043167,GO:0043168,GO:0044237,GO:0044249,GO:0044281,GO:0044283,GO:0044424,GO:0044444,GO:0044464,GO:0051186,GO:0051188,GO:0071704,GO:0071890,GO:1901576,GO:…	4.1.3.36	ko:K01661	ko00130,ko01100,ko01110,map00130,map01100,map01110	M00116	R07263	RC01923	ko00000,ko00001,ko00002,ko01000			iJN678.menB,iYL1228.KPN_02660	H	Converts o-succinylbenzoyl-CoA (OSB-CoA) to 1,4- dihydroxy-2-naphthoyl-CoA (DHNA-CoA)
OG0000364	fig|1141663.20.peg.2214	1141663.OOC_10701	0.0	1140.6	argS	GO:0003674,GO:0003824,GO:0004812,GO:0004814,GO:0005575,GO:0005622,GO:0005623,GO:0005737,GO:0005829,GO:0006082,GO:0006139,GO:0006399,GO:0006412,GO:0006418,GO:0006420,GO:0006518,GO:0006520,GO:0006725,GO:0006807,GO:0008150,GO:0008152,GO:0009058,GO:0009059,GO:0009987,GO:0010467,GO:0016070,GO:0016874,GO:0016875,GO:0019538,GO:0019752,GO:0034641,GO:0034645,GO:0034660,GO:0043038,GO:0043039,GO:0043043,GO:…	6.1.1.19	ko:K01887	ko00970,map00970	M00359,M00360	R03646	RC00055,RC00523	ko00000,ko00001,ko00002,ko01000,ko01007,ko03016,ko03029			iECABU_c1320.ECABU_c21380,iECNA114_1301.ECNA114_1940,iECSE_1348.ECSE_2111,iECSF_1327.ECSF_1736,iEcolC_1368.EcolC_1756,iJN746.PP_5089,iLF82_1304.LF82_0128,iNRG857_1313.NRG857_09405,iUMNK88_1353.UMNK88_2348,ic_1306.c2291	J	Arginyl-tRNA synthetase
OG0000365	fig|941463.13.peg.1139	1088869.GMO_00400	2.1e-105	388.7	nagB	GO:0003674,GO:0003824,GO:0004342,GO:0005488,GO:0005515,GO:0005575,GO:0005622,GO:0005623,GO:0005737,GO:0005829,GO:0006040,GO:0006044,GO:0006046,GO:0006047,GO:0006048,GO:0006054,GO:0006082,GO:0006139,GO:0006725,GO:0006793,GO:0006807,GO:0008150,GO:0008152,GO:0009056,GO:0009058,GO:0009225,GO:0009226,GO:0009987,GO:0016054,GO:0016787,GO:0016853,GO:0016860,GO:0016861,GO:0016999,GO:0017001,GO:0017144,GO:…	3.1.1.31,3.5.99.6	ko:K01057,ko:K02080,ko:K02564	ko00030,ko00052,ko00520,ko01100,ko01110,ko01120,ko01130,ko01200,map00030,map00052,map00520,map01100,map01110,map01120,map01130,map01200	M00004,M00006,M00008	R00765,R02035,R08365	RC00163,RC00537	ko00000,ko00001,ko00002,ko01000			iB21_1397.B21_02959,iECB_1328.ECB_03008,iECD_1391.ECD_03008,iECNA114_1301.ECNA114_3225,iECSF_1327.ECSF_2979,iYO844.BSU02360,iYO844.BSU35020,iZ_1308.Z0825	G	Catalyzes the reversible isomerization-deamination of glucosamine 6-phosphate (GlcN6P) to form fructose 6-phosphate (Fru6P) and ammonium ion
OG0000366	fig|244366.503.peg.611	573.JG24_20310	1e-223	782.3	ssuD		1.14.14.5	ko:K04091	ko00920,map00920		R07210,R10206	RC01779,RC02556	ko00000,ko00001,ko01000				C	Catalyzes the desulfonation of aliphatic sulfonates
OG0000367	fig|38307.15.peg.1851	1307834.BARL01000003_gene1838	1.5e-220	771.9	hisD	GO:0000105,GO:0003674,GO:0003824,GO:0004399,GO:0005488,GO:0005575,GO:0005622,GO:0005623,GO:0005737,GO:0005829,GO:0006082,GO:0006520,GO:0006547,GO:0006725,GO:0006807,GO:0008150,GO:0008152,GO:0008652,GO:0009058,GO:0009987,GO:0016053,GO:0016491,GO:0016614,GO:0016616,GO:0018130,GO:0019438,GO:0019752,GO:0030145,GO:0034641,GO:0043167,GO:0043169,GO:0043436,GO:0044237,GO:0044238,GO:0044249,GO:0044281,GO:…	1.1.1.23,1.1.1.308	ko:K00013,ko:K15509	ko00340,ko01100,ko01110,ko01230,map00340,map01100,map01110,map01230	M00026	R01158,R01163,R03012	RC00099,RC00242,RC00463	ko00000,ko00001,ko00002,ko01000			iYO844.BSU34910	E	Catalyzes the sequential NAD-dependent oxidations of L- histidinol to L-histidinaldehyde and then to L-histidine
OG0000368	fig|1379734.6.peg.1878	1224746.B932_3528	7.2e-168	596.7	ispB	GO:0003674,GO:0003824,GO:0004659,GO:0005488,GO:0005515,GO:0005575,GO:0005622,GO:0005623,GO:0005737,GO:0005829,GO:0006066,GO:0006629,GO:0006720,GO:0006732,GO:0006733,GO:0006743,GO:0006744,GO:0008150,GO:0008152,GO:0008299,GO:0008610,GO:0009058,GO:0009108,GO:0009987,GO:0016093,GO:0016094,GO:0016740,GO:0016765,GO:0042180,GO:0042181,GO:0042802,GO:0044237,GO:0044238,GO:0044249,GO:0044255,GO:0044281,GO:…	2.5.1.30,2.5.1.90	ko:K00805,ko:K02523	ko00900,ko01110,map00900,map01110		R09247,R09248	RC00279	ko00000,ko00001,ko01000,ko01006			iYL1228.KPN_03597,ic_1306.c3945	H	Belongs to the FPP GGPP synthase family
OG0000369	fig|941463.10.peg.2587	290633.GOX1961	1e-122	446.0	dnaQ	GO:0003674,GO:0003824,GO:0004518,GO:0004527,GO:0005575,GO:0005622,GO:0005623,GO:0005737,GO:0005829,GO:0006139,GO:0006259,GO:0006260,GO:0006261,GO:0006281,GO:0006725,GO:0006807,GO:0006950,GO:0006974,GO:0008150,GO:0008152,GO:0008408,GO:0009058,GO:0009059,GO:0009360,GO:0009987,GO:0016787,GO:0016788,GO:0032991,GO:0033554,GO:0034641,GO:0034645,GO:0042575,GO:0043170,GO:0044237,GO:0044238,GO:0044249,GO:…	2.7.7.7,3.1.26.4	ko:K02342,ko:K14159	ko00230,ko00240,ko01100,ko03030,ko03430,ko03440,map00230,map00240,map01100,map03030,map03430,map03440	M00260	R00375,R00376,R00377,R00378	RC02795	ko00000,ko00001,ko00002,ko01000,ko03032,ko03400				L	DNA polymerase III is a complex, multichain enzyme responsible for most of the replicative synthesis in bacteria. The epsilon subunit contain the editing function and is a proofreading 3'-5' exonuclease
OG0000370	fig|38307.14.peg.1605	1224746.B932_1449	3.1e-240	837.4	amtB			ko:K03320					ko00000,ko02000	1.A.11			U	Ammonium transporter
OG0000371	fig|61652.30.peg.2034	1249634.D781_0240	3.1e-178	630.9	birA	GO:0000166,GO:0000976,GO:0000984,GO:0001017,GO:0001067,GO:0003674,GO:0003676,GO:0003677,GO:0003690,GO:0003824,GO:0004077,GO:0005488,GO:0005515,GO:0005524,GO:0005575,GO:0006082,GO:0006464,GO:0006732,GO:0006766,GO:0006767,GO:0006768,GO:0006790,GO:0006807,GO:0008144,GO:0008150,GO:0008152,GO:0009058,GO:0009102,GO:0009108,GO:0009110,GO:0009305,GO:0009374,GO:0009987,GO:0016053,GO:0016874,GO:0016879,GO:…	2.7.1.33,6.3.4.15	ko:K01947,ko:K03524,ko:K04096	ko00770,ko00780,ko01100,map00770,map00780,map01100	M00120	R01074,R02971,R03018,R04391,R05145	RC00002,RC00017,RC00043,RC00070,RC00096,RC02896	ko00000,ko00001,ko00002,ko01000,ko03000				K	Acts both as a biotin-- acetyl-CoA-carboxylase ligase and a biotin-operon repressor. In the presence of ATP, BirA activates biotin to form the BirA-biotinyl-5'-adenylate (BirA-bio- 5'-AMP or holoBirA) complex. HoloBirA can either transfer the biotinyl moiety to the biotin carboxyl carrier protein (BCCP) subunit of acetyl-CoA carboxylase, or bind to the biotin operator site and inhibit transcripti…
OG0000372	fig|1379734.4.peg.1782	290633.GOX1821	4.2e-89	334.0	fabZ	GO:0003674,GO:0003824,GO:0016829,GO:0016835,GO:0016836,GO:0019171	3.5.1.108,4.2.1.59	ko:K02372,ko:K16363	ko00061,ko00540,ko00780,ko01100,ko01212,map00061,map00540,map00780,map01100,map01212	M00060,M00083,M00572	R04428,R04535,R04537,R04544,R04568,R04587,R04954,R04965,R07764,R10117,R10121	RC00166,RC00300,RC00831,RC01095	ko00000,ko00001,ko00002,ko01000,ko01004,ko01005				I	Involved in unsaturated fatty acids biosynthesis. Catalyzes the dehydration of short chain beta-hydroxyacyl-ACPs and long chain saturated and unsaturated beta-hydroxyacyl-ACPs
OG0000373	fig|547.452.peg.244	1399774.JDWH01000001_gene2515	3.5e-225	787.3	hpaG		4.1.1.68	ko:K05921	ko00350,ko01120,ko01220,map00350,map01120,map01220	M00533	R04134,R04380	RC01085,RC02669	ko00000,ko00001,ko00002,ko01000			iECO111_1330.ECO111_5214,iEcHS_1320.EcHS_A4584	Q	4-hydroxyphenylacetate degradation bifunctional isomerase
OG0000374	fig|59814.137.peg.750	1076550.LH22_04035	0.0	1080.5	kefB	GO:0003674,GO:0005215,GO:0005575,GO:0005623,GO:0005886,GO:0005887,GO:0006810,GO:0006811,GO:0006812,GO:0006813,GO:0008150,GO:0008324,GO:0009987,GO:0015075,GO:0015318,GO:0015672,GO:0016020,GO:0016021,GO:0022857,GO:0022890,GO:0030001,GO:0031224,GO:0031226,GO:0034220,GO:0044425,GO:0044459,GO:0044464,GO:0051179,GO:0051234,GO:0055085,GO:0071804,GO:0071805,GO:0071944,GO:0098655,GO:0098660,GO:0098662		ko:K03455,ko:K11747					ko00000,ko02000	2.A.37,2.A.37.1.2		iB21_1397.B21_03153,iEC55989_1330.EC55989_3754,iECBD_1354.ECBD_0398,iECB_1328.ECB_03201,iECD_1391.ECD_03201,iECO26_1355.ECO26_4439,iECSE_1348.ECSE_3612,iECW_1372.ECW_m3606,iEKO11_1354.EKO11_0394,iEcHS_1320.EcHS_A3547,iSFV_1184.SFV_3356,iSSON_1240.SSON_3481,iWFL_1372.ECW_m3606,iYL1228.KPN_03736	P	Pore-forming subunit of a potassium efflux system that confers protection against electrophiles. Catalyzes K( ) H( ) antiport
OG0000375	fig|1141663.20.peg.823	1141663.OOC_03967	0.0	1792.7	yfcU	GO:0003674,GO:0005215,GO:0005575,GO:0005623,GO:0006810,GO:0008150,GO:0009279,GO:0009297,GO:0009987,GO:0015267,GO:0015288,GO:0015473,GO:0016020,GO:0016043,GO:0019867,GO:0022607,GO:0022803,GO:0022829,GO:0022857,GO:0030030,GO:0030031,GO:0030312,GO:0030313,GO:0031975,GO:0043711,GO:0044085,GO:0044462,GO:0044464,GO:0051179,GO:0051234,GO:0055085,GO:0071840,GO:0071944											U	COG3188 P pilus assembly protein, porin PapC
OG0000376	fig|1502842.7.peg.1679	663932.KB902575_gene3183	0.0	1667.5	traA												L	Conjugal transfer protein
OG0000377	fig|1141661.6.peg.603	520999.PROVALCAL_03383	2.7e-290	1003.8	katA		1.11.1.6	ko:K03781	ko00380,ko00630,ko01110,ko01130,ko01200,ko04011,ko04016,ko04068,ko04146,ko04211,ko04212,ko04213,ko05014,map00380,map00630,map01110,map01130,map01200,map04011,map04016,map04068,map04146,map04211,map04212,map04213,map05014	M00532	R00009,R00602,R02670	RC00034,RC00767,RC02141,RC02755	ko00000,ko00001,ko00002,ko01000				P	Belongs to the catalase family
OG0000378	fig|586.33.peg.4009	1141663.OOC_03062	4.5e-210	736.9	rffG	GO:0000271,GO:0003674,GO:0003824,GO:0005975,GO:0005976,GO:0006629,GO:0008150,GO:0008152,GO:0008460,GO:0008610,GO:0008653,GO:0009058,GO:0009059,GO:0009103,GO:0009987,GO:0016051,GO:0016829,GO:0016835,GO:0016836,GO:0033692,GO:0034637,GO:0034645,GO:0043170,GO:0044237,GO:0044238,GO:0044249,GO:0044255,GO:0044260,GO:0044262,GO:0044264,GO:0045226,GO:0046379,GO:0071704,GO:1901135,GO:1901137,GO:1901576,GO:…	4.2.1.46	ko:K01710	ko00521,ko00523,ko00525,ko01055,ko01130,map00521,map00523,map00525,map01055,map01130	M00793	R06513	RC00402	ko00000,ko00001,ko00002,ko01000			iECNA114_1301.ECNA114_3926,iECSF_1327.ECSF_3628	M	Belongs to the NAD(P)-dependent epimerase dehydratase family. dTDP-glucose dehydratase subfamily
OG0000379	fig|38307.20.peg.2612	1224746.B932_1965	3.9e-152	544.3	ywkB			ko:K07088					ko00000				S	Membrane transport protein
OG0000380	fig|586.32.peg.667	520999.PROVALCAL_02447	8.5e-241	839.3	cysG		1.3.1.76,2.1.1.107,2.1.1.131,3.7.1.12,4.2.1.75,4.99.1.3,4.99.1.4	ko:K02302,ko:K02303,ko:K02304,ko:K03795,ko:K13541,ko:K13542	ko00860,ko01100,ko01110,ko01120,map00860,map01100,map01110,map01120	M00121	R02864,R03165,R03194,R03947,R05180,R05807,R05809,R07772	RC00003,RC00871,RC01012,RC01034,RC01293,RC01545,RC01861,RC02097,RC03471	ko00000,ko00001,ko00002,ko01000			iJN746.PP_3999	H	Multifunctional enzyme that catalyzes the SAM-dependent methylations of uroporphyrinogen III at position C-2 and C-7 to form precorrin-2 via precorrin-1. Then it catalyzes the NAD- dependent ring dehydrogenation of precorrin-2 to yield sirohydrochlorin. Finally, it catalyzes the ferrochelation of sirohydrochlorin to yield siroheme
OG0000381	fig|244366.503.peg.4506	573.JG24_23685	8.9e-192	676.0	trpS	GO:0003674,GO:0003824,GO:0004812,GO:0004830,GO:0005575,GO:0005622,GO:0005623,GO:0005737,GO:0005829,GO:0006082,GO:0006139,GO:0006399,GO:0006412,GO:0006418,GO:0006436,GO:0006518,GO:0006520,GO:0006725,GO:0006807,GO:0008150,GO:0008152,GO:0009058,GO:0009059,GO:0009987,GO:0010467,GO:0016070,GO:0016874,GO:0016875,GO:0019538,GO:0019752,GO:0034641,GO:0034645,GO:0034660,GO:0043038,GO:0043039,GO:0043043,GO:…	6.1.1.2	ko:K01867	ko00970,map00970	M00359,M00360	R03664	RC00055,RC00523	ko00000,ko00001,ko00002,ko01000,ko01007,ko03016			iAF1260.b3384,iB21_1397.B21_03188,iBWG_1329.BWG_3075,iEC042_1314.EC042_3645,iECBD_1354.ECBD_0363,iECB_1328.ECB_03236,iECDH10B_1368.ECDH10B_3559,iECDH1ME8569_1439.ECDH1ME8569_3263,iECD_1391.ECD_03236,iECUMN_1333.ECUMN_3842,iECW_1372.ECW_m3639,iEKO11_1354.EKO11_0361,iEcDH1_1363.EcDH1_0329,iEcHS_1320.EcHS_A3580,iEcolC_1368.EcolC_0329,iJO1366.b3384,iLF82_1304.LF82_2316,iNRG857_1313.NRG857_16750,iPC81…	J	Tryptophanyl-tRNA synthetase
OG0000382	fig|1379734.3.peg.1507	290633.GOX2407	3.4e-95	354.4				ko:K03088					ko00000,ko03021				K	Sigma-70, region 4
OG0000383	fig|547.452.peg.1872	1045856.EcWSU1_02738	5e-262	909.8	sdaA	GO:0003674,GO:0003824,GO:0003941,GO:0005575,GO:0005622,GO:0005623,GO:0005737,GO:0005829,GO:0006082,GO:0006520,GO:0006563,GO:0006565,GO:0006807,GO:0008150,GO:0008152,GO:0009056,GO:0009063,GO:0009069,GO:0009071,GO:0009987,GO:0016054,GO:0016829,GO:0016840,GO:0016841,GO:0019752,GO:0043436,GO:0044237,GO:0044238,GO:0044248,GO:0044281,GO:0044282,GO:0044424,GO:0044444,GO:0044464,GO:0046395,GO:0071704,GO:…	4.3.1.17	ko:K01752	ko00260,ko00270,ko01100,ko01110,ko01130,ko01200,ko01230,map00260,map00270,map01100,map01110,map01130,map01200,map01230		R00220,R00590	RC00331,RC02600	ko00000,ko00001,ko01000			iECUMN_1333.ECUMN_2106	E	PFAM Serine dehydratase alpha chain
OG0000384	fig|82986.10.peg.3391	642227.HA49_02940	4.4e-100	370.5	kefG			ko:K11748					ko00000,ko02000	2.A.37.1.2			S	Regulatory subunit of a potassium efflux system that confers protection against electrophiles. Required for full activity of KefB
OG0000385	fig|38307.8.peg.152	1307834.BARL01000004_gene2061	1.9e-196	691.8	dprA			ko:K04096					ko00000				LU	Rossmann fold nucleotide-binding protein involved in DNA uptake
OG0000386	fig|1379734.7.peg.2380	290633.GOX0071	1e-265	922.2	cls			ko:K06131	ko00564,ko01100,map00564,map01100		R07390	RC00017	ko00000,ko00001,ko01000				I	Catalyzes the reversible phosphatidyl group transfer from one phosphatidylglycerol molecule to another to form cardiolipin (CL) (diphosphatidylglycerol) and glycerol
OG0000387	fig|543.856.peg.396	1006004.GBAG_0017	1.7e-126	458.8	ubiE	GO:0003674,GO:0003824,GO:0005575,GO:0005622,GO:0005623,GO:0005737,GO:0005886,GO:0006732,GO:0006733,GO:0006743,GO:0006744,GO:0008150,GO:0008152,GO:0008168,GO:0008169,GO:0008425,GO:0008757,GO:0009058,GO:0009108,GO:0009233,GO:0009234,GO:0009987,GO:0016020,GO:0016740,GO:0016741,GO:0030580,GO:0032259,GO:0040007,GO:0042180,GO:0042181,GO:0043333,GO:0044237,GO:0044249,GO:0044281,GO:0044283,GO:0044424,GO:…	2.1.1.163,2.1.1.201	ko:K03183	ko00130,ko01100,ko01110,map00130,map01100,map01110	M00116,M00117	R04990,R04993,R06859,R08774,R09736	RC00003,RC01253,RC01662	ko00000,ko00001,ko00002,ko01000			iAF1260.b3833,iBWG_1329.BWG_3511,iE2348C_1286.E2348C_4147,iEC042_1314.EC042_4213,iEC55989_1330.EC55989_4310,iECDH10B_1368.ECDH10B_4024,iECDH1ME8569_1439.ECDH1ME8569_3712,iECH74115_1262.ECH74115_5274,iECIAI1_1343.ECIAI1_4028,iECIAI39_1322.ECIAI39_3162,iECO103_1326.ECO103_4330,iECO111_1330.ECO111_4661,iECO26_1355.ECO26_4752,iECSE_1348.ECSE_4121,iECSP_1301.ECSP_4888,iECUMN_1333.ECUMN_4359,iECW_1372.…	H	Methyltransferase required for the conversion of demethylmenaquinol (DMKH2) to menaquinol (MKH2) and the conversion of 2-polyprenyl-6-methoxy-1,4-benzoquinol (DDMQH2) to 2- polyprenyl-3-methyl-6-methoxy-1,4-benzoquinol (DMQH2)
OG0000388	fig|571.837.peg.5117	571.MC52_05705	1.1e-66	259.2	mscL	GO:0003674,GO:0005215,GO:0005216,GO:0005488,GO:0005515,GO:0005575,GO:0005623,GO:0005886,GO:0005887,GO:0006810,GO:0006811,GO:0006884,GO:0008150,GO:0008361,GO:0008381,GO:0009987,GO:0009992,GO:0015075,GO:0015267,GO:0015318,GO:0016020,GO:0016021,GO:0016043,GO:0019725,GO:0022803,GO:0022836,GO:0022838,GO:0022857,GO:0030104,GO:0031224,GO:0031226,GO:0032535,GO:0034220,GO:0042592,GO:0042802,GO:0044425,GO:…		ko:K03282					ko00000,ko02000	1.A.22.1			M	Channel that opens in response to stretch forces in the membrane lipid bilayer. May participate in the regulation of osmotic pressure changes within the cell
OG0000389	fig|6666666.594943.peg.980	1005995.GTPT_1465	3.8e-235	820.5	hisS	GO:0003674,GO:0003824,GO:0004812,GO:0004821,GO:0005575,GO:0005618,GO:0005622,GO:0005623,GO:0005737,GO:0005829,GO:0005886,GO:0006082,GO:0006139,GO:0006399,GO:0006412,GO:0006418,GO:0006427,GO:0006518,GO:0006520,GO:0006725,GO:0006807,GO:0008150,GO:0008152,GO:0009058,GO:0009059,GO:0009987,GO:0010467,GO:0016020,GO:0016070,GO:0016874,GO:0016875,GO:0019538,GO:0019752,GO:0030312,GO:0034641,GO:0034645,GO:…	6.1.1.21	ko:K01892	ko00970,map00970	M00359,M00360	R03655	RC00055,RC00523	ko00000,ko00001,ko00002,ko01000,ko01007,ko03016			iE2348C_1286.E2348C_2797,iECNA114_1301.ECNA114_2592,iECSF_1327.ECSF_2358	J	Histidyl-tRNA synthetase
OG0000390	fig|61652.30.peg.564	1249634.D781_2225	0.0	1661.4													IQ	Beta-ketoacyl synthase, C-terminal domain
OG0000391	fig|104102.32.peg.1888	634452.APA01_17860	9.9e-43	179.1	groS	GO:0003674,GO:0005488,GO:0005515,GO:0005575,GO:0005622,GO:0005623,GO:0005737,GO:0005829,GO:0006457,GO:0006458,GO:0006950,GO:0006986,GO:0008150,GO:0009266,GO:0009408,GO:0009628,GO:0009987,GO:0010033,GO:0016032,GO:0016465,GO:0019058,GO:0019068,GO:0032991,GO:0035966,GO:0042221,GO:0042802,GO:0043167,GO:0043169,GO:0044403,GO:0044419,GO:0044424,GO:0044444,GO:0044445,GO:0044464,GO:0046872,GO:0050896,GO:…		ko:K04078					ko00000,ko03029,ko03110				O	Binds to Cpn60 in the presence of Mg-ATP and suppresses the ATPase activity of the latter
OG0000392	fig|59814.137.peg.100	1484158.PSNIH1_14835	0.0	1274.2	flhA	GO:0005575,GO:0005623,GO:0005886,GO:0006996,GO:0008150,GO:0009987,GO:0016020,GO:0016043,GO:0022607,GO:0030030,GO:0030031,GO:0044085,GO:0044464,GO:0044780,GO:0044781,GO:0070925,GO:0071840,GO:0071944		ko:K02400	ko02040,map02040				ko00000,ko00001,ko02035,ko02044	3.A.6.2,3.A.6.3			N	Required for formation of the rod structure of the flagellar apparatus. Together with FliI and FliH, may constitute the export apparatus of flagellin
OG0000393	fig|61645.320.peg.1810	1399774.JDWH01000008_gene2153	2.3e-245	854.4	serS	GO:0000287,GO:0003674,GO:0003824,GO:0004812,GO:0004828,GO:0005488,GO:0005515,GO:0005575,GO:0005622,GO:0005623,GO:0005737,GO:0005829,GO:0006082,GO:0006139,GO:0006399,GO:0006412,GO:0006418,GO:0006434,GO:0006518,GO:0006520,GO:0006725,GO:0006807,GO:0008150,GO:0008152,GO:0008652,GO:0009058,GO:0009059,GO:0009069,GO:0009070,GO:0009987,GO:0010467,GO:0016053,GO:0016070,GO:0016259,GO:0016260,GO:0016874,GO:…	6.1.1.11	ko:K01875	ko00970,map00970	M00359,M00360	R03662,R08218	RC00055,RC00523	ko00000,ko00001,ko00002,ko01000,ko01007,ko03016			iAF987.Gmet_3528,iSDY_1059.SDY_2368	J	Catalyzes the attachment of serine to tRNA(Ser). Is also able to aminoacylate tRNA(Sec) with serine, to form the misacylated tRNA L-seryl-tRNA(Sec), which will be further converted into selenocysteinyl-tRNA(Sec)
OG0000394	fig|61645.320.peg.1516	1045856.EcWSU1_02775	1.5e-112	412.1	eda	GO:0003674,GO:0003824,GO:0005488,GO:0005515,GO:0005575,GO:0005622,GO:0005623,GO:0005737,GO:0005829,GO:0008675,GO:0008700,GO:0008948,GO:0016829,GO:0016830,GO:0016831,GO:0016832,GO:0016833,GO:0042802,GO:0044424,GO:0044444,GO:0044464,GO:0106009	4.1.2.14,4.1.3.42	ko:K01625	ko00030,ko00630,ko01100,ko01120,ko01200,map00030,map00630,map01100,map01120,map01200	M00008,M00061,M00308,M00631	R00470,R05605	RC00307,RC00308,RC00435	ko00000,ko00001,ko00002,ko01000			iECOK1_1307.ECOK1_1968,iYL1228.KPN_02365	G	2-dehydro-3-deoxyphosphogluconate aldolase 4-hydroxy-2-oxoglutarate aldolase
OG0000395	fig|941463.10.peg.915	290633.GOX1678	0.0	1718.7	secA	GO:0000166,GO:0002790,GO:0003674,GO:0003824,GO:0005215,GO:0005488,GO:0005515,GO:0005524,GO:0005575,GO:0005622,GO:0005623,GO:0005737,GO:0005829,GO:0005886,GO:0005887,GO:0006457,GO:0006605,GO:0006810,GO:0006886,GO:0008104,GO:0008144,GO:0008150,GO:0008320,GO:0008565,GO:0009306,GO:0009987,GO:0015031,GO:0015399,GO:0015405,GO:0015440,GO:0015450,GO:0015462,GO:0015627,GO:0015628,GO:0015833,GO:0016020,GO:…		ko:K03070	ko02024,ko03060,ko03070,map02024,map03060,map03070	M00335			ko00000,ko00001,ko00002,ko02044	3.A.5.1,3.A.5.10,3.A.5.2,3.A.5.4			U	Part of the Sec protein translocase complex. Interacts with the SecYEG preprotein conducting channel. Has a central role in coupling the hydrolysis of ATP to the transfer of proteins into and across the cell membrane, serving both as a receptor for the preprotein-SecB complex and as an ATP-driven molecular motor driving the stepwise translocation of polypeptide chains across the membrane
OG0000396	fig|586.33.peg.4241	1141663.OOC_06712	7.6e-263	912.5	tilS	GO:0002097,GO:0002101,GO:0002136,GO:0003674,GO:0003824,GO:0005488,GO:0005515,GO:0005575,GO:0005622,GO:0005623,GO:0005737,GO:0005829,GO:0006139,GO:0006396,GO:0006399,GO:0006400,GO:0006725,GO:0006807,GO:0008033,GO:0008150,GO:0008152,GO:0009451,GO:0009987,GO:0010467,GO:0016070,GO:0016874,GO:0016879,GO:0032267,GO:0034470,GO:0034641,GO:0034660,GO:0042802,GO:0043170,GO:0043412,GO:0044237,GO:0044238,GO:…	6.3.4.19	ko:K04075,ko:K14058			R09597	RC02633,RC02634	ko00000,ko01000,ko03016				D	Ligates lysine onto the cytidine present at position 34 of the AUA codon-specific tRNA(Ile) that contains the anticodon CAU, in an ATP-dependent manner. Cytidine is converted to lysidine, thus changing the amino acid specificity of the tRNA from methionine to isoleucine
OG0000397	fig|38307.17.peg.3428	1224746.B932_2736	9.9e-272	942.2	guaB	GO:0003674,GO:0003824,GO:0003938,GO:0005488,GO:0005515,GO:0005575,GO:0005622,GO:0005623,GO:0005737,GO:0005829,GO:0006139,GO:0006163,GO:0006164,GO:0006183,GO:0006725,GO:0006753,GO:0006793,GO:0006796,GO:0006807,GO:0008150,GO:0008152,GO:0009058,GO:0009116,GO:0009117,GO:0009119,GO:0009141,GO:0009142,GO:0009144,GO:0009145,GO:0009150,GO:0009152,GO:0009163,GO:0009165,GO:0009199,GO:0009201,GO:0009205,GO:…	1.1.1.205	ko:K00088	ko00230,ko00983,ko01100,ko01110,map00230,map00983,map01100,map01110	M00050	R01130,R08240	RC00143,RC02207	ko00000,ko00001,ko00002,ko01000,ko04147			iAPECO1_1312.APECO1_4018,iECABU_c1320.ECABU_c28100,iECP_1309.ECP_2510,iECSF_1327.ECSF_2349,iUTI89_1310.UTI89_C2826,ic_1306.c3027	F	Catalyzes the conversion of inosine 5'-phosphate (IMP) to xanthosine 5'-phosphate (XMP), the first committed and rate- limiting step in the de novo synthesis of guanine nucleotides, and therefore plays an important role in the regulation of cell growth
OG0000398	fig|442.40.peg.1996	1224746.B932_3783	2.1e-246	857.8	tibC			ko:K02841,ko:K02843	ko00540,ko01100,map00540,map01100	M00080			ko00000,ko00001,ko00002,ko01000,ko01003,ko01005		GT9		M	Glycosyltransferase family 9 (heptosyltransferase)
OG0000399	fig|38307.10.peg.633	1307834.BARL01000003_gene1530	2.5e-159	568.2	pstC	GO:0005575,GO:0005623,GO:0005886,GO:0005887,GO:0006810,GO:0006811,GO:0006817,GO:0006820,GO:0008150,GO:0009314,GO:0009628,GO:0010921,GO:0015698,GO:0016020,GO:0016021,GO:0019220,GO:0019222,GO:0031224,GO:0031226,GO:0031323,GO:0034220,GO:0035303,GO:0035435,GO:0040007,GO:0044110,GO:0044116,GO:0044117,GO:0044403,GO:0044419,GO:0044425,GO:0044459,GO:0044464,GO:0050789,GO:0050790,GO:0050794,GO:0050896,GO:…		ko:K02037,ko:K02038	ko02010,map02010	M00222			ko00000,ko00001,ko00002,ko02000	3.A.1.7		ic_1306.c4652	P	probably responsible for the translocation of the substrate across the membrane
OG0000400	fig|586.32.peg.2665	520999.PROVALCAL_02716	6.5e-154	550.1	pstA	GO:0003674,GO:0005215,GO:0005315,GO:0005575,GO:0005623,GO:0005886,GO:0005887,GO:0006810,GO:0006811,GO:0006817,GO:0006820,GO:0006950,GO:0006974,GO:0008150,GO:0009987,GO:0010921,GO:0015291,GO:0015318,GO:0015698,GO:0016020,GO:0016021,GO:0019220,GO:0019222,GO:0022804,GO:0022857,GO:0031224,GO:0031226,GO:0031323,GO:0033554,GO:0034220,GO:0035303,GO:0035435,GO:0040007,GO:0044110,GO:0044116,GO:0044117,GO:…		ko:K02037,ko:K02038	ko02010,map02010	M00222			ko00000,ko00001,ko00002,ko02000	3.A.1.7		iPC815.YPO4115,iYL1228.KPN_04131,iZ_1308.Z5217	P	Psort location CytoplasmicMembrane, score 10.00
OG0000401	fig|1141663.20.peg.3043	1141663.OOC_14689	1.1e-280	971.8	gltX	GO:0003674,GO:0003824,GO:0004812,GO:0004818,GO:0005488,GO:0005575,GO:0005622,GO:0005623,GO:0005737,GO:0005829,GO:0006082,GO:0006139,GO:0006399,GO:0006412,GO:0006418,GO:0006424,GO:0006518,GO:0006520,GO:0006725,GO:0006807,GO:0008150,GO:0008152,GO:0008270,GO:0009058,GO:0009059,GO:0009987,GO:0010467,GO:0016070,GO:0016874,GO:0016875,GO:0019538,GO:0019752,GO:0034641,GO:0034645,GO:0034660,GO:0043038,GO:…	6.1.1.17,6.1.1.24	ko:K01885,ko:K09698	ko00860,ko00970,ko01100,ko01110,ko01120,map00860,map00970,map01100,map01110,map01120	M00121,M00359,M00360	R03651,R05578	RC00055,RC00523	ko00000,ko00001,ko00002,ko01000,ko01007,ko02048,ko03016			iEC042_1314.EC042_2616,iIT341.HP0476	J	Catalyzes the attachment of glutamate to tRNA(Glu) in a two-step reaction glutamate is first activated by ATP to form Glu-AMP and then transferred to the acceptor end of tRNA(Glu)
OG0000402	fig|38307.13.peg.1973	1307834.BARL01000001_gene826	9.5e-181	639.4	fabK		1.3.1.9	ko:K02371	ko00061,ko01100,ko01212,map00061,map01100,map01212	M00083	R04429,R04724,R04955,R04958,R04961,R04966,R04969,R07765	RC00052,RC00076	ko00000,ko00001,ko00002,ko01000,ko01004				S	Nitronate monooxygenase
OG0000403	fig|38307.8.peg.925	1307834.BARL01000005_gene2712	1.3e-104	386.0	mar			ko:K05595					ko00000,ko02000	2.A.95.1			U	UPF0056 inner membrane protein
OG0000404	fig|586.33.peg.2556	1141663.OOC_04117	0.0	1666.4	dmsA		1.8.5.3	ko:K07306	ko00920,map00920		R09501	RC02555	ko00000,ko00001,ko01000,ko02000	5.A.3.3			C	Belongs to the prokaryotic molybdopterin-containing oxidoreductase family
OG0000405	fig|38307.15.peg.1373	1307834.BARL01000001_gene379	8.4e-294	1015.8	ade		3.5.4.2	ko:K01486	ko00230,ko01100,map00230,map01100		R01244	RC00477	ko00000,ko00001,ko01000				F	Belongs to the metallo-dependent hydrolases superfamily. Adenine deaminase family
OG0000406	fig|1597.523.peg.43	543734.LCABL_23950	1.1e-77	295.8	usp5			ko:K03499,ko:K06149					ko00000,ko02000	2.A.38.1,2.A.38.4			T	universal stress protein
OG0000407	fig|38307.20.peg.176	1224746.B932_1670	4.5e-128	464.2	rfbD			ko:K01992,ko:K09690	ko02010,map02010	M00250,M00254			ko00000,ko00001,ko00002,ko02000	3.A.1,3.A.1.103			GM	ABC-2 type transporter
OG0000408	fig|1141661.6.peg.2538	520999.PROVALCAL_00390	2.6e-149	534.6	proC		1.5.1.2	ko:K00286	ko00330,ko01100,ko01110,ko01130,ko01230,map00330,map01100,map01110,map01130,map01230	M00015	R01248,R01251,R03291,R03293	RC00054,RC00083	ko00000,ko00001,ko00002,ko01000				E	Catalyzes the reduction of 1-pyrroline-5-carboxylate (PCA) to L-proline
OG0000409	fig|376620.21.peg.813	1224746.B932_0354	7.7e-132	476.5	yebC	GO:0005575,GO:0005622,GO:0005623,GO:0005737,GO:0005829,GO:0044424,GO:0044444,GO:0044464											K	transcriptional regulatory protein
OG0000410	fig|941463.14.peg.2910	290633.GOX1252	1.4e-307	1061.6	mutL	GO:0003674,GO:0003676,GO:0003677,GO:0003697,GO:0003824,GO:0005488,GO:0005575,GO:0005622,GO:0005623,GO:0006139,GO:0006259,GO:0006281,GO:0006298,GO:0006725,GO:0006807,GO:0006950,GO:0006974,GO:0008150,GO:0008152,GO:0009987,GO:0016462,GO:0016787,GO:0016817,GO:0016818,GO:0016887,GO:0017111,GO:0032300,GO:0032991,GO:0033554,GO:0034641,GO:0043170,GO:0044237,GO:0044238,GO:0044260,GO:0044424,GO:0044464,GO:…		ko:K03572	ko03430,map03430				ko00000,ko00001,ko03400				L	This protein is involved in the repair of mismatches in DNA. It is required for dam-dependent methyl-directed DNA mismatch repair. May act as a molecular matchmaker , a protein that promotes the formation of a stable complex between two or more DNA-binding proteins in an ATP-dependent manner without itself being part of a final effector complex
OG0000411	fig|441.8.peg.819	290633.GOX1902	8e-291	1005.7	groL	GO:0000166,GO:0000287,GO:0003674,GO:0003824,GO:0005488,GO:0005515,GO:0005524,GO:0005575,GO:0005576,GO:0005622,GO:0005623,GO:0005737,GO:0005829,GO:0006457,GO:0006458,GO:0006950,GO:0008144,GO:0008150,GO:0009266,GO:0009314,GO:0009405,GO:0009408,GO:0009628,GO:0009966,GO:0009967,GO:0009986,GO:0009987,GO:0010646,GO:0010647,GO:0016032,GO:0016462,GO:0016465,GO:0016787,GO:0016817,GO:0016818,GO:0016887,GO:…		ko:K04077	ko03018,ko04212,ko04940,ko05134,ko05152,map03018,map04212,map04940,map05134,map05152				ko00000,ko00001,ko03019,ko03029,ko03110,ko04147				O	Prevents misfolding and promotes the refolding and proper assembly of unfolded polypeptides generated under stress conditions
OG0000412	fig|1379734.3.peg.1021	290633.GOX1523	2.1e-170	605.1	flhB			ko:K02401,ko:K13820	ko02040,map02040				ko00000,ko00001,ko02035,ko02044	3.A.6.2			N	Required for formation of the rod structure in the basal body of the flagellar apparatus. Together with FliI and FliH, may constitute the export apparatus of flagellin
OG0000413	fig|376620.21.peg.2190	1307834.BARL01000002_gene1006	1.7e-102	378.6	efp	GO:0003674,GO:0003676,GO:0003723,GO:0003746,GO:0005488,GO:0005575,GO:0005622,GO:0005623,GO:0005737,GO:0006412,GO:0006414,GO:0006518,GO:0006807,GO:0008135,GO:0008150,GO:0008152,GO:0009058,GO:0009059,GO:0009987,GO:0010467,GO:0019538,GO:0034641,GO:0034645,GO:0043043,GO:0043170,GO:0043603,GO:0043604,GO:0044237,GO:0044238,GO:0044249,GO:0044260,GO:0044267,GO:0044271,GO:0044424,GO:0044464,GO:0071704,GO:…		ko:K02356					ko00000,ko03012				J	Involved in peptide bond synthesis. Stimulates efficient translation and peptide-bond synthesis on native or reconstituted 70S ribosomes in vitro. Probably functions indirectly by altering the affinity of the ribosome for aminoacyl-tRNA, thus increasing their reactivity as acceptors for peptidyl transferase
OG0000414	fig|38307.14.peg.2988	1224746.B932_2124	9.8e-71	272.7	sufE	GO:0003674,GO:0006139,GO:0006396,GO:0006399,GO:0006400,GO:0006464,GO:0006725,GO:0006790,GO:0006807,GO:0006950,GO:0006979,GO:0008033,GO:0008047,GO:0008150,GO:0008152,GO:0009451,GO:0009987,GO:0010467,GO:0016043,GO:0016070,GO:0019538,GO:0022607,GO:0030234,GO:0031162,GO:0031163,GO:0034470,GO:0034641,GO:0034660,GO:0036211,GO:0043085,GO:0043170,GO:0043412,GO:0044085,GO:0044093,GO:0044237,GO:0044238,GO:…	2.8.1.7,4.4.1.16	ko:K02426,ko:K07125,ko:K11717	ko00450,ko01100,map00450,map01100		R03599,R11528	RC00961,RC01789,RC02313	ko00000,ko00001,ko01000			iSBO_1134.SBO_1451,iSFV_1184.SFV_1702,iSF_1195.SF1708,iSFxv_1172.SFxv_1916,iS_1188.S1841,iSbBS512_1146.SbBS512_E1880	S	SufE protein probably involved in Fe-S center assembly
OG0000415	fig|586.33.peg.1909	1141663.OOC_08163	5.2e-147	526.9	ybfF			ko:K01175					ko00000,ko01000				I	Hydrolase, alpha beta domain protein
OG0000416	fig|244366.503.peg.1828	573.JG24_13605	7.2e-247	859.4	tyrS	GO:0003674,GO:0003824,GO:0004812,GO:0004831,GO:0005575,GO:0005622,GO:0005623,GO:0005737,GO:0005829,GO:0006082,GO:0006139,GO:0006399,GO:0006412,GO:0006418,GO:0006437,GO:0006518,GO:0006520,GO:0006725,GO:0006807,GO:0008150,GO:0008152,GO:0009058,GO:0009059,GO:0009987,GO:0010467,GO:0016070,GO:0016874,GO:0016875,GO:0019538,GO:0019752,GO:0034641,GO:0034645,GO:0034660,GO:0043038,GO:0043039,GO:0043043,GO:…	6.1.1.1	ko:K01866	ko00970,map00970	M00359,M00360	R02918	RC00055,RC00523	ko00000,ko00001,ko00002,ko01000,ko01007,ko03016,ko03029			iAF1260.b1637,iBWG_1329.BWG_1452,iECDH10B_1368.ECDH10B_1771,iECDH1ME8569_1439.ECDH1ME8569_1581,iECH74115_1262.ECH74115_2349,iECIAI39_1322.ECIAI39_1418,iECNA114_1301.ECNA114_1685,iECO103_1326.ECO103_1778,iECO111_1330.ECO111_2107,iECO26_1355.ECO26_2366,iECSE_1348.ECSE_1760,iECSF_1327.ECSF_1500,iECSP_1301.ECSP_2202,iECUMN_1333.ECUMN_1928,iECW_1372.ECW_m1805,iECs_1301.ECs2346,iEKO11_1354.EKO11_2137,i…	J	Catalyzes the attachment of tyrosine to tRNA(Tyr) in a two-step reaction tyrosine is first activated by ATP to form Tyr- AMP and then transferred to the acceptor end of tRNA(Tyr)
OG0000417	fig|6666666.594943.peg.3051	642227.HA49_08300	8.1e-252	875.9	cysS	GO:0000166,GO:0001871,GO:0003674,GO:0003824,GO:0004812,GO:0004817,GO:0005488,GO:0005524,GO:0005575,GO:0005622,GO:0005623,GO:0005737,GO:0005829,GO:0006082,GO:0006139,GO:0006399,GO:0006412,GO:0006418,GO:0006423,GO:0006518,GO:0006520,GO:0006725,GO:0006807,GO:0008144,GO:0008150,GO:0008152,GO:0008270,GO:0009058,GO:0009059,GO:0009986,GO:0009987,GO:0010467,GO:0016070,GO:0016874,GO:0016875,GO:0017076,GO:…	6.1.1.16,6.3.1.13	ko:K01883,ko:K15526	ko00970,map00970	M00359,M00360	R03650	RC00055,RC00523	ko00000,ko00001,ko00002,ko01000,ko01007,ko03016			iECUMN_1333.ECUMN_0566,iJN746.PP_2905	J	Belongs to the class-I aminoacyl-tRNA synthetase family
OG0000418	fig|547.452.peg.681	1045856.EcWSU1_03122	9.8e-140	502.7	ubiG	GO:0003674,GO:0003824,GO:0005488,GO:0005543,GO:0005575,GO:0005622,GO:0005623,GO:0005737,GO:0005829,GO:0006732,GO:0006733,GO:0006743,GO:0006744,GO:0006950,GO:0006970,GO:0006972,GO:0008150,GO:0008152,GO:0008168,GO:0008171,GO:0008289,GO:0008689,GO:0008757,GO:0009058,GO:0009108,GO:0009628,GO:0009651,GO:0009987,GO:0016740,GO:0016741,GO:0032259,GO:0042180,GO:0042181,GO:0042538,GO:0043167,GO:0043168,GO:…	2.1.1.222,2.1.1.64	ko:K00568	ko00130,ko01100,ko01110,map00130,map01100,map01110	M00117	R04988,R05614,R08769,R08781	RC00003,RC00392,RC01895	ko00000,ko00001,ko00002,ko01000			iE2348C_1286.E2348C_2376	H	O-methyltransferase that catalyzes the 2 O-methylation steps in the ubiquinone biosynthetic pathway
OG0000419	fig|1141663.20.peg.4144	1141663.OOC_20002	3.7e-249	867.1	lysC	GO:0003674,GO:0003824,GO:0004072,GO:0005575,GO:0005622,GO:0005623,GO:0005737,GO:0005829,GO:0006082,GO:0006520,GO:0006553,GO:0006793,GO:0006796,GO:0006807,GO:0008150,GO:0008152,GO:0008652,GO:0009058,GO:0009066,GO:0009067,GO:0009069,GO:0009070,GO:0009085,GO:0009089,GO:0009090,GO:0009092,GO:0009987,GO:0016053,GO:0016301,GO:0016310,GO:0016740,GO:0016772,GO:0016774,GO:0019202,GO:0019752,GO:0043436,GO:…	1.1.1.3,2.7.2.4,4.1.1.20	ko:K00928,ko:K12524,ko:K12525,ko:K12526	ko00260,ko00261,ko00270,ko00300,ko01100,ko01110,ko01120,ko01130,ko01210,ko01230,map00260,map00261,map00270,map00300,map01100,map01110,map01120,map01130,map01210,map01230	M00016,M00017,M00018,M00033,M00525,M00526,M00527	R00451,R00480,R01773,R01775	RC00002,RC00043,RC00087,RC00299	ko00000,ko00001,ko00002,ko01000			iECED1_1282.ECED1_4739,iPC815.YPO3719	E	Belongs to the aspartokinase family
OG0000420	fig|586.32.peg.2595	520999.PROVALCAL_03901	6e-166	590.1	fabD	GO:0003674,GO:0003824,GO:0004312,GO:0004314,GO:0005575,GO:0005622,GO:0005623,GO:0005737,GO:0005829,GO:0006082,GO:0006629,GO:0006631,GO:0006633,GO:0008150,GO:0008152,GO:0008610,GO:0009058,GO:0009987,GO:0016053,GO:0016417,GO:0016419,GO:0016420,GO:0016740,GO:0016746,GO:0016747,GO:0019752,GO:0032787,GO:0043436,GO:0044237,GO:0044238,GO:0044249,GO:0044255,GO:0044281,GO:0044283,GO:0044424,GO:0044444,GO:…	2.3.1.39	ko:K00645	ko00061,ko00333,ko01100,ko01130,ko01212,map00061,map00333,map01100,map01130,map01212	M00082	R01626,R11671	RC00004,RC00039,RC02727	ko00000,ko00001,ko00002,ko01000,ko01004			iEcE24377_1341.EcE24377A_1213,iJN746.PP_1913,iPC815.YPO1598	I	acyl-carrier-protein S-malonyltransferase
OG0000421	fig|1141663.20.peg.1425	1141663.OOC_06928	0.0	1782.3	leuS	GO:0003674,GO:0003824,GO:0004812,GO:0004823,GO:0005575,GO:0005622,GO:0005623,GO:0005737,GO:0005829,GO:0006082,GO:0006139,GO:0006399,GO:0006412,GO:0006418,GO:0006429,GO:0006518,GO:0006520,GO:0006725,GO:0006807,GO:0008150,GO:0008152,GO:0009058,GO:0009059,GO:0009987,GO:0010467,GO:0016070,GO:0016874,GO:0016875,GO:0019538,GO:0019752,GO:0034641,GO:0034645,GO:0034660,GO:0043038,GO:0043039,GO:0043043,GO:…	6.1.1.4	ko:K01869	ko00970,map00970	M00359,M00360	R03657	RC00055,RC00523	ko00000,ko00001,ko00002,ko01000,ko01007,ko03016,ko03029			iECOK1_1307.ECOK1_0652,iECS88_1305.ECS88_0684,iNRG857_1313.NRG857_02925,iPC815.YPO2610	J	Belongs to the class-I aminoacyl-tRNA synthetase family
OG0000422	fig|38307.11.peg.2122	1224746.B932_2085	5.9e-141	506.9	ksgA	GO:0000154,GO:0000179,GO:0001510,GO:0003674,GO:0003824,GO:0005575,GO:0005622,GO:0005623,GO:0005737,GO:0006139,GO:0006364,GO:0006396,GO:0006725,GO:0006807,GO:0008150,GO:0008152,GO:0008168,GO:0008170,GO:0008173,GO:0008649,GO:0008757,GO:0009451,GO:0009987,GO:0010467,GO:0016070,GO:0016072,GO:0016433,GO:0016740,GO:0016741,GO:0022613,GO:0031167,GO:0032259,GO:0034470,GO:0034641,GO:0034660,GO:0042254,GO:…	2.1.1.182	ko:K02528			R10716	RC00003,RC03257	ko00000,ko01000,ko03009				J	Specifically dimethylates two adjacent adenosines (A1518 and A1519) in the loop of a conserved hairpin near the 3'-end of 16S rRNA in the 30S particle. May play a critical role in biogenesis of 30S subunits
OG0000423	fig|441.8.peg.8	290633.GOX2310	1.2e-241	842.0	glyA	GO:0001505,GO:0003674,GO:0003824,GO:0004372,GO:0005575,GO:0005622,GO:0005623,GO:0005737,GO:0006082,GO:0006520,GO:0006544,GO:0006545,GO:0006730,GO:0006807,GO:0008150,GO:0008152,GO:0008652,GO:0009058,GO:0009069,GO:0009070,GO:0009987,GO:0016053,GO:0016740,GO:0016741,GO:0016742,GO:0017144,GO:0019752,GO:0042133,GO:0042136,GO:0043436,GO:0044237,GO:0044238,GO:0044249,GO:0044281,GO:0044283,GO:0044424,GO:…	2.1.2.1	ko:K00600	ko00260,ko00460,ko00630,ko00670,ko00680,ko01100,ko01110,ko01120,ko01130,ko01200,ko01230,ko01523,map00260,map00460,map00630,map00670,map00680,map01100,map01110,map01120,map01130,map01200,map01230,map01523	M00140,M00141,M00346,M00532	R00945,R09099	RC00022,RC00112,RC01583,RC02958	ko00000,ko00001,ko00002,ko01000				E	Catalyzes the reversible interconversion of serine and glycine with tetrahydrofolate (THF) serving as the one-carbon carrier. This reaction serves as the major source of one-carbon groups required for the biosynthesis of purines, thymidylate, methionine, and other important biomolecules. Also exhibits THF- independent aldolase activity toward beta-hydroxyamino acids, producing glycine and aldehyd…
OG0000424	fig|1141661.6.peg.1588	520999.PROVALCAL_00551	6.3e-257	892.9	fliI	GO:0003674,GO:0005488,GO:0005515,GO:0042802	3.6.3.14	ko:K02412	ko02040,map02040				ko00000,ko00001,ko01000,ko02035,ko02044	3.A.6.2,3.A.6.3			N	Flagellum-specific ATP synthase
OG0000425	fig|38307.15.peg.2578	1224746.B932_2432	1.7e-231	808.5	nnrD	GO:0003674,GO:0003824,GO:0016829,GO:0016835,GO:0016836,GO:0016853,GO:0016854,GO:0052855,GO:0052856,GO:0052857	4.2.1.136,5.1.99.6	ko:K17758,ko:K17759					ko00000,ko01000				G	Bifunctional enzyme that catalyzes the epimerization of the S- and R-forms of NAD(P)HX and the dehydration of the S-form of NAD(P)HX at the expense of ADP, which is converted to AMP. This allows the repair of both epimers of NAD(P)HX, a damaged form of NAD(P)H that is a result of enzymatic or heat-dependent hydration
OG0000426	fig|1590.1724.peg.2955	220668.lp_3302	3.3e-169	600.9	znuA			ko:K02077		M00244			ko00000,ko00002,ko02000	3.A.1.15			P	Belongs to the bacterial solute-binding protein 9 family
OG0000427	fig|38307.10.peg.2698	1088869.GMO_02420	2.1e-180	638.3	recA	GO:0005575,GO:0005622,GO:0005623,GO:0005737,GO:0005829,GO:0006139,GO:0006259,GO:0006281,GO:0006725,GO:0006807,GO:0006950,GO:0006974,GO:0007154,GO:0008150,GO:0008152,GO:0009432,GO:0009605,GO:0009987,GO:0009991,GO:0031668,GO:0033554,GO:0034641,GO:0043170,GO:0044237,GO:0044238,GO:0044260,GO:0044424,GO:0044444,GO:0044464,GO:0046483,GO:0050896,GO:0051716,GO:0071496,GO:0071704,GO:0090304,GO:1901360		ko:K03553	ko03440,map03440	M00729			ko00000,ko00001,ko00002,ko03400				L	Can catalyze the hydrolysis of ATP in the presence of single-stranded DNA, the ATP-dependent uptake of single-stranded DNA by duplex DNA, and the ATP-dependent hybridization of homologous single-stranded DNAs. It interacts with LexA causing its activation and leading to its autocatalytic cleavage
OG0000428	fig|586.33.peg.2790	521000.PROVRETT_05588	0.0	1175.6	sppA	GO:0003674,GO:0003824,GO:0004175,GO:0005575,GO:0005623,GO:0005886,GO:0005887,GO:0006465,GO:0006508,GO:0006518,GO:0006807,GO:0008150,GO:0008152,GO:0008233,GO:0009987,GO:0010467,GO:0016020,GO:0016021,GO:0016485,GO:0016787,GO:0019538,GO:0031224,GO:0031226,GO:0034641,GO:0043170,GO:0043603,GO:0044237,GO:0044238,GO:0044260,GO:0044267,GO:0044425,GO:0044459,GO:0044464,GO:0051604,GO:0070011,GO:0071704,GO:…		ko:K04773,ko:K04774					ko00000,ko01000,ko01002				OU	protease IV (endopeptidase IV) (signal peptide peptidase) K04773
OG0000429	fig|61645.320.peg.2079	716541.ECL_02469	9.3e-79	299.3	msrB	GO:0003674,GO:0003824,GO:0005488,GO:0005506,GO:0005575,GO:0005622,GO:0005623,GO:0005737,GO:0005829,GO:0006807,GO:0008150,GO:0008152,GO:0008270,GO:0009987,GO:0016491,GO:0016667,GO:0016671,GO:0019538,GO:0030091,GO:0033743,GO:0043167,GO:0043169,GO:0043170,GO:0044237,GO:0044238,GO:0044260,GO:0044267,GO:0044424,GO:0044444,GO:0044464,GO:0046872,GO:0046914,GO:0055114,GO:0071704,GO:1901564	1.8.4.12	ko:K07305					ko00000,ko01000			iAF1260.b1778,iB21_1397.B21_01735,iBWG_1329.BWG_1591,iE2348C_1286.E2348C_1905,iEC042_1314.EC042_1944,iEC55989_1330.EC55989_1947,iECBD_1354.ECBD_1866,iECB_1328.ECB_01747,iECDH10B_1368.ECDH10B_1916,iECDH1ME8569_1439.ECDH1ME8569_1722,iECD_1391.ECD_01747,iECH74115_1262.ECH74115_2502,iECIAI39_1322.ECIAI39_1275,iECNA114_1301.ECNA114_1824,iECO103_1326.ECO103_1964,iECP_1309.ECP_1726,iECSE_1348.ECSE_1949,…	C	methionine sulfoxide reductase
OG0000430	fig|104102.32.peg.1212	178901.AmDm5_0928	2.8e-128	464.9	parB			ko:K03497					ko00000,ko03000,ko03036,ko04812				K	Belongs to the ParB family
OG0000431	fig|38307.10.peg.1902	1224746.B932_2547	2.3e-228	798.1	tolC			ko:K12340	ko01501,ko01503,ko02020,ko03070,ko04626,ko05133,map01501,map01503,map02020,map03070,map04626,map05133	M00325,M00326,M00339,M00571,M00575,M00646,M00647,M00696,M00697,M00709,M00720,M00821			ko00000,ko00001,ko00002,ko01504,ko02000,ko02044	1.B.17,2.A.6.2			MU	CyaE is necessary for transport of calmodulin-sensitive adenylate cyclase-hemolysin (cyclolysin)
OG0000432	fig|376620.21.peg.2976	1307834.BARL01000004_gene2032	9.3e-115	419.5	mtnB		3.1.3.87,4.1.2.17,4.2.1.109	ko:K01628,ko:K08964,ko:K08966	ko00051,ko00270,ko01100,ko01120,map00051,map00270,map01100,map01120	M00034	R02262,R07392,R07394	RC00603,RC00604,RC01939,RC02074	ko00000,ko00001,ko00002,ko01000				E	Catalyzes the dehydration of methylthioribulose-1- phosphate (MTRu-1-P) into 2,3-diketo-5-methylthiopentyl-1- phosphate (DK-MTP-1-P)
OG0000433	fig|941463.14.peg.1586	290633.GOX0042	1.2e-103	382.9	comF		3.6.4.12	ko:K03654	ko03018,map03018				ko00000,ko00001,ko01000,ko03400				S	Competence protein
OG0000434	fig|586.32.peg.2587	520999.PROVALCAL_03909	9.2e-144	516.2	ycfH	GO:0003674,GO:0003824,GO:0004518,GO:0004536,GO:0005575,GO:0005622,GO:0005623,GO:0005737,GO:0005829,GO:0006139,GO:0006259,GO:0006308,GO:0006725,GO:0006807,GO:0008150,GO:0008152,GO:0009056,GO:0009057,GO:0009987,GO:0016787,GO:0016788,GO:0019439,GO:0034641,GO:0034655,GO:0043170,GO:0044237,GO:0044238,GO:0044248,GO:0044260,GO:0044265,GO:0044270,GO:0044424,GO:0044444,GO:0044464,GO:0046483,GO:0046700,GO:…		ko:K03424					ko00000,ko01000				L	Psort location Cytoplasmic, score 8.96
OG0000435	fig|1502842.7.peg.2073	178901.AmDm5_2477	3.4e-79	301.2	rplI	GO:0003674,GO:0003676,GO:0003723,GO:0005488,GO:0005575,GO:0005618,GO:0005622,GO:0005623,GO:0005737,GO:0005829,GO:0005840,GO:0005886,GO:0006412,GO:0006518,GO:0006807,GO:0008150,GO:0008152,GO:0009058,GO:0009059,GO:0009987,GO:0010467,GO:0015934,GO:0016020,GO:0019538,GO:0022625,GO:0022626,GO:0030312,GO:0032991,GO:0034641,GO:0034645,GO:0043043,GO:0043170,GO:0043226,GO:0043228,GO:0043229,GO:0043232,GO:…		ko:K02939	ko03010,map03010	M00178			br01610,ko00000,ko00001,ko00002,ko03011				J	binds to the 23S rRNA
OG0000436	fig|1502842.4.peg.1913	178901.AmDm5_2476	1.9e-40	171.4	rpsR	GO:0003674,GO:0003735,GO:0005198,GO:0005575,GO:0005622,GO:0005623,GO:0005737,GO:0005829,GO:0005840,GO:0006412,GO:0006518,GO:0006807,GO:0008150,GO:0008152,GO:0009058,GO:0009059,GO:0009987,GO:0010467,GO:0015935,GO:0019538,GO:0022626,GO:0022627,GO:0032991,GO:0034641,GO:0034645,GO:0043043,GO:0043170,GO:0043226,GO:0043228,GO:0043229,GO:0043232,GO:0043603,GO:0043604,GO:0044237,GO:0044238,GO:0044249,GO:…		ko:K02963	ko03010,map03010	M00178			br01610,ko00000,ko00001,ko00002,ko03011				J	Binds as a heterodimer with protein S6 to the central domain of the 16S rRNA, where it helps stabilize the platform of the 30S subunit
OG0000437	fig|6666666.652912.peg.3798	1076550.LH22_04660	1e-66	259.2	rpsF	GO:0003674,GO:0003676,GO:0003723,GO:0003729,GO:0003735,GO:0005198,GO:0005488,GO:0005575,GO:0005622,GO:0005623,GO:0005737,GO:0005829,GO:0005840,GO:0006412,GO:0006518,GO:0006807,GO:0008150,GO:0008152,GO:0009058,GO:0009059,GO:0009987,GO:0010467,GO:0015935,GO:0019538,GO:0019843,GO:0022626,GO:0022627,GO:0032991,GO:0034641,GO:0034645,GO:0043043,GO:0043170,GO:0043226,GO:0043228,GO:0043229,GO:0043232,GO:…	4.3.1.19	ko:K01754,ko:K02990	ko00260,ko00290,ko01100,ko01110,ko01130,ko01200,ko01230,ko03010,map00260,map00290,map01100,map01110,map01130,map01200,map01230,map03010	M00178,M00570	R00220,R00996	RC00418,RC02600	br01610,ko00000,ko00001,ko00002,ko01000,ko03011,ko03029				J	Binds together with S18 to 16S ribosomal RNA
OG0000438	fig|941463.10.peg.2056	290633.GOX0308	0.0	1140.6	rpoD	GO:0000988,GO:0000990,GO:0003674,GO:0005575,GO:0005622,GO:0005623,GO:0005737,GO:0005829,GO:0006139,GO:0006351,GO:0006352,GO:0006355,GO:0006725,GO:0006807,GO:0006950,GO:0008150,GO:0008152,GO:0009058,GO:0009059,GO:0009266,GO:0009408,GO:0009628,GO:0009889,GO:0009987,GO:0010467,GO:0010468,GO:0010556,GO:0016070,GO:0016987,GO:0018130,GO:0019219,GO:0019222,GO:0019438,GO:0031323,GO:0031326,GO:0032774,GO:…		ko:K03086					ko00000,ko03021				K	Sigma factors are initiation factors that promote the attachment of RNA polymerase to specific initiation sites and are then released. This sigma factor is the primary sigma factor during exponential growth
OG0000439	fig|1141663.20.peg.1292	1141663.OOC_06247	0.0	1169.1	dnaG	GO:0003674,GO:0003824,GO:0003896,GO:0003899,GO:0005488,GO:0005575,GO:0005622,GO:0005623,GO:0005737,GO:0006139,GO:0006259,GO:0006260,GO:0006261,GO:0006269,GO:0006725,GO:0006807,GO:0008150,GO:0008152,GO:0008270,GO:0009058,GO:0009059,GO:0009987,GO:0016070,GO:0016740,GO:0016772,GO:0016779,GO:0018130,GO:0019438,GO:0032774,GO:0034062,GO:0034641,GO:0034645,GO:0034654,GO:0043167,GO:0043169,GO:0043170,GO:…		ko:K02316	ko03030,map03030				ko00000,ko00001,ko01000,ko03032				L	RNA polymerase that catalyzes the synthesis of short RNA molecules used as primers for DNA polymerase during DNA replication
OG0000440	fig|586.33.peg.4245	521000.PROVRETT_06715	8.3e-105	386.3	rnhB	GO:0003674,GO:0003824,GO:0004518,GO:0004519,GO:0004521,GO:0004523,GO:0004540,GO:0005575,GO:0005622,GO:0005623,GO:0006139,GO:0006259,GO:0006260,GO:0006261,GO:0006271,GO:0006273,GO:0006281,GO:0006298,GO:0006401,GO:0006725,GO:0006807,GO:0006950,GO:0006974,GO:0008150,GO:0008152,GO:0009056,GO:0009057,GO:0009058,GO:0009059,GO:0009987,GO:0016070,GO:0016787,GO:0016788,GO:0016891,GO:0016893,GO:0019439,GO:…	3.1.26.4	ko:K03470	ko03030,map03030				ko00000,ko00001,ko01000,ko03032				L	Endonuclease that specifically degrades the RNA of RNA- DNA hybrids
OG0000441	fig|376620.21.peg.2036	1307834.BARL01000002_gene1158	1.2e-82	312.4	rpsG	GO:0000028,GO:0003674,GO:0003676,GO:0003723,GO:0003729,GO:0003735,GO:0005198,GO:0005488,GO:0005575,GO:0005618,GO:0005622,GO:0005623,GO:0005737,GO:0005829,GO:0005840,GO:0005886,GO:0006412,GO:0006417,GO:0006518,GO:0006807,GO:0006996,GO:0008150,GO:0008152,GO:0009058,GO:0009059,GO:0009889,GO:0009890,GO:0009892,GO:0009987,GO:0010467,GO:0010468,GO:0010556,GO:0010558,GO:0010605,GO:0010608,GO:0010629,GO:…		ko:K02992	ko03010,map03010	M00178,M00179			br01610,ko00000,ko00001,ko00002,ko03011				J	One of the primary rRNA binding proteins, it binds directly to 16S rRNA where it nucleates assembly of the head domain of the 30S subunit. Is located at the subunit interface close to the decoding center, probably blocks exit of the E-site tRNA
OG0000442	fig|1502842.4.peg.1843	178901.AmDm5_2401	8.4e-63	246.1	rpsL	GO:0000372,GO:0000375,GO:0000376,GO:0003674,GO:0003676,GO:0003723,GO:0003735,GO:0005198,GO:0005488,GO:0005575,GO:0005622,GO:0005623,GO:0005737,GO:0005829,GO:0005840,GO:0006139,GO:0006396,GO:0006412,GO:0006518,GO:0006725,GO:0006807,GO:0008150,GO:0008152,GO:0008380,GO:0009058,GO:0009059,GO:0009893,GO:0009987,GO:0010467,GO:0010468,GO:0010604,GO:0010628,GO:0015935,GO:0016070,GO:0019219,GO:0019222,GO:…		ko:K02950	ko03010,map03010	M00178,M00179			br01610,ko00000,ko00001,ko00002,ko03011				J	Interacts with and stabilizes bases of the 16S rRNA that are involved in tRNA selection in the A site and with the mRNA backbone. Located at the interface of the 30S and 50S subunits, it traverses the body of the 30S subunit contacting proteins on the other side and probably holding the rRNA structure together. The combined cluster of proteins S8, S12 and S17 appears to hold together the shoulder…
OG0000443	fig|38307.19.peg.2456	1224746.B932_1995	0.0	2779.6	rpoC	GO:0000428,GO:0003674,GO:0003824,GO:0003899,GO:0005575,GO:0005622,GO:0005623,GO:0005737,GO:0005829,GO:0006139,GO:0006351,GO:0006725,GO:0006807,GO:0008150,GO:0008152,GO:0009058,GO:0009059,GO:0009987,GO:0010467,GO:0016070,GO:0016740,GO:0016772,GO:0016779,GO:0018130,GO:0019438,GO:0030880,GO:0032774,GO:0032991,GO:0034062,GO:0034641,GO:0034645,GO:0034654,GO:0043170,GO:0044237,GO:0044238,GO:0044249,GO:…	2.7.7.6	ko:K03046,ko:K13797	ko00230,ko00240,ko01100,ko03020,map00230,map00240,map01100,map03020	M00183	R00435,R00441,R00442,R00443	RC02795	br01611,ko00000,ko00001,ko00002,ko01000,ko03021,ko03400				K	DNA-dependent RNA polymerase catalyzes the transcription of DNA into RNA using the four ribonucleoside triphosphates as substrates
OG0000444	fig|442.40.peg.2977	1224746.B932_1994	0.0	2701.4	rpoB	GO:0000428,GO:0003674,GO:0003824,GO:0003899,GO:0005575,GO:0005622,GO:0005623,GO:0005737,GO:0005829,GO:0006139,GO:0006351,GO:0006725,GO:0006807,GO:0008150,GO:0008152,GO:0009058,GO:0009059,GO:0009987,GO:0010467,GO:0016070,GO:0016740,GO:0016772,GO:0016779,GO:0018130,GO:0019438,GO:0030880,GO:0032774,GO:0032991,GO:0034062,GO:0034641,GO:0034645,GO:0034654,GO:0043170,GO:0044237,GO:0044238,GO:0044249,GO:…	2.7.7.6	ko:K03043,ko:K13797	ko00230,ko00240,ko01100,ko03020,map00230,map00240,map01100,map03020	M00183	R00435,R00441,R00442,R00443	RC02795	br01611,ko00000,ko00001,ko00002,ko01000,ko03021,ko03400				K	DNA-dependent RNA polymerase catalyzes the transcription of DNA into RNA using the four ribonucleoside triphosphates as substrates
OG0000445	fig|1580.356.peg.1500	387344.LVIS_0590	3.4e-83	314.3	rplJ	GO:0003674,GO:0003735,GO:0005198,GO:0005488,GO:0005575,GO:0005618,GO:0005622,GO:0005623,GO:0005737,GO:0005829,GO:0005840,GO:0005886,GO:0006412,GO:0006417,GO:0006518,GO:0006807,GO:0008150,GO:0008152,GO:0009058,GO:0009059,GO:0009889,GO:0009890,GO:0009892,GO:0009987,GO:0010467,GO:0010468,GO:0010556,GO:0010558,GO:0010605,GO:0010608,GO:0010629,GO:0015934,GO:0016020,GO:0017148,GO:0019222,GO:0019538,GO:…		ko:K02864,ko:K02935	ko03010,map03010	M00178,M00179			br01610,ko00000,ko00001,ko00002,ko03011				J	Forms part of the ribosomal stalk, playing a central role in the interaction of the ribosome with GTP-bound translation factors
OG0000446	fig|1379734.3.peg.2039	290633.GOX0389	5.3e-119	433.7	rplA	GO:0000027,GO:0000470,GO:0003674,GO:0003676,GO:0003723,GO:0003735,GO:0005198,GO:0005488,GO:0005575,GO:0005618,GO:0005622,GO:0005623,GO:0005737,GO:0005829,GO:0005840,GO:0005886,GO:0006139,GO:0006364,GO:0006396,GO:0006412,GO:0006417,GO:0006446,GO:0006518,GO:0006725,GO:0006807,GO:0006996,GO:0008150,GO:0008152,GO:0009058,GO:0009059,GO:0009889,GO:0009890,GO:0009892,GO:0009987,GO:0010467,GO:0010468,GO:…		ko:K02863	ko03010,map03010	M00178,M00179			br01610,ko00000,ko00001,ko00002,ko03011				J	Binds directly to 23S rRNA. The L1 stalk is quite mobile in the ribosome, and is involved in E site tRNA release
OG0000447	fig|146474.12.peg.758	178901.AmDm5_2395	7.9e-73	279.6	rplK	GO:0000027,GO:0003674,GO:0003676,GO:0003723,GO:0003735,GO:0005198,GO:0005488,GO:0005575,GO:0005618,GO:0005622,GO:0005623,GO:0005737,GO:0005829,GO:0005840,GO:0006412,GO:0006415,GO:0006518,GO:0006807,GO:0006950,GO:0006996,GO:0007154,GO:0008150,GO:0008152,GO:0009058,GO:0009059,GO:0009267,GO:0009605,GO:0009987,GO:0009991,GO:0010467,GO:0015934,GO:0015968,GO:0016043,GO:0019538,GO:0019843,GO:0022411,GO:…		ko:K02867	ko03010,map03010	M00178,M00179			br01610,ko00000,ko00001,ko00002,ko03011				J	Forms part of the ribosomal stalk which helps the ribosome interact with GTP-bound translation factors
OG0000448	fig|376620.21.peg.727	1224746.B932_0271	3.1e-115	421.0	sodB		1.15.1.1	ko:K04564	ko04013,ko04068,ko04146,ko04211,ko04212,ko04213,ko05016,map04013,map04068,map04146,map04211,map04212,map04213,map05016				ko00000,ko00001,ko01000				P	Destroys radicals which are normally produced within the cells and which are toxic to biological systems
OG0000449	fig|38307.10.peg.1182	1307834.BARL01000005_gene2536	9.4e-118	429.9	cdsA		2.7.7.41	ko:K00981	ko00564,ko01100,ko01110,ko04070,map00564,map01100,map01110,map04070	M00093	R01799	RC00002	ko00000,ko00001,ko00002,ko01000				I	Belongs to the CDS family
OG0000450	fig|1141661.6.peg.421	520999.PROVALCAL_01746	9.8e-166	589.3	nadK	GO:0000166,GO:0003674,GO:0003824,GO:0003951,GO:0005488,GO:0005524,GO:0005575,GO:0005622,GO:0005623,GO:0005737,GO:0005829,GO:0006139,GO:0006725,GO:0006732,GO:0006733,GO:0006739,GO:0006741,GO:0006753,GO:0006766,GO:0006767,GO:0006769,GO:0006793,GO:0006796,GO:0006807,GO:0008144,GO:0008150,GO:0008152,GO:0008976,GO:0009058,GO:0009108,GO:0009117,GO:0009165,GO:0009820,GO:0009987,GO:0016301,GO:0016310,GO:…	2.7.1.23	ko:K00858	ko00760,ko01100,map00760,map01100		R00104	RC00002,RC00078	ko00000,ko00001,ko01000			iEcSMS35_1347.EcSMS35_2767,iHN637.CLJU_RS05480,iLJ478.TM1733,iSB619.SA_RS04895	H	Involved in the regulation of the intracellular balance of NAD and NADP, and is a key enzyme in the biosynthesis of NADP. Catalyzes specifically the phosphorylation on 2'-hydroxyl of the adenosine moiety of NAD to yield NADP
OG0000451	fig|38307.15.peg.3018	1224746.B932_2091	1e-166	592.8	sua	GO:0000049,GO:0000166,GO:0002949,GO:0003674,GO:0003676,GO:0003723,GO:0003824,GO:0005488,GO:0005524,GO:0005575,GO:0005622,GO:0005623,GO:0005737,GO:0006139,GO:0006396,GO:0006399,GO:0006400,GO:0006450,GO:0006725,GO:0006807,GO:0008033,GO:0008144,GO:0008150,GO:0008152,GO:0009451,GO:0009987,GO:0010467,GO:0016070,GO:0016740,GO:0016772,GO:0016779,GO:0017076,GO:0030554,GO:0032553,GO:0032555,GO:0032559,GO:…	2.7.7.87	ko:K07566			R10463	RC00745	ko00000,ko01000,ko03009,ko03016				J	Required for the formation of a threonylcarbamoyl group on adenosine at position 37 (t(6)A37) in tRNAs that read codons beginning with adenine
OG0000452	fig|1076596.8.peg.652	290633.GOX2569	2.1e-285	987.6	hsdM		2.1.1.72	ko:K03427					ko00000,ko01000,ko02048				V	HsdM N-terminal domain
OG0000453	fig|586.37.peg.1397	1141663.OOC_09826	0.0	1567.7	pheT	GO:0003674,GO:0003824,GO:0004812,GO:0004826,GO:0005488,GO:0005515,GO:0005575,GO:0005622,GO:0005623,GO:0005737,GO:0005829,GO:0006082,GO:0006139,GO:0006399,GO:0006412,GO:0006418,GO:0006432,GO:0006518,GO:0006520,GO:0006725,GO:0006807,GO:0008150,GO:0008152,GO:0009058,GO:0009059,GO:0009328,GO:0009987,GO:0010467,GO:0016070,GO:0016874,GO:0016875,GO:0019538,GO:0019752,GO:0032991,GO:0034641,GO:0034645,GO:…	6.1.1.20	ko:K01890	ko00970,map00970	M00359,M00360	R03660	RC00055,RC00523	ko00000,ko00001,ko00002,ko01000,ko01007,ko03016			iG2583_1286.G2583_2160,iPC815.YPO2428	J	Phenylalanyl-tRNA synthetase beta
OG0000454	fig|1379734.5.peg.2515	290633.GOX0262	1.2e-202	712.2	pheS	GO:0003674,GO:0003824,GO:0004812,GO:0004826,GO:0005575,GO:0005622,GO:0005623,GO:0005737,GO:0005829,GO:0006082,GO:0006139,GO:0006399,GO:0006412,GO:0006418,GO:0006432,GO:0006518,GO:0006520,GO:0006725,GO:0006807,GO:0008150,GO:0008152,GO:0009058,GO:0009059,GO:0009328,GO:0009987,GO:0010467,GO:0016070,GO:0016874,GO:0016875,GO:0019538,GO:0019752,GO:0032991,GO:0034641,GO:0034645,GO:0034660,GO:0043038,GO:…	6.1.1.20	ko:K01889	ko00970,map00970	M00359,M00360	R03660	RC00055,RC00523	ko00000,ko00001,ko00002,ko01000,ko01007,ko03016			iJN746.PP_2469,iSSON_1240.SSON_1444,iYL1228.KPN_02176	J	Belongs to the class-II aminoacyl-tRNA synthetase family. Phe-tRNA synthetase alpha subunit type 1 subfamily
OG0000455	fig|376620.21.peg.2160	1224746.B932_2128	3.3e-56	224.2	rplT	GO:0000027,GO:0000900,GO:0003674,GO:0003676,GO:0003723,GO:0003729,GO:0003735,GO:0005198,GO:0005488,GO:0005575,GO:0005622,GO:0005623,GO:0005737,GO:0005829,GO:0005840,GO:0005886,GO:0006355,GO:0006412,GO:0006417,GO:0006518,GO:0006807,GO:0006996,GO:0008150,GO:0008152,GO:0009058,GO:0009059,GO:0009889,GO:0009890,GO:0009892,GO:0009987,GO:0010467,GO:0010468,GO:0010556,GO:0010558,GO:0010605,GO:0010608,GO:…		ko:K02887	ko03010,map03010	M00178			br01610,ko00000,ko00001,ko00002,ko03011				J	Binds directly to 23S ribosomal RNA and is necessary for the in vitro assembly process of the 50S ribosomal subunit. It is not involved in the protein synthesizing functions of that subunit
OG0000456	fig|547.452.peg.1084	1045856.EcWSU1_02099	5.9e-106	390.2	azoR	GO:0000166,GO:0003674,GO:0003824,GO:0005488,GO:0005575,GO:0005622,GO:0005623,GO:0005737,GO:0005829,GO:0006950,GO:0006979,GO:0008150,GO:0008152,GO:0010181,GO:0016491,GO:0016651,GO:0016655,GO:0016661,GO:0032553,GO:0036094,GO:0043167,GO:0043168,GO:0044424,GO:0044444,GO:0044464,GO:0046857,GO:0048037,GO:0050446,GO:0050662,GO:0050896,GO:0055114,GO:0097159,GO:0097367,GO:1901265,GO:1901363		ko:K01118					ko00000,ko01000				C	Catalyzes the reductive cleavage of azo bond in aromatic azo compounds to the corresponding amines. Requires NADH, but not NADPH, as an electron donor for its activity
OG0000457	fig|38307.8.peg.1047	1307834.BARL01000005_gene2588	0.0	1737.2	polA	GO:0003674,GO:0003676,GO:0003677,GO:0003824,GO:0003887,GO:0004518,GO:0004527,GO:0005488,GO:0005575,GO:0005618,GO:0005622,GO:0005623,GO:0005737,GO:0005829,GO:0005886,GO:0006139,GO:0006259,GO:0006260,GO:0006261,GO:0006281,GO:0006284,GO:0006725,GO:0006807,GO:0006950,GO:0006974,GO:0008150,GO:0008152,GO:0008408,GO:0008409,GO:0009058,GO:0009059,GO:0009987,GO:0016020,GO:0016740,GO:0016772,GO:0016779,GO:…	2.7.7.7	ko:K02335	ko00230,ko00240,ko01100,ko03030,ko03410,ko03420,ko03440,map00230,map00240,map01100,map03030,map03410,map03420,map03440		R00375,R00376,R00377,R00378	RC02795	ko00000,ko00001,ko01000,ko03032,ko03400				L	In addition to polymerase activity, this DNA polymerase exhibits 5'-3' exonuclease activity
OG0000458	fig|1379734.5.peg.154	290633.GOX2235	8.4e-112	409.8	pyrF	GO:0003674,GO:0003824,GO:0004590,GO:0005488,GO:0005515,GO:0005575,GO:0005622,GO:0005623,GO:0005737,GO:0005829,GO:0006139,GO:0006206,GO:0006207,GO:0006220,GO:0006221,GO:0006725,GO:0006753,GO:0006793,GO:0006796,GO:0006807,GO:0008150,GO:0008152,GO:0009058,GO:0009112,GO:0009117,GO:0009165,GO:0009218,GO:0009220,GO:0009259,GO:0009260,GO:0009987,GO:0015949,GO:0016829,GO:0016830,GO:0016831,GO:0018130,GO:…	4.1.1.23	ko:K01591	ko00240,ko01100,map00240,map01100	M00051	R00965	RC00409	ko00000,ko00001,ko00002,ko01000			iECO103_1326.ECO103_1444,iECSF_1327.ECSF_1264,iSFV_1184.SFV_1294,iSF_1195.SF1285,iSFxv_1172.SFxv_1457,iS_1188.S1368,ic_1306.c1750	F	Catalyzes the decarboxylation of orotidine 5'- monophosphate (OMP) to uridine 5'-monophosphate (UMP)
OG0000459	fig|6666666.594943.peg.1381	642227.HA49_13375	3.2e-103	381.3	yeaZ	GO:0002949,GO:0003674,GO:0003824,GO:0005488,GO:0005515,GO:0005575,GO:0005618,GO:0005622,GO:0005623,GO:0005737,GO:0005829,GO:0006139,GO:0006396,GO:0006399,GO:0006400,GO:0006508,GO:0006725,GO:0006807,GO:0008033,GO:0008150,GO:0008152,GO:0008233,GO:0008237,GO:0009451,GO:0009987,GO:0010467,GO:0016070,GO:0016787,GO:0019538,GO:0030312,GO:0034470,GO:0034641,GO:0034660,GO:0042802,GO:0043170,GO:0043412,GO:…	2.3.1.234	ko:K01409,ko:K14742			R10648	RC00070,RC00416	ko00000,ko01000,ko03016				O	Glycoprotease family
OG0000460	fig|376620.21.peg.1837	1307834.BARL01000002_gene1306	1.4e-62	245.4	hinT	GO:0003674,GO:0003824,GO:0005575,GO:0005622,GO:0005623,GO:0005737,GO:0005829,GO:0006082,GO:0006520,GO:0006522,GO:0006524,GO:0006807,GO:0008150,GO:0008152,GO:0009056,GO:0009063,GO:0009078,GO:0009080,GO:0009987,GO:0016054,GO:0016787,GO:0016810,GO:0016811,GO:0019478,GO:0019752,GO:0043436,GO:0043530,GO:0044237,GO:0044238,GO:0044248,GO:0044281,GO:0044282,GO:0044424,GO:0044444,GO:0044464,GO:0046144,GO:…	2.1.1.226,2.1.1.227	ko:K02503,ko:K06442					ko00000,ko01000,ko03009,ko04147				FG	COG0537 Diadenosine tetraphosphate (Ap4A) hydrolase and other HIT family hydrolases
OG0000461	fig|38307.10.peg.1264	1224746.B932_0341	1.7e-238	831.6	glmM	GO:0003674,GO:0003824,GO:0004614,GO:0004615,GO:0005575,GO:0005622,GO:0005623,GO:0005737,GO:0005829,GO:0005975,GO:0006040,GO:0006047,GO:0006048,GO:0006139,GO:0006464,GO:0006468,GO:0006725,GO:0006793,GO:0006796,GO:0006807,GO:0008150,GO:0008152,GO:0008966,GO:0009058,GO:0009225,GO:0009226,GO:0009987,GO:0016310,GO:0016853,GO:0016866,GO:0016868,GO:0018130,GO:0019438,GO:0019538,GO:0034641,GO:0034654,GO:…	5.4.2.10	ko:K03431	ko00520,ko01100,ko01130,map00520,map01100,map01130		R02060	RC00408	ko00000,ko00001,ko01000			iSBO_1134.SBO_3206	G	Catalyzes the conversion of glucosamine-6-phosphate to glucosamine-1-phosphate
OG0000462	fig|1379734.3.peg.1093	290633.GOX1204	8.6e-159	566.2	accD	GO:0001676,GO:0003674,GO:0003676,GO:0003677,GO:0003723,GO:0003729,GO:0003824,GO:0003989,GO:0005488,GO:0005575,GO:0005622,GO:0005623,GO:0005737,GO:0006082,GO:0006417,GO:0006629,GO:0006631,GO:0006633,GO:0008150,GO:0008152,GO:0008270,GO:0008610,GO:0009058,GO:0009317,GO:0009329,GO:0009889,GO:0009890,GO:0009892,GO:0009987,GO:0010468,GO:0010556,GO:0010558,GO:0010605,GO:0010608,GO:0010629,GO:0016053,GO:…	2.1.3.15,6.4.1.2	ko:K01963	ko00061,ko00620,ko00640,ko00720,ko01100,ko01110,ko01120,ko01130,ko01200,ko01212,map00061,map00620,map00640,map00720,map01100,map01110,map01120,map01130,map01200,map01212	M00082,M00376	R00742,R04386	RC00040,RC00253,RC00367	ko00000,ko00001,ko00002,ko01000			iJN678.accD,iPC815.YPO2768,iUTI89_1310.UTI89_C2601	I	Component of the acetyl coenzyme A carboxylase (ACC) complex. Biotin carboxylase (BC) catalyzes the carboxylation of biotin on its carrier protein (BCCP) and then the CO(2) group is transferred by the transcarboxylase to acetyl-CoA to form malonyl- CoA
OG0000463	fig|38307.19.peg.639	1224746.B932_0460	0.0	1364.7	infB	GO:0000166,GO:0001882,GO:0001883,GO:0003674,GO:0003676,GO:0003723,GO:0003743,GO:0003824,GO:0003924,GO:0005488,GO:0005575,GO:0005622,GO:0005623,GO:0005737,GO:0005829,GO:0006412,GO:0006413,GO:0006518,GO:0006807,GO:0008135,GO:0008150,GO:0008152,GO:0009058,GO:0009059,GO:0009987,GO:0010467,GO:0016462,GO:0016787,GO:0016817,GO:0016818,GO:0017076,GO:0017111,GO:0019001,GO:0019538,GO:0032549,GO:0032550,GO:…		ko:K02519					ko00000,ko03012,ko03029				J	One of the essential components for the initiation of protein synthesis. Protects formylmethionyl-tRNA from spontaneous hydrolysis and promotes its binding to the 30S ribosomal subunits. Also involved in the hydrolysis of GTP during the formation of the 70S ribosomal complex
OG0000464	fig|38307.10.peg.636	1224746.B932_1495	9.4e-119	433.0	phoU	GO:0003674,GO:0005488,GO:0005515,GO:0005575,GO:0005622,GO:0005623,GO:0005737,GO:0008150,GO:0009892,GO:0010563,GO:0010966,GO:0019220,GO:0019222,GO:0031323,GO:0031324,GO:0032879,GO:0034762,GO:0034763,GO:0034765,GO:0034766,GO:0042802,GO:0042803,GO:0043269,GO:0043271,GO:0044070,GO:0044424,GO:0044464,GO:0045936,GO:0046983,GO:0048519,GO:0048523,GO:0050789,GO:0050794,GO:0051049,GO:0051051,GO:0051174,GO:…		ko:K02039					ko00000				P	Plays a role in the regulation of phosphate uptake
OG0000465	fig|38307.15.peg.903	1224746.B932_0458	4.7e-185	653.7	truB	GO:0000049,GO:0001522,GO:0003674,GO:0003676,GO:0003723,GO:0003824,GO:0005488,GO:0005575,GO:0005622,GO:0005623,GO:0005737,GO:0005829,GO:0006139,GO:0006396,GO:0006399,GO:0006400,GO:0006725,GO:0006807,GO:0008033,GO:0008150,GO:0008152,GO:0009451,GO:0009982,GO:0009987,GO:0010467,GO:0016070,GO:0016071,GO:0016556,GO:0016853,GO:0016866,GO:0031119,GO:0034337,GO:0034470,GO:0034641,GO:0034660,GO:0043170,GO:…	5.4.99.25	ko:K03177					ko00000,ko01000,ko03016				J	Responsible for synthesis of pseudouridine from uracil- 55 in the psi GC loop of transfer RNAs
OG0000466	fig|38307.8.peg.156	1224746.B932_0864	9e-172	609.8													M	Belongs to the ompA family
OG0000467	fig|38307.15.peg.3107	1224746.B932_0861	0.0	1590.1	topA	GO:0000287,GO:0003674,GO:0003824,GO:0003916,GO:0003917,GO:0005488,GO:0005575,GO:0005618,GO:0005622,GO:0005623,GO:0005737,GO:0005829,GO:0005886,GO:0008150,GO:0009892,GO:0010605,GO:0016020,GO:0016853,GO:0019219,GO:0019222,GO:0030312,GO:0031323,GO:0031324,GO:0032069,GO:0032074,GO:0040007,GO:0043086,GO:0043167,GO:0043169,GO:0044092,GO:0044424,GO:0044444,GO:0044464,GO:0045934,GO:0046872,GO:0048519,GO:…	5.99.1.2	ko:K03168					ko00000,ko01000,ko03032,ko03400				L	Releases the supercoiling and torsional tension of DNA, which is introduced during the DNA replication and transcription, by transiently cleaving and rejoining one strand of the DNA duplex. Introduces a single-strand break via transesterification at a target site in duplex DNA. The scissile phosphodiester is attacked by the catalytic tyrosine of the enzyme, resulting in the formation of a DNA-(5'…
OG0000468	fig|82986.10.peg.807	642227.HA49_01500	3.5e-198	697.6	coaBC	GO:0000166,GO:0003674,GO:0003824,GO:0004632,GO:0004633,GO:0005488,GO:0005575,GO:0005622,GO:0005623,GO:0005737,GO:0005829,GO:0006139,GO:0006163,GO:0006164,GO:0006725,GO:0006732,GO:0006753,GO:0006793,GO:0006796,GO:0006807,GO:0008150,GO:0008152,GO:0009058,GO:0009108,GO:0009117,GO:0009150,GO:0009152,GO:0009165,GO:0009259,GO:0009260,GO:0009987,GO:0010181,GO:0015936,GO:0015937,GO:0016829,GO:0016830,GO:…	4.1.1.36,6.3.2.5	ko:K01598,ko:K13038	ko00770,ko01100,map00770,map01100	M00120	R03269,R04231	RC00064,RC00090,RC00822	ko00000,ko00001,ko00002,ko01000			iEC042_1314.EC042_3945,iECUMN_1333.ECUMN_4154,iJN746.PP_5285,iSBO_1134.SBO_3641	H	Catalyzes two steps in the biosynthesis of coenzyme A. In the first step cysteine is conjugated to 4'-phosphopantothenate to form 4-phosphopantothenoylcysteine, in the latter compound is decarboxylated to form 4'-phosphopantotheine
OG0000469	fig|59814.137.peg.2155	891974.E05_08140	1.1e-250	872.1	gltA	GO:0003674,GO:0005488,GO:0005515,GO:0005575,GO:0005622,GO:0005623,GO:0005737,GO:0005829,GO:0042802,GO:0044424,GO:0044444,GO:0044464	2.3.3.1	ko:K01647	ko00020,ko00630,ko01100,ko01110,ko01120,ko01130,ko01200,ko01210,ko01230,map00020,map00630,map01100,map01110,map01120,map01130,map01200,map01210,map01230	M00009,M00010,M00012,M00740	R00351	RC00004,RC00067	br01601,ko00000,ko00001,ko00002,ko01000			iIT341.HP0026,iYL1228.KPN_00727	C	Belongs to the citrate synthase family
OG0000470	fig|586.32.peg.1052	520999.PROVALCAL_03054	1.8e-142	511.9	prmC	GO:0003674,GO:0003824,GO:0005575,GO:0005622,GO:0005623,GO:0005737,GO:0005829,GO:0006412,GO:0006415,GO:0006464,GO:0006479,GO:0006518,GO:0006807,GO:0008150,GO:0008152,GO:0008168,GO:0008170,GO:0008213,GO:0008276,GO:0008757,GO:0009058,GO:0009059,GO:0009987,GO:0010467,GO:0010468,GO:0016043,GO:0016740,GO:0016741,GO:0018364,GO:0019222,GO:0019538,GO:0022411,GO:0032259,GO:0032984,GO:0034641,GO:0034645,GO:…	2.1.1.297,2.1.1.298	ko:K02493,ko:K02835,ko:K07320			R10806	RC00003,RC03279	ko00000,ko01000,ko03009,ko03012				J	Methylates the class 1 translation termination release factors RF1 PrfA and RF2 PrfB on the glutamine residue of the universally conserved GGQ motif
OG0000471	fig|1141660.13.peg.2292	471874.PROSTU_02965	1.3e-100	372.5	tmk	GO:0003674,GO:0003824,GO:0004798,GO:0005575,GO:0005622,GO:0005623,GO:0005737,GO:0005829,GO:0006139,GO:0006220,GO:0006221,GO:0006227,GO:0006233,GO:0006235,GO:0006725,GO:0006753,GO:0006793,GO:0006796,GO:0006807,GO:0008150,GO:0008152,GO:0009041,GO:0009058,GO:0009117,GO:0009123,GO:0009132,GO:0009133,GO:0009138,GO:0009139,GO:0009141,GO:0009142,GO:0009147,GO:0009148,GO:0009165,GO:0009186,GO:0009189,GO:…	2.7.4.9	ko:K00943	ko00240,ko01100,map00240,map01100	M00053	R02094,R02098	RC00002	ko00000,ko00001,ko00002,ko01000			iECABU_c1320.ECABU_c13120,ic_1306.c1370	F	Phosphorylation of dTMP to form dTDP in both de novo and salvage pathways of dTTP synthesis
OG0000472	fig|1141663.20.peg.2747	1141663.OOC_13274	4.4e-191	673.7	holB	GO:0005575,GO:0005622,GO:0005623,GO:0006139,GO:0006259,GO:0006260,GO:0006261,GO:0006725,GO:0006807,GO:0008150,GO:0008152,GO:0009058,GO:0009059,GO:0009360,GO:0009987,GO:0032991,GO:0034641,GO:0034645,GO:0042575,GO:0043170,GO:0044237,GO:0044238,GO:0044249,GO:0044260,GO:0044424,GO:0044464,GO:0046483,GO:0061695,GO:0071704,GO:0090304,GO:1901360,GO:1901576,GO:1902494,GO:1990234	2.7.7.7	ko:K02341	ko00230,ko00240,ko01100,ko03030,ko03430,ko03440,map00230,map00240,map01100,map03030,map03430,map03440	M00260	R00375,R00376,R00377,R00378	RC02795	ko00000,ko00001,ko00002,ko01000,ko03032,ko03400				L	DNA polymerase III
OG0000473	fig|571.837.peg.4805	571.MC52_07030	0.0	1340.5	glyS	GO:0003674,GO:0003824,GO:0004812,GO:0004820,GO:0005488,GO:0005515,GO:0005575,GO:0005622,GO:0005623,GO:0005737,GO:0005829,GO:0006082,GO:0006139,GO:0006399,GO:0006412,GO:0006418,GO:0006426,GO:0006518,GO:0006520,GO:0006725,GO:0006807,GO:0008150,GO:0008152,GO:0009058,GO:0009059,GO:0009987,GO:0010467,GO:0016070,GO:0016874,GO:0016875,GO:0019538,GO:0019752,GO:0034641,GO:0034645,GO:0034660,GO:0043038,GO:…	6.1.1.14	ko:K01879,ko:K14164	ko00970,map00970	M00360	R03654	RC00055,RC00523	ko00000,ko00001,ko00002,ko01000,ko01007,ko03016			iAPECO1_1312.APECO1_2891,iE2348C_1286.E2348C_3810,iECABU_c1320.ECABU_c40010,iECED1_1282.ECED1_4242,iECH74115_1262.ECH74115_4934,iECNA114_1301.ECNA114_3710,iECOK1_1307.ECOK1_4005,iECP_1309.ECP_3661,iECS88_1305.ECS88_3976,iECSF_1327.ECSF_3393,iECSP_1301.ECSP_4554,iECs_1301.ECs4442,iG2583_1286.G2583_4300,iJN678.glyS,iUMN146_1321.UM146_17960,iUTI89_1310.UTI89_C4099,ic_1306.c4378	J	Glycyl-tRNA synthetase beta subunit
OG0000474	fig|61645.320.peg.133	716541.ECL_04528	1e-156	559.3	rsmI	GO:0000154,GO:0000451,GO:0000453,GO:0001510,GO:0003674,GO:0003824,GO:0005575,GO:0005623,GO:0005886,GO:0006139,GO:0006364,GO:0006396,GO:0006725,GO:0006807,GO:0008150,GO:0008152,GO:0008168,GO:0008171,GO:0008173,GO:0008649,GO:0008757,GO:0009451,GO:0009987,GO:0010467,GO:0016020,GO:0016070,GO:0016072,GO:0016434,GO:0016740,GO:0016741,GO:0022613,GO:0031167,GO:0032259,GO:0034470,GO:0034641,GO:0034660,GO:…	2.1.1.198	ko:K07056					ko00000,ko01000,ko03009				H	Catalyzes the 2'-O-methylation of the ribose of cytidine 1402 (C1402) in 16S rRNA
OG0000475	fig|1379734.7.peg.928	290633.GOX0355	6.8e-69	266.5	rplQ	GO:0000027,GO:0003674,GO:0003735,GO:0005198,GO:0005575,GO:0005622,GO:0005623,GO:0005737,GO:0005829,GO:0005840,GO:0006412,GO:0006518,GO:0006807,GO:0006996,GO:0008150,GO:0008152,GO:0009058,GO:0009059,GO:0009987,GO:0010467,GO:0015934,GO:0016043,GO:0019538,GO:0022607,GO:0022613,GO:0022618,GO:0022625,GO:0022626,GO:0032991,GO:0034622,GO:0034641,GO:0034645,GO:0042254,GO:0042255,GO:0042273,GO:0043043,GO:…		ko:K02879,ko:K16193	ko03010,map03010	M00178			br01610,ko00000,ko00001,ko00002,ko03011				J	structural constituent of ribosome
OG0000476	fig|376620.21.peg.2064	1224746.B932_2027	1.1e-189	669.1	rpoA	GO:0003674,GO:0003824,GO:0003899,GO:0005488,GO:0005575,GO:0005622,GO:0005623,GO:0005737,GO:0005829,GO:0006139,GO:0006351,GO:0006354,GO:0006725,GO:0006807,GO:0008150,GO:0008152,GO:0008270,GO:0009058,GO:0009059,GO:0009987,GO:0010467,GO:0016070,GO:0016740,GO:0016772,GO:0016779,GO:0018130,GO:0019438,GO:0032774,GO:0034062,GO:0034641,GO:0034645,GO:0034654,GO:0043167,GO:0043169,GO:0043170,GO:0044237,GO:…	2.7.7.6	ko:K03040	ko00230,ko00240,ko01100,ko03020,map00230,map00240,map01100,map03020	M00183	R00435,R00441,R00442,R00443	RC02795	br01611,ko00000,ko00001,ko00002,ko01000,ko03021,ko03400				K	DNA-dependent RNA polymerase catalyzes the transcription of DNA into RNA using the four ribonucleoside triphosphates as substrates
OG0000477	fig|376620.21.peg.2061	1307834.BARL01000002_gene1133	1.2e-61	242.3	rpsM	GO:0003674,GO:0003735,GO:0005198,GO:0005575,GO:0005622,GO:0005623,GO:0005737,GO:0005829,GO:0005840,GO:0005886,GO:0006412,GO:0006518,GO:0006807,GO:0008150,GO:0008152,GO:0009058,GO:0009059,GO:0009987,GO:0010467,GO:0015935,GO:0016020,GO:0019538,GO:0022613,GO:0022626,GO:0022627,GO:0032991,GO:0034641,GO:0034645,GO:0042254,GO:0043043,GO:0043170,GO:0043226,GO:0043228,GO:0043229,GO:0043232,GO:0043603,GO:…		ko:K02952	ko03010,map03010	M00178,M00179			br01610,ko00000,ko00001,ko00002,ko03011				J	Located at the top of the head of the 30S subunit, it contacts several helices of the 16S rRNA. In the 70S ribosome it contacts the 23S rRNA (bridge B1a) and protein L5 of the 50S subunit (bridge B1b), connecting the 2 subunits
OG0000478	fig|104101.11.peg.1161	178901.AmDm5_2427	3.1e-105	387.9	adk		2.7.4.3	ko:K00939	ko00230,ko00730,ko01100,ko01110,ko01130,map00230,map00730,map01100,map01110,map01130	M00049	R00127,R01547,R11319	RC00002	ko00000,ko00001,ko00002,ko01000,ko04147				F	Catalyzes the reversible transfer of the terminal phosphate group between ATP and AMP. Plays an important role in cellular energy homeostasis and in adenine nucleotide metabolism
OG0000479	fig|38307.10.peg.2313	1307834.BARL01000002_gene1135	3.6e-244	850.5	secY	GO:0002790,GO:0003674,GO:0005048,GO:0005215,GO:0005488,GO:0005575,GO:0005623,GO:0005886,GO:0005887,GO:0006605,GO:0006612,GO:0006613,GO:0006614,GO:0006616,GO:0006810,GO:0006886,GO:0008104,GO:0008150,GO:0008320,GO:0008565,GO:0009306,GO:0009987,GO:0015031,GO:0015833,GO:0016020,GO:0016021,GO:0016043,GO:0022857,GO:0022884,GO:0031224,GO:0031226,GO:0031522,GO:0032940,GO:0032978,GO:0032991,GO:0033036,GO:…		ko:K03076	ko02024,ko03060,ko03070,map02024,map03060,map03070	M00335			ko00000,ko00001,ko00002,ko02044	3.A.5			U	The central subunit of the protein translocation channel SecYEG. Consists of two halves formed by TMs 1-5 and 6-10. These two domains form a lateral gate at the front which open onto the bilayer between TMs 2 and 7, and are clamped together by SecE at the back. The channel is closed by both a pore ring composed of hydrophobic SecY resides and a short helix (helix 2A) on the extracellular side of …
OG0000480	fig|38307.10.peg.2314	1307834.BARL01000002_gene1136	7.1e-78	296.6	rplO	GO:0003674,GO:0003735,GO:0005198,GO:0005575,GO:0005622,GO:0005623,GO:0005737,GO:0005829,GO:0005840,GO:0005886,GO:0015934,GO:0016020,GO:0022625,GO:0022626,GO:0032991,GO:0043226,GO:0043228,GO:0043229,GO:0043232,GO:0044391,GO:0044422,GO:0044424,GO:0044444,GO:0044445,GO:0044446,GO:0044464,GO:0071944,GO:1990904		ko:K02876	ko03010,map03010	M00178,M00179			br01610,ko00000,ko00001,ko00002,ko03011				J	binds to the 23S rRNA
OG0000481	fig|1502842.4.peg.1864	1457393.AZ09_03240	6.4e-94	350.1	rpsE	GO:0000028,GO:0003674,GO:0003735,GO:0005198,GO:0005575,GO:0005622,GO:0005623,GO:0005737,GO:0005829,GO:0005840,GO:0006412,GO:0006518,GO:0006807,GO:0006996,GO:0008150,GO:0008152,GO:0009058,GO:0009059,GO:0009987,GO:0010467,GO:0015935,GO:0016043,GO:0019538,GO:0022607,GO:0022613,GO:0022618,GO:0022626,GO:0022627,GO:0032991,GO:0034622,GO:0034641,GO:0034645,GO:0042254,GO:0042255,GO:0042274,GO:0043043,GO:…		ko:K02988	ko03010,map03010	M00178,M00179			br01610,ko00000,ko00001,ko00002,ko03011				J	Located at the back of the 30S subunit body where it stabilizes the conformation of the head with respect to the body
OG0000482	fig|441.6.peg.1347	290633.GOX0364	2.3e-49	201.4	rplR	GO:0003674,GO:0003676,GO:0003723,GO:0003735,GO:0005198,GO:0005488,GO:0005575,GO:0005622,GO:0005623,GO:0005737,GO:0005829,GO:0005840,GO:0006412,GO:0006518,GO:0006807,GO:0008097,GO:0008150,GO:0008152,GO:0009058,GO:0009059,GO:0009987,GO:0010467,GO:0015934,GO:0019538,GO:0019843,GO:0022625,GO:0022626,GO:0032991,GO:0034641,GO:0034645,GO:0040007,GO:0043043,GO:0043170,GO:0043226,GO:0043228,GO:0043229,GO:…		ko:K02881	ko03010,map03010	M00178,M00179			br01610,ko00000,ko00001,ko00002,ko03011				J	This is one of the proteins that binds and probably mediates the attachment of the 5S RNA into the large ribosomal subunit, where it forms part of the central protuberance
OG0000483	fig|38307.10.peg.2318	1307834.BARL01000002_gene1140	6.2e-91	340.1	rplF	GO:0000027,GO:0002181,GO:0003674,GO:0003676,GO:0003723,GO:0003735,GO:0005198,GO:0005488,GO:0005575,GO:0005622,GO:0005623,GO:0005737,GO:0005829,GO:0005840,GO:0006412,GO:0006518,GO:0006807,GO:0006996,GO:0008150,GO:0008152,GO:0009058,GO:0009059,GO:0009987,GO:0010467,GO:0015934,GO:0016043,GO:0019538,GO:0019843,GO:0022607,GO:0022613,GO:0022618,GO:0022625,GO:0022626,GO:0032991,GO:0034622,GO:0034641,GO:…		ko:K02933	ko03010,map03010	M00178,M00179			br01610,ko00000,ko00001,ko00002,ko03011				J	This protein binds to the 23S rRNA, and is important in its secondary structure. It is located near the subunit interface in the base of the L7 L12 stalk, and near the tRNA binding site of the peptidyltransferase center
OG0000484	fig|543.856.peg.626	1006004.GBAG_3768	3e-63	247.7	rpsH	GO:0000028,GO:0003674,GO:0003676,GO:0003723,GO:0003735,GO:0005198,GO:0005488,GO:0005575,GO:0005622,GO:0005623,GO:0005737,GO:0005829,GO:0005840,GO:0006412,GO:0006518,GO:0006807,GO:0006996,GO:0008150,GO:0008152,GO:0009058,GO:0009059,GO:0009894,GO:0009987,GO:0010467,GO:0010468,GO:0010608,GO:0015935,GO:0016043,GO:0019219,GO:0019222,GO:0019538,GO:0019843,GO:0022607,GO:0022613,GO:0022618,GO:0022626,GO:…		ko:K02994	ko03010,map03010	M00178,M00179			br01610,ko00000,ko00001,ko00002,ko03011				J	One of the primary rRNA binding proteins, it binds directly to 16S rRNA central domain where it helps coordinate assembly of the platform of the 30S subunit
OG0000485	fig|38307.10.peg.2321	1307834.BARL01000002_gene1143	9.3e-98	362.8	rplE	GO:0000027,GO:0003674,GO:0003676,GO:0003723,GO:0003735,GO:0005198,GO:0005488,GO:0005575,GO:0005622,GO:0005623,GO:0005737,GO:0005829,GO:0005840,GO:0005886,GO:0006412,GO:0006518,GO:0006807,GO:0006996,GO:0008097,GO:0008150,GO:0008152,GO:0009058,GO:0009059,GO:0009987,GO:0010467,GO:0015934,GO:0016020,GO:0016043,GO:0019538,GO:0019843,GO:0022607,GO:0022613,GO:0022618,GO:0022625,GO:0022626,GO:0032991,GO:…		ko:K02931	ko03010,map03010	M00178,M00179			br01610,ko00000,ko00001,ko00002,ko03011				J	This is 1 of the proteins that binds and probably mediates the attachment of the 5S RNA into the large ribosomal subunit, where it forms part of the central protuberance. In the 70S ribosome it contacts protein S13 of the 30S subunit (bridge B1b), connecting the 2 subunits
OG0000486	fig|38307.10.peg.2322	1224746.B932_2014	2.7e-49	201.1	rplX	GO:0000027,GO:0003674,GO:0003735,GO:0005198,GO:0005575,GO:0005618,GO:0005622,GO:0005623,GO:0005737,GO:0005829,GO:0005840,GO:0006412,GO:0006518,GO:0006807,GO:0006996,GO:0008150,GO:0008152,GO:0009058,GO:0009059,GO:0009987,GO:0010467,GO:0015934,GO:0016043,GO:0019538,GO:0022607,GO:0022613,GO:0022618,GO:0022625,GO:0022626,GO:0030312,GO:0032991,GO:0034622,GO:0034641,GO:0034645,GO:0040007,GO:0042254,GO:…		ko:K02895	ko03010,map03010	M00178,M00179			br01610,ko00000,ko00001,ko00002,ko03011				J	One of the proteins that surrounds the polypeptide exit tunnel on the outside of the subunit
OG0000487	fig|376620.21.peg.2049	1224746.B932_2013	3.9e-60	237.3	rplN	GO:0003674,GO:0003676,GO:0003723,GO:0003735,GO:0005198,GO:0005488,GO:0005575,GO:0005622,GO:0005623,GO:0005737,GO:0005829,GO:0005840,GO:0005886,GO:0006412,GO:0006518,GO:0006807,GO:0008150,GO:0008152,GO:0009058,GO:0009059,GO:0009987,GO:0010467,GO:0015934,GO:0016020,GO:0019538,GO:0019843,GO:0022625,GO:0022626,GO:0032991,GO:0034641,GO:0034645,GO:0040007,GO:0043043,GO:0043170,GO:0043226,GO:0043228,GO:…		ko:K02874	ko03010,map03010	M00178,M00179			br01610,ko00000,ko00001,ko00002,ko03011				J	Binds to 23S rRNA. Forms part of two intersubunit bridges in the 70S ribosome
OG0000488	fig|244366.503.peg.4364	571.MC52_05805	6.8e-40	169.5	rpsQ	GO:0000028,GO:0003674,GO:0003676,GO:0003723,GO:0003735,GO:0005198,GO:0005488,GO:0005575,GO:0005622,GO:0005623,GO:0005737,GO:0005829,GO:0005840,GO:0006412,GO:0006518,GO:0006807,GO:0006996,GO:0008150,GO:0008152,GO:0009058,GO:0009059,GO:0009987,GO:0010467,GO:0015935,GO:0016043,GO:0019538,GO:0019843,GO:0022607,GO:0022613,GO:0022618,GO:0022626,GO:0022627,GO:0032991,GO:0034622,GO:0034641,GO:0034645,GO:…		ko:K02961	ko03010,map03010	M00178,M00179			br01610,ko00000,ko00001,ko00002,ko03011				J	One of the primary rRNA binding proteins, it binds specifically to the 5'-end of 16S ribosomal RNA
OG0000489	fig|376620.21.peg.2047	1307834.BARL01000002_gene1147	8.2e-32	142.5	rpmC	GO:0000027,GO:0003674,GO:0003735,GO:0005198,GO:0005575,GO:0005622,GO:0005623,GO:0005737,GO:0005829,GO:0005840,GO:0006412,GO:0006518,GO:0006807,GO:0006996,GO:0008150,GO:0008152,GO:0009058,GO:0009059,GO:0009987,GO:0010467,GO:0015934,GO:0016043,GO:0019538,GO:0022607,GO:0022613,GO:0022618,GO:0022625,GO:0022626,GO:0032991,GO:0034622,GO:0034641,GO:0034645,GO:0040007,GO:0042254,GO:0042255,GO:0042273,GO:…		ko:K02904	ko03010,map03010	M00178,M00179			br01610,ko00000,ko00001,ko00002,ko03011				J	Belongs to the universal ribosomal protein uL29 family
OG0000490	fig|146474.12.peg.775	178901.AmDm5_2413	2.5e-71	274.6	rplP	GO:0000027,GO:0000049,GO:0003674,GO:0003676,GO:0003723,GO:0003735,GO:0005198,GO:0005488,GO:0005575,GO:0005622,GO:0005623,GO:0005737,GO:0005829,GO:0005840,GO:0005886,GO:0006412,GO:0006518,GO:0006807,GO:0006996,GO:0008150,GO:0008152,GO:0009058,GO:0009059,GO:0009987,GO:0010467,GO:0015934,GO:0016020,GO:0016043,GO:0019538,GO:0019843,GO:0022607,GO:0022613,GO:0022618,GO:0022625,GO:0022626,GO:0032991,GO:…		ko:K02878	ko03010,map03010	M00178			br01610,ko00000,ko00001,ko00002,ko03011				J	Binds 23S rRNA and is also seen to make contacts with the A and possibly P site tRNAs
OG0000491	fig|146474.12.peg.774	178901.AmDm5_2412	1e-119	436.0	rpsC	GO:0000028,GO:0002181,GO:0003674,GO:0003735,GO:0005198,GO:0005575,GO:0005618,GO:0005622,GO:0005623,GO:0005737,GO:0005829,GO:0005840,GO:0005886,GO:0006412,GO:0006518,GO:0006807,GO:0006996,GO:0008150,GO:0008152,GO:0009058,GO:0009059,GO:0009987,GO:0010467,GO:0015935,GO:0016020,GO:0016043,GO:0019538,GO:0022607,GO:0022613,GO:0022618,GO:0022626,GO:0022627,GO:0030312,GO:0032991,GO:0034622,GO:0034641,GO:…		ko:K02982	ko03010,map03010	M00178,M00179			br01610,ko00000,ko00001,ko00002,ko03011				J	Binds the lower part of the 30S subunit head. Binds mRNA in the 70S ribosome, positioning it for translation
OG0000492	fig|104102.32.peg.32	178901.AmDm5_2411	2.7e-62	244.6	rplV	GO:0003674,GO:0003735,GO:0005198,GO:0005575,GO:0005618,GO:0005622,GO:0005623,GO:0005737,GO:0005829,GO:0005840,GO:0005844,GO:0006412,GO:0006518,GO:0006807,GO:0006996,GO:0008150,GO:0008152,GO:0009058,GO:0009059,GO:0009987,GO:0010467,GO:0015934,GO:0016043,GO:0019538,GO:0022607,GO:0022613,GO:0022618,GO:0022625,GO:0022626,GO:0030312,GO:0032991,GO:0034622,GO:0034641,GO:0034645,GO:0040007,GO:0042254,GO:…		ko:K02890	ko03010,map03010	M00178,M00179			br01610,ko00000,ko00001,ko00002,ko03011				J	The globular domain of the protein is located near the polypeptide exit tunnel on the outside of the subunit, while an extended beta-hairpin is found that lines the wall of the exit tunnel in the center of the 70S ribosome
OG0000493	fig|104101.11.peg.1144	663932.KB902575_gene1854	8.2e-47	192.6	rpsS	GO:0000028,GO:0003674,GO:0003735,GO:0005198,GO:0005575,GO:0005622,GO:0005623,GO:0005737,GO:0005829,GO:0005840,GO:0005886,GO:0006412,GO:0006518,GO:0006807,GO:0006996,GO:0008150,GO:0008152,GO:0009058,GO:0009059,GO:0009987,GO:0010467,GO:0015935,GO:0016020,GO:0016043,GO:0019538,GO:0022607,GO:0022613,GO:0022618,GO:0022626,GO:0022627,GO:0032991,GO:0034622,GO:0034641,GO:0034645,GO:0040007,GO:0042254,GO:…		ko:K02965	ko03010,map03010	M00178,M00179			br01610,ko00000,ko00001,ko00002,ko03011				J	Protein S19 forms a complex with S13 that binds strongly to the 16S ribosomal RNA
OG0000494	fig|941463.15.peg.2317	290633.GOX0377	6.5e-156	556.6	rplB	GO:0000027,GO:0002181,GO:0003674,GO:0003676,GO:0003723,GO:0003735,GO:0005198,GO:0005488,GO:0005575,GO:0005622,GO:0005623,GO:0005737,GO:0005829,GO:0005840,GO:0005886,GO:0006412,GO:0006518,GO:0006807,GO:0006996,GO:0008150,GO:0008152,GO:0008270,GO:0009058,GO:0009059,GO:0009987,GO:0010467,GO:0015934,GO:0016020,GO:0016043,GO:0019538,GO:0022607,GO:0022613,GO:0022618,GO:0022625,GO:0022626,GO:0032991,GO:…		ko:K02886	ko03010,map03010	M00178,M00179			br01610,ko00000,ko00001,ko00002,ko03011				J	One of the primary rRNA binding proteins. Required for association of the 30S and 50S subunits to form the 70S ribosome, for tRNA binding and peptide bond formation. It has been suggested to have peptidyltransferase activity
OG0000495	fig|376620.21.peg.2041	1307834.BARL01000002_gene1153	1e-51	209.1	rplW	GO:0000027,GO:0003674,GO:0003676,GO:0003723,GO:0003735,GO:0005198,GO:0005488,GO:0005575,GO:0005622,GO:0005623,GO:0005737,GO:0005829,GO:0005840,GO:0005886,GO:0006412,GO:0006518,GO:0006807,GO:0006996,GO:0008150,GO:0008152,GO:0009058,GO:0009059,GO:0009987,GO:0010467,GO:0015934,GO:0016020,GO:0016043,GO:0019538,GO:0022607,GO:0022613,GO:0022618,GO:0022625,GO:0022626,GO:0032991,GO:0034622,GO:0034641,GO:…		ko:K02892	ko03010,map03010	M00178,M00179			br01610,ko00000,ko00001,ko00002,ko03011				J	One of the early assembly proteins it binds 23S rRNA. One of the proteins that surrounds the polypeptide exit tunnel on the outside of the ribosome. Forms the main docking site for trigger factor binding to the ribosome
OG0000496	fig|376620.21.peg.2040	1307834.BARL01000002_gene1154	2.9e-108	397.9	rplD	GO:0003674,GO:0003676,GO:0003723,GO:0003735,GO:0005198,GO:0005488,GO:0005575,GO:0005622,GO:0005623,GO:0005737,GO:0005829,GO:0005840,GO:0006412,GO:0006518,GO:0006807,GO:0008150,GO:0008152,GO:0009058,GO:0009059,GO:0009987,GO:0010467,GO:0019538,GO:0022626,GO:0032991,GO:0034641,GO:0034645,GO:0043043,GO:0043170,GO:0043226,GO:0043228,GO:0043229,GO:0043232,GO:0043603,GO:0043604,GO:0044237,GO:0044238,GO:…		ko:K02926	ko03010,map03010	M00178			br01610,ko00000,ko00001,ko00002,ko03011				J	Forms part of the polypeptide exit tunnel
OG0000497	fig|38307.10.peg.2333	1224746.B932_2003	2.4e-100	371.7	rplC	GO:0000027,GO:0003674,GO:0003735,GO:0005198,GO:0005575,GO:0005622,GO:0005623,GO:0005737,GO:0005829,GO:0005840,GO:0005886,GO:0006412,GO:0006518,GO:0006807,GO:0006996,GO:0008150,GO:0008152,GO:0009058,GO:0009059,GO:0009893,GO:0009987,GO:0010467,GO:0010468,GO:0010604,GO:0010628,GO:0015934,GO:0016020,GO:0016043,GO:0019219,GO:0019222,GO:0019538,GO:0022607,GO:0022613,GO:0022618,GO:0022625,GO:0022626,GO:…		ko:K02906	ko03010,map03010	M00178,M00179			br01610,ko00000,ko00001,ko00002,ko03011				J	One of the primary rRNA binding proteins, it binds directly near the 3'-end of the 23S rRNA, where it nucleates assembly of the 50S subunit
OG0000498	fig|104101.11.peg.1139	1088869.GMO_22640	1.1e-49	202.2	rpsJ	GO:0001072,GO:0003674,GO:0003735,GO:0005198,GO:0005575,GO:0005622,GO:0005623,GO:0005737,GO:0005829,GO:0005840,GO:0006355,GO:0006412,GO:0006518,GO:0006807,GO:0008150,GO:0008152,GO:0009058,GO:0009059,GO:0009889,GO:0009987,GO:0010467,GO:0010468,GO:0010556,GO:0015935,GO:0019219,GO:0019222,GO:0019538,GO:0022626,GO:0022627,GO:0031323,GO:0031326,GO:0031554,GO:0031564,GO:0032991,GO:0034641,GO:0034645,GO:…		ko:K02946	ko03010,map03010	M00178,M00179			br01610,ko00000,ko00001,ko00002,ko03011				J	Involved in the binding of tRNA to the ribosomes
OG0000499	fig|547.452.peg.2049	1045856.EcWSU1_03426	1.9e-308	1064.3	recN	GO:0000724,GO:0000725,GO:0005575,GO:0005622,GO:0005623,GO:0006139,GO:0006259,GO:0006281,GO:0006302,GO:0006310,GO:0006725,GO:0006807,GO:0006950,GO:0006974,GO:0007154,GO:0008150,GO:0008152,GO:0009295,GO:0009314,GO:0009432,GO:0009605,GO:0009628,GO:0009987,GO:0009991,GO:0031668,GO:0033554,GO:0034641,GO:0043170,GO:0043226,GO:0043228,GO:0043229,GO:0043232,GO:0043590,GO:0044237,GO:0044238,GO:0044260,GO:…		ko:K03631					ko00000,ko03400				L	May be involved in recombinational repair of damaged DNA
OG0000500	fig|38307.11.peg.2601	1224746.B932_2325	1.5e-187	662.1	murG	GO:0000270,GO:0003674,GO:0003824,GO:0006022,GO:0006023,GO:0006024,GO:0006807,GO:0008150,GO:0008152,GO:0008194,GO:0008375,GO:0009058,GO:0009059,GO:0009252,GO:0009273,GO:0009987,GO:0016740,GO:0016757,GO:0016758,GO:0030203,GO:0034645,GO:0042546,GO:0043170,GO:0044036,GO:0044038,GO:0044085,GO:0044237,GO:0044249,GO:0044260,GO:0050511,GO:0070589,GO:0071554,GO:0071704,GO:0071840,GO:1901135,GO:1901137,GO:…	2.4.1.227	ko:K02563	ko00550,ko01100,ko01502,ko04112,map00550,map01100,map01502,map04112		R05032,R05662	RC00005,RC00049	ko00000,ko00001,ko01000,ko01011		GT28	iLJ478.TM0232,iSFV_1184.SFV_0083,iSF_1195.SF0087,iSFxv_1172.SFxv_0091,iS_1188.S0089	M	Cell wall formation. Catalyzes the transfer of a GlcNAc subunit on undecaprenyl-pyrophosphoryl-MurNAc-pentapeptide (lipid intermediate I) to form undecaprenyl-pyrophosphoryl-MurNAc- (pentapeptide)GlcNAc (lipid intermediate II)
OG0000501	fig|1379734.4.peg.2621	290633.GOX0250	3.7e-38	163.7	xseB	GO:0003674,GO:0003824,GO:0004518,GO:0004527,GO:0004529,GO:0004536,GO:0005575,GO:0005622,GO:0005623,GO:0005737,GO:0005829,GO:0006139,GO:0006259,GO:0006308,GO:0006725,GO:0006807,GO:0008150,GO:0008152,GO:0008855,GO:0009056,GO:0009057,GO:0009318,GO:0009987,GO:0016787,GO:0016788,GO:0016796,GO:0016895,GO:0019439,GO:0032991,GO:0034641,GO:0034655,GO:0043170,GO:0044237,GO:0044238,GO:0044248,GO:0044260,GO:…	3.1.11.6	ko:K03602	ko03430,map03430				ko00000,ko00001,ko01000,ko03400				L	Bidirectionally degrades single-stranded DNA into large acid-insoluble oligonucleotides, which are then degraded further into small acid-soluble oligonucleotides
OG0000502	fig|1502842.5.peg.2361	1307834.BARL01000001_gene30	9e-121	440.7				ko:K03457					ko00000	2.A.39			F	Belongs to the purine-cytosine permease (2.A.39) family
OG0000503	fig|442.38.peg.2027	290633.GOX1877	3e-92	344.4	btuE		1.11.1.9	ko:K00432	ko00480,ko00590,ko04918,map00480,map00590,map04918		R00274,R07034,R07035	RC00011,RC00982	ko00000,ko00001,ko01000				O	Belongs to the glutathione peroxidase family
OG0000504	fig|586.33.peg.110	1141663.OOC_18652	1e-201	709.1	queA	GO:0002097,GO:0002099,GO:0003674,GO:0003824,GO:0005575,GO:0005622,GO:0005623,GO:0005737,GO:0005829,GO:0006139,GO:0006396,GO:0006399,GO:0006400,GO:0006725,GO:0006807,GO:0008033,GO:0008150,GO:0008152,GO:0008616,GO:0009058,GO:0009116,GO:0009119,GO:0009163,GO:0009314,GO:0009451,GO:0009628,GO:0009987,GO:0010467,GO:0016070,GO:0016740,GO:0016853,GO:0018130,GO:0019438,GO:0034404,GO:0034470,GO:0034641,GO:…	2.4.2.29,2.4.99.17	ko:K00773,ko:K07568			R03789,R10209	RC00063	ko00000,ko01000,ko03016				H	Transfers and isomerizes the ribose moiety from AdoMet to the 7-aminomethyl group of 7-deazaguanine (preQ1-tRNA) to give epoxyqueuosine (oQ-tRNA)
OG0000505	fig|6666666.594943.peg.3175	642227.HA49_09480	8.1e-115	419.9	ybhL	GO:0005575,GO:0005623,GO:0005886,GO:0016020,GO:0044464,GO:0071944		ko:K06890					ko00000				S	Inhibitor of apoptosis-promoting Bax1
OG0000506	fig|6666666.652912.peg.2809	1076550.LH22_15570	5.8e-118	430.3	cmk	GO:0003674,GO:0003824,GO:0004127,GO:0004592,GO:0005575,GO:0005622,GO:0005623,GO:0005737,GO:0005829,GO:0006082,GO:0006139,GO:0006520,GO:0006573,GO:0006575,GO:0006725,GO:0006732,GO:0006753,GO:0006766,GO:0006767,GO:0006793,GO:0006796,GO:0006807,GO:0008150,GO:0008152,GO:0009058,GO:0009081,GO:0009108,GO:0009110,GO:0009117,GO:0009123,GO:0009165,GO:0009314,GO:0009628,GO:0009987,GO:0010165,GO:0010212,GO:…	1.17.7.4,2.5.1.19,2.7.1.26,2.7.4.25,2.7.7.2,6.3.2.1	ko:K00800,ko:K00945,ko:K02945,ko:K03527,ko:K03977,ko:K11753,ko:K13799	ko00240,ko00400,ko00410,ko00740,ko00770,ko00900,ko01100,ko01110,ko01130,ko01230,ko03010,map00240,map00400,map00410,map00740,map00770,map00900,map01100,map01110,map01130,map01230,map03010	M00022,M00052,M00096,M00119,M00125,M00178	R00158,R00161,R00512,R00549,R01665,R02473,R03460,R05884,R08210	RC00002,RC00017,RC00096,RC00141,RC00350,RC01137,RC01487	br01610,ko00000,ko00001,ko00002,ko01000,ko03009,ko03011			iPC815.YPO1391,iSDY_1059.SDY_2348	F	Belongs to the cytidylate kinase family. Type 1 subfamily
OG0000507	fig|61645.320.peg.963	1045856.EcWSU1_03321	1.5e-194	685.6	xseA	GO:0003674,GO:0003824,GO:0004518,GO:0004527,GO:0004529,GO:0004536,GO:0005575,GO:0005622,GO:0005623,GO:0005737,GO:0006139,GO:0006259,GO:0006308,GO:0006725,GO:0006807,GO:0008150,GO:0008152,GO:0008855,GO:0009056,GO:0009057,GO:0009318,GO:0009987,GO:0016787,GO:0016788,GO:0016796,GO:0016895,GO:0019439,GO:0032991,GO:0034641,GO:0034655,GO:0043170,GO:0044237,GO:0044238,GO:0044248,GO:0044260,GO:0044265,GO:…	3.1.11.6	ko:K03601	ko03430,map03430				ko00000,ko00001,ko01000,ko03400				L	Bidirectionally degrades single-stranded DNA into large acid-insoluble oligonucleotides, which are then degraded further into small acid-soluble oligonucleotides
OG0000508	fig|586.37.peg.2265	1141663.OOC_15734	6.6e-110	403.3	fthC	GO:0003674,GO:0003824,GO:0006082,GO:0006575,GO:0006725,GO:0006730,GO:0006732,GO:0006760,GO:0006807,GO:0008150,GO:0008152,GO:0009058,GO:0009108,GO:0009396,GO:0009987,GO:0016053,GO:0016874,GO:0016879,GO:0016882,GO:0018130,GO:0019438,GO:0019752,GO:0030272,GO:0034641,GO:0035999,GO:0042398,GO:0042558,GO:0042559,GO:0043436,GO:0043603,GO:0043604,GO:0044237,GO:0044249,GO:0044271,GO:0044281,GO:0044283,GO:…	6.3.3.2	ko:K01934	ko00670,ko01100,map00670,map01100		R02301	RC00183	ko00000,ko00001,ko01000				H	Belongs to the 5-formyltetrahydrofolate cyclo-ligase family
OG0000509	fig|61645.319.peg.3822	716541.ECL_04287	7.6e-137	493.0	trmB	GO:0001510,GO:0003674,GO:0003824,GO:0005575,GO:0005622,GO:0005623,GO:0005737,GO:0006139,GO:0006396,GO:0006399,GO:0006400,GO:0006725,GO:0006807,GO:0008033,GO:0008150,GO:0008152,GO:0008168,GO:0008173,GO:0008175,GO:0008176,GO:0008757,GO:0009451,GO:0009987,GO:0010467,GO:0016070,GO:0016423,GO:0016740,GO:0016741,GO:0030488,GO:0032259,GO:0032991,GO:0034470,GO:0034641,GO:0034660,GO:0034708,GO:0036265,GO:…	2.1.1.297,2.1.1.33,2.4.99.12,2.4.99.13,2.4.99.14,2.4.99.15	ko:K02493,ko:K02527,ko:K03439	ko00540,ko01100,map00540,map01100	M00060,M00080	R04658,R05074,R09763,R10806	RC00003,RC00009,RC00077,RC00247,RC03279	ko00000,ko00001,ko00002,ko01000,ko01003,ko01005,ko03012,ko03016		GT30		H	Catalyzes the formation of N(7)-methylguanine at position 46 (m7G46) in tRNA
OG0000510	fig|38307.13.peg.2212	1307834.BARL01000001_gene702	6.3e-35	154.5
OG0000511	fig|1141660.13.peg.266	1141662.OOA_18104	1.1e-176	625.9	gpsA	GO:0003674,GO:0003824,GO:0004367,GO:0005575,GO:0005622,GO:0005623,GO:0005737,GO:0005829,GO:0006072,GO:0006629,GO:0006644,GO:0006650,GO:0006793,GO:0006796,GO:0008150,GO:0008152,GO:0008610,GO:0008654,GO:0009058,GO:0009987,GO:0016491,GO:0016614,GO:0016616,GO:0019637,GO:0044237,GO:0044238,GO:0044249,GO:0044255,GO:0044424,GO:0044444,GO:0044464,GO:0045017,GO:0046474,GO:0046486,GO:0047952,GO:0052646,GO:…	1.1.1.94	ko:K00057	ko00564,ko01110,map00564,map01110		R00842,R00844	RC00029	ko00000,ko00001,ko01000			iSFV_1184.SFV_3923	I	glycerol-3-phosphate dehydrogenase NAD(P) (NAD(P)H-dependent glycerol-3-phosphate dehydrogenase) K00057
OG0000512	fig|38307.20.peg.1315	1224746.B932_0634	0.0	1609.7				ko:K20444					ko00000,ko01000,ko01005,ko02000	4.D.1.3	GT2,GT4		M	Glycosyl transferase family 2
OG0000513	fig|1379734.3.peg.2700	1224746.B932_1160	4e-33	146.7	infA	GO:0001871,GO:0003674,GO:0005488,GO:0005575,GO:0005622,GO:0005623,GO:0005737,GO:0005829,GO:0009986,GO:0030246,GO:0030247,GO:0043021,GO:0043022,GO:0044424,GO:0044444,GO:0044464,GO:0044877,GO:2001065		ko:K02518					ko00000,ko03012				J	One of the essential components for the initiation of protein synthesis. Stabilizes the binding of IF-2 and IF-3 on the 30S subunit to which N-formylmethionyl-tRNA(fMet) subsequently binds. Helps modulate mRNA selection, yielding the 30S pre- initiation complex (PIC). Upon addition of the 50S ribosomal subunit IF-1, IF-2 and IF-3 are released leaving the mature 70S translation initation complex
OG0000514	fig|38307.10.peg.1807	1224746.B932_2446	0.0	2140.9	dnaE	GO:0006950,GO:0006974,GO:0007154,GO:0008150,GO:0009432,GO:0009605,GO:0009987,GO:0009991,GO:0031668,GO:0033554,GO:0050896,GO:0051716,GO:0071496	2.7.7.7	ko:K02337	ko00230,ko00240,ko01100,ko03030,ko03430,ko03440,map00230,map00240,map01100,map03030,map03430,map03440	M00260	R00375,R00376,R00377,R00378	RC02795	ko00000,ko00001,ko00002,ko01000,ko03032,ko03400				L	DNA polymerase
OG0000515	fig|941463.10.peg.1411	290633.GOX0075	7.2e-144	516.5	rpsB	GO:0000028,GO:0003674,GO:0003735,GO:0005198,GO:0005488,GO:0005575,GO:0005618,GO:0005622,GO:0005623,GO:0005737,GO:0005829,GO:0005840,GO:0005886,GO:0006412,GO:0006518,GO:0006807,GO:0006996,GO:0008150,GO:0008152,GO:0008270,GO:0009058,GO:0009059,GO:0009987,GO:0010467,GO:0015935,GO:0016020,GO:0016043,GO:0019538,GO:0022607,GO:0022613,GO:0022618,GO:0022626,GO:0022627,GO:0030312,GO:0032991,GO:0034622,GO:…		ko:K02967	ko03010,map03010	M00178,M00179			br01610,ko00000,ko00001,ko00002,ko03011				J	Belongs to the universal ribosomal protein uS2 family
OG0000516	fig|38307.10.peg.1809	1307834.BARL01000001_gene869	1.3e-149	535.8	tsf	GO:0001871,GO:0003674,GO:0003676,GO:0003723,GO:0003746,GO:0005085,GO:0005488,GO:0005515,GO:0005575,GO:0005622,GO:0005623,GO:0005737,GO:0005829,GO:0006412,GO:0006414,GO:0006518,GO:0006807,GO:0008135,GO:0008150,GO:0008152,GO:0008270,GO:0009058,GO:0009059,GO:0009986,GO:0009987,GO:0010467,GO:0019538,GO:0019899,GO:0030246,GO:0030247,GO:0034641,GO:0034645,GO:0043043,GO:0043167,GO:0043169,GO:0043170,GO:…		ko:K02357					ko00000,ko03012,ko03029				J	Associates with the EF-Tu.GDP complex and induces the exchange of GDP to GTP. It remains bound to the aminoacyl-tRNA.EF- Tu.GTP complex up to the GTP hydrolysis stage on the ribosome
OG0000517	fig|1379734.6.peg.1021	290633.GOX0937	1.4e-256	891.7	radA	GO:0000725,GO:0003674,GO:0003676,GO:0003677,GO:0003697,GO:0003824,GO:0005488,GO:0005575,GO:0005622,GO:0005623,GO:0005737,GO:0005829,GO:0006139,GO:0006259,GO:0006281,GO:0006310,GO:0006725,GO:0006807,GO:0006950,GO:0006974,GO:0008094,GO:0008150,GO:0008152,GO:0009314,GO:0009628,GO:0009987,GO:0016462,GO:0016787,GO:0016817,GO:0016818,GO:0016887,GO:0017111,GO:0033554,GO:0034641,GO:0042623,GO:0043170,GO:…		ko:K04485					ko00000,ko03400				O	DNA-dependent ATPase involved in processing of recombination intermediates, plays a role in repairing DNA breaks. Stimulates the branch migration of RecA-mediated strand transfer reactions, allowing the 3' invading strand to extend heteroduplex DNA faster. Binds ssDNA in the presence of ADP but not other nucleotides, has ATPase activity that is stimulated by ssDNA and various branched DNA structu…
OG0000518	fig|104101.11.peg.2117	178901.AmDm5_2930	3.5e-35	154.1	yggT	GO:0005575,GO:0005623,GO:0005886,GO:0016020,GO:0044464,GO:0071944		ko:K02221					ko00000,ko02044				S	YGGT family
OG0000519	fig|61645.320.peg.3873	716541.ECL_05141	5.8e-109	400.2	rsmG	GO:0000154,GO:0001510,GO:0003674,GO:0003824,GO:0005575,GO:0005622,GO:0005623,GO:0005737,GO:0005829,GO:0006139,GO:0006364,GO:0006396,GO:0006725,GO:0006807,GO:0008150,GO:0008152,GO:0008168,GO:0008170,GO:0008173,GO:0008649,GO:0008757,GO:0009451,GO:0009987,GO:0010467,GO:0016070,GO:0016072,GO:0016435,GO:0016740,GO:0016741,GO:0022613,GO:0031167,GO:0032259,GO:0034470,GO:0034641,GO:0034660,GO:0036265,GO:…	2.1.1.170	ko:K03501					ko00000,ko01000,ko03009,ko03036				J	Specifically methylates the N7 position of guanine in position 527 of 16S rRNA
OG0000520	fig|38307.11.peg.916	1224746.B932_1334	3e-202	711.1	yhhS												EGP	Major facilitator Superfamily
OG0000521	fig|59814.137.peg.117	891974.E05_14620	9.2e-107	392.9	ruvA	GO:0000217,GO:0000400,GO:0000724,GO:0000725,GO:0003674,GO:0003676,GO:0003677,GO:0003678,GO:0003824,GO:0004386,GO:0005488,GO:0005515,GO:0005575,GO:0005622,GO:0005623,GO:0005886,GO:0006139,GO:0006259,GO:0006281,GO:0006302,GO:0006310,GO:0006725,GO:0006807,GO:0006950,GO:0006974,GO:0006996,GO:0007154,GO:0008150,GO:0008152,GO:0009314,GO:0009378,GO:0009379,GO:0009432,GO:0009605,GO:0009628,GO:0009987,GO:…	3.6.4.12	ko:K03550	ko03440,map03440				ko00000,ko00001,ko01000,ko03400				L	The RuvA-RuvB complex in the presence of ATP renatures cruciform structure in supercoiled DNA with palindromic sequence, indicating that it may promote strand exchange reactions in homologous recombination. RuvAB is a helicase that mediates the Holliday junction migration by localized denaturation and reannealing. RuvA stimulates, in the presence of DNA, the weak ATPase activity of RuvB
OG0000522	fig|586.32.peg.2060	520999.PROVALCAL_03010	3.6e-185	654.1	ruvB	GO:0000725,GO:0003674,GO:0003678,GO:0003824,GO:0004003,GO:0004386,GO:0005575,GO:0005622,GO:0005623,GO:0005737,GO:0005829,GO:0006139,GO:0006259,GO:0006281,GO:0006310,GO:0006725,GO:0006807,GO:0006950,GO:0006974,GO:0006996,GO:0007154,GO:0008026,GO:0008094,GO:0008150,GO:0008152,GO:0009314,GO:0009378,GO:0009411,GO:0009416,GO:0009432,GO:0009605,GO:0009628,GO:0009987,GO:0009991,GO:0016043,GO:0016462,GO:…	3.6.4.12	ko:K03551	ko03440,map03440				ko00000,ko00001,ko01000,ko03400				L	The RuvA-RuvB complex in the presence of ATP renatures cruciform structure in supercoiled DNA with palindromic sequence, indicating that it may promote strand exchange reactions in homologous recombination. RuvAB is a helicase that mediates the Holliday junction migration by localized denaturation and reannealing
OG0000523	fig|586.32.peg.433	520999.PROVALCAL_01000	6.5e-81	306.6	yjeE	GO:0000166,GO:0002949,GO:0003674,GO:0003824,GO:0005488,GO:0005515,GO:0006139,GO:0006396,GO:0006399,GO:0006400,GO:0006725,GO:0006807,GO:0008033,GO:0008150,GO:0008152,GO:0009451,GO:0009987,GO:0010467,GO:0016070,GO:0016462,GO:0016787,GO:0016817,GO:0016818,GO:0016887,GO:0017076,GO:0017111,GO:0030554,GO:0032553,GO:0032555,GO:0032559,GO:0034470,GO:0034641,GO:0034660,GO:0036094,GO:0042802,GO:0043167,GO:…		ko:K06925					ko00000,ko03016				S	Hydrolase, P-loop family
OG0000524	fig|586.32.peg.3243	520999.PROVALCAL_01251	7.1e-169	599.7	rfbA	GO:0000271,GO:0000287,GO:0003674,GO:0003824,GO:0005488,GO:0005515,GO:0005575,GO:0005618,GO:0005622,GO:0005623,GO:0005737,GO:0005829,GO:0005886,GO:0005975,GO:0005976,GO:0005996,GO:0006006,GO:0006139,GO:0006220,GO:0006725,GO:0006753,GO:0006793,GO:0006796,GO:0006807,GO:0008150,GO:0008152,GO:0008879,GO:0009058,GO:0009059,GO:0009117,GO:0009141,GO:0009147,GO:0009200,GO:0009211,GO:0009219,GO:0009225,GO:…	2.7.7.24	ko:K00973	ko00521,ko00523,ko00525,ko01130,map00521,map00523,map00525,map01130	M00793	R02328	RC00002	ko00000,ko00001,ko00002,ko01000			iNJ661.Rv0334,iUMNK88_1353.UMNK88_4598,iYL1228.KPN_04289	H	Catalyzes the formation of dTDP-glucose, from dTTP and glucose 1-phosphate, as well as its pyrophosphorolysis
OG0000525	fig|6666666.652912.peg.5015	1076550.LH22_00915	2.8e-108	397.9	rsmD	GO:0000154,GO:0001510,GO:0003674,GO:0003824,GO:0006139,GO:0006364,GO:0006396,GO:0006725,GO:0006807,GO:0008150,GO:0008152,GO:0008168,GO:0008170,GO:0008173,GO:0008649,GO:0008757,GO:0008990,GO:0009451,GO:0009987,GO:0010467,GO:0016070,GO:0016072,GO:0016435,GO:0016740,GO:0016741,GO:0022613,GO:0031167,GO:0032259,GO:0034470,GO:0034641,GO:0034660,GO:0042254,GO:0043170,GO:0043412,GO:0043414,GO:0044085,GO:…	2.1.1.171	ko:K08316			R07234	RC00003	ko00000,ko01000,ko03009				L	Specifically methylates the guanine in position 966 of 16S rRNA in the assembled 30S particle
OG0000526	fig|38307.10.peg.1907	1224746.B932_2555	1.6e-77	295.4	nusB	GO:0005575,GO:0005622,GO:0005623,GO:0005737,GO:0005829,GO:0006139,GO:0006351,GO:0006353,GO:0006725,GO:0006807,GO:0008150,GO:0008152,GO:0009058,GO:0009059,GO:0009987,GO:0010467,GO:0016070,GO:0018130,GO:0019438,GO:0032774,GO:0034641,GO:0034645,GO:0034654,GO:0043170,GO:0044237,GO:0044238,GO:0044249,GO:0044260,GO:0044271,GO:0044424,GO:0044444,GO:0044464,GO:0046483,GO:0071704,GO:0090304,GO:0097659,GO:…		ko:K03625					ko00000,ko03009,ko03021				K	Involved in transcription antitermination. Required for transcription of ribosomal RNA (rRNA) genes. Binds specifically to the boxA antiterminator sequence of the ribosomal RNA (rrn) operons
OG0000527	fig|1379734.3.peg.968	290633.GOX1579	1.6e-103	382.1	rimP	GO:0000028,GO:0005575,GO:0005622,GO:0005623,GO:0005737,GO:0005829,GO:0005886,GO:0006412,GO:0006518,GO:0006807,GO:0006996,GO:0008150,GO:0008152,GO:0009058,GO:0009059,GO:0009987,GO:0010467,GO:0016020,GO:0016043,GO:0019538,GO:0022607,GO:0022613,GO:0022618,GO:0034622,GO:0034641,GO:0034645,GO:0042254,GO:0042255,GO:0042274,GO:0043043,GO:0043170,GO:0043603,GO:0043604,GO:0043933,GO:0044085,GO:0044237,GO:…		ko:K09748					ko00000,ko03009				S	Required for maturation of 30S ribosomal subunits
OG0000528	fig|941463.12.peg.732	290633.GOX1580	6.5e-274	949.5	nusA	GO:0001000,GO:0001121,GO:0001125,GO:0003674,GO:0005488,GO:0005515,GO:0005575,GO:0005622,GO:0005623,GO:0005737,GO:0005829,GO:0006139,GO:0006351,GO:0006353,GO:0006355,GO:0006725,GO:0006807,GO:0008150,GO:0008152,GO:0009058,GO:0009059,GO:0009889,GO:0009987,GO:0010467,GO:0010468,GO:0010556,GO:0016070,GO:0018130,GO:0019219,GO:0019222,GO:0019438,GO:0019899,GO:0019904,GO:0031323,GO:0031326,GO:0031554,GO:…		ko:K02600					ko00000,ko03009,ko03021				K	Participates in both transcription termination and antitermination
OG0000529	fig|38307.11.peg.2873	1307834.BARL01000005_gene2342	2.8e-62	244.6	rbfA			ko:K02834					ko00000,ko03009				J	One of several proteins that assist in the late maturation steps of the functional core of the 30S ribosomal subunit. Associates with free 30S ribosomal subunits (but not with 30S subunits that are part of 70S ribosomes or polysomes). Required for efficient processing of 16S rRNA. May interact with the 5'-terminal helix region of 16S rRNA
OG0000530	fig|38307.10.peg.2408	1307834.BARL01000002_gene1274	2.6e-85	321.2	rplM	GO:0003674,GO:0003676,GO:0003723,GO:0003729,GO:0003735,GO:0005198,GO:0005488,GO:0005575,GO:0005618,GO:0005622,GO:0005623,GO:0005737,GO:0005829,GO:0005840,GO:0005886,GO:0006412,GO:0006417,GO:0006518,GO:0006807,GO:0008150,GO:0008152,GO:0008270,GO:0009058,GO:0009059,GO:0009889,GO:0009890,GO:0009892,GO:0009987,GO:0010467,GO:0010468,GO:0010556,GO:0010558,GO:0010605,GO:0010608,GO:0010629,GO:0015934,GO:…		ko:K02871	ko03010,map03010	M00178,M00179			br01610,ko00000,ko00001,ko00002,ko03011				J	This protein is one of the early assembly proteins of the 50S ribosomal subunit, although it is not seen to bind rRNA by itself. It is important during the early stages of 50S assembly
OG0000531	fig|376620.21.peg.1870	1307834.BARL01000002_gene1273	4.6e-85	320.5	rpsI	GO:0000462,GO:0003674,GO:0003676,GO:0003723,GO:0003735,GO:0005198,GO:0005488,GO:0005575,GO:0005622,GO:0005623,GO:0005737,GO:0005829,GO:0005840,GO:0006139,GO:0006364,GO:0006396,GO:0006412,GO:0006518,GO:0006725,GO:0006807,GO:0008150,GO:0008152,GO:0009058,GO:0009059,GO:0009987,GO:0010467,GO:0015935,GO:0016070,GO:0016072,GO:0019538,GO:0022613,GO:0022626,GO:0022627,GO:0030490,GO:0032991,GO:0034470,GO:…		ko:K02996	ko03010,map03010	M00178,M00179			br01610,ko00000,ko00001,ko00002,ko03011				J	Belongs to the universal ribosomal protein uS9 family
OG0000532	fig|586.33.peg.288	1141663.OOC_05357	1.6e-172	612.8	ftsY	GO:0000166,GO:0001882,GO:0001883,GO:0003674,GO:0003824,GO:0003924,GO:0005488,GO:0005525,GO:0005575,GO:0005622,GO:0005623,GO:0005737,GO:0005829,GO:0005886,GO:0006605,GO:0006612,GO:0006613,GO:0006614,GO:0006810,GO:0006886,GO:0008104,GO:0008150,GO:0015031,GO:0015833,GO:0016020,GO:0016462,GO:0016787,GO:0016817,GO:0016818,GO:0017076,GO:0017111,GO:0019001,GO:0019897,GO:0019898,GO:0031224,GO:0031226,GO:…		ko:K03110	ko02024,ko03060,ko03070,map02024,map03060,map03070	M00335			ko00000,ko00001,ko00002,ko02044	3.A.5.1,3.A.5.2,3.A.5.7			D	Involved in targeting and insertion of nascent membrane proteins into the cytoplasmic membrane. Acts as a receptor for the complex formed by the signal recognition particle (SRP) and the ribosome-nascent chain (RNC). Interaction with SRP-RNC leads to the transfer of the RNC complex to the Sec translocase for insertion into the membrane, the hydrolysis of GTP by both Ffh and FtsY, and the dissocia…
OG0000533	fig|1141662.9.peg.3915	1141662.OOA_18704	8.4e-148	529.6	atpB	GO:0003674,GO:0003824,GO:0005215,GO:0005575,GO:0005622,GO:0005623,GO:0005886,GO:0005887,GO:0006139,GO:0006163,GO:0006164,GO:0006725,GO:0006753,GO:0006754,GO:0006793,GO:0006796,GO:0006807,GO:0006810,GO:0006811,GO:0006812,GO:0008150,GO:0008152,GO:0008324,GO:0009058,GO:0009117,GO:0009123,GO:0009124,GO:0009126,GO:0009127,GO:0009141,GO:0009142,GO:0009144,GO:0009145,GO:0009150,GO:0009152,GO:0009156,GO:…		ko:K02108	ko00190,ko00195,ko01100,map00190,map00195,map01100	M00157			ko00000,ko00001,ko00002,ko00194,ko03110	3.A.2.1		iAPECO1_1312.APECO1_2725,iE2348C_1286.E2348C_4048,iEC042_1314.EC042_4125,iECABU_c1320.ECABU_c42230,iECED1_1282.ECED1_4428,iECIAI39_1322.ECIAI39_4342,iECNA114_1301.ECNA114_3887,iECOK1_1307.ECOK1_4187,iECP_1309.ECP_3937,iECS88_1305.ECS88_4160,iECSF_1327.ECSF_3586,iECUMN_1333.ECUMN_4268,iEcSMS35_1347.EcSMS35_4106,iLF82_1304.LF82_0192,iNRG857_1313.NRG857_18615,iUMN146_1321.UM146_18880,iUMNK88_1353.UM…	C	it plays a direct role in the translocation of protons across the membrane
OG0000534	fig|38307.10.peg.2754	1224746.B932_0457	1.9e-40	171.4	rpsO	GO:0000028,GO:0003674,GO:0003676,GO:0003723,GO:0003735,GO:0005198,GO:0005488,GO:0005575,GO:0005622,GO:0005623,GO:0005737,GO:0005829,GO:0005840,GO:0005886,GO:0006139,GO:0006378,GO:0006396,GO:0006397,GO:0006412,GO:0006518,GO:0006725,GO:0006807,GO:0006996,GO:0008150,GO:0008152,GO:0009058,GO:0009059,GO:0009987,GO:0010467,GO:0015935,GO:0016020,GO:0016043,GO:0016070,GO:0016071,GO:0019538,GO:0019843,GO:…		ko:K02956	ko03010,map03010	M00178,M00179			br01610,ko00000,ko00001,ko00002,ko03011				J	Forms an intersubunit bridge (bridge B4) with the 23S rRNA of the 50S subunit in the ribosome
OG0000535	fig|38307.16.peg.1964	1307834.BARL01000003_gene1727	0.0	1765.7	gyrA	GO:0003674,GO:0003676,GO:0003677,GO:0003824,GO:0003916,GO:0003918,GO:0005488,GO:0005515,GO:0005575,GO:0005622,GO:0005623,GO:0005737,GO:0005829,GO:0006139,GO:0006259,GO:0006265,GO:0006351,GO:0006725,GO:0006807,GO:0006996,GO:0008094,GO:0008150,GO:0008152,GO:0009058,GO:0009059,GO:0009987,GO:0010467,GO:0016043,GO:0016070,GO:0016462,GO:0016787,GO:0016817,GO:0016818,GO:0016853,GO:0016887,GO:0017111,GO:…	5.99.1.3	ko:K02469					ko00000,ko01000,ko03032,ko03400				L	A type II topoisomerase that negatively supercoils closed circular double-stranded (ds) DNA in an ATP-dependent manner to modulate DNA topology and maintain chromosomes in an underwound state. Negative supercoiling favors strand separation, and DNA replication, transcription, recombination and repair, all of which involve strand separation. Also able to catalyze the interconversion of other topol…
OG0000536	fig|61645.319.peg.4137	1045856.EcWSU1_00107	2.1e-82	311.6	coaD	GO:0003674,GO:0003824,GO:0004595,GO:0005488,GO:0005515,GO:0006082,GO:0006139,GO:0006163,GO:0006164,GO:0006575,GO:0006725,GO:0006732,GO:0006753,GO:0006766,GO:0006767,GO:0006793,GO:0006796,GO:0006807,GO:0008150,GO:0008152,GO:0009058,GO:0009108,GO:0009110,GO:0009117,GO:0009150,GO:0009152,GO:0009165,GO:0009259,GO:0009260,GO:0009987,GO:0015936,GO:0015937,GO:0015939,GO:0015940,GO:0016053,GO:0016740,GO:…	2.7.7.3	ko:K00954	ko00770,ko01100,map00770,map01100	M00120	R03035	RC00002	ko00000,ko00001,ko00002,ko01000			iPC815.YPO0053,iSDY_1059.SDY_4064	H	Reversibly transfers an adenylyl group from ATP to 4'- phosphopantetheine, yielding dephospho-CoA (dPCoA) and pyrophosphate
OG0000537	fig|38307.15.peg.965	1224746.B932_0523	0.0	1092.4	recJ	GO:0003674,GO:0003824,GO:0004518,GO:0004527,GO:0004529,GO:0004536,GO:0006139,GO:0006259,GO:0006281,GO:0006310,GO:0006725,GO:0006807,GO:0006950,GO:0006974,GO:0008150,GO:0008152,GO:0008297,GO:0008409,GO:0009314,GO:0009628,GO:0009987,GO:0010165,GO:0010212,GO:0016787,GO:0016788,GO:0016796,GO:0016895,GO:0033554,GO:0034641,GO:0035312,GO:0043170,GO:0044237,GO:0044238,GO:0044260,GO:0045145,GO:0046483,GO:…		ko:K07462	ko03410,ko03430,ko03440,map03410,map03430,map03440				ko00000,ko00001,ko01000,ko03400				L	single-stranded-DNA-specific exonuclease recJ
OG0000538	fig|547.452.peg.130	1045856.EcWSU1_04188	1.5e-166	592.0	hslO	GO:0003674,GO:0005488,GO:0005515,GO:0005575,GO:0005622,GO:0005623,GO:0005737,GO:0005829,GO:0006457,GO:0006950,GO:0006979,GO:0008150,GO:0008270,GO:0009266,GO:0009408,GO:0009628,GO:0009987,GO:0031647,GO:0036506,GO:0042026,GO:0042802,GO:0043167,GO:0043169,GO:0044183,GO:0044424,GO:0044444,GO:0044464,GO:0046872,GO:0046914,GO:0050896,GO:0065007,GO:0065008		ko:K04083					ko00000,ko03110				O	Redox regulated molecular chaperone. Protects both thermally unfolding and oxidatively damaged proteins from irreversible aggregation. Plays an important role in the bacterial defense system toward oxidative stress
OG0000539	fig|1379734.3.peg.2491	290633.GOX1245	8.5e-165	586.3	ribF		2.7.1.26,2.7.7.2	ko:K11753	ko00740,ko01100,ko01110,map00740,map01100,map01110	M00125	R00161,R00549	RC00002,RC00017	ko00000,ko00001,ko00002,ko01000				H	Belongs to the ribF family
OG0000540	fig|1141663.20.peg.3899	1141663.OOC_18807	0.0	1933.7	ileS	GO:0003674,GO:0003824,GO:0004812,GO:0004822,GO:0005488,GO:0005575,GO:0005622,GO:0005623,GO:0005737,GO:0005829,GO:0006082,GO:0006139,GO:0006399,GO:0006412,GO:0006418,GO:0006428,GO:0006518,GO:0006520,GO:0006725,GO:0006807,GO:0008150,GO:0008152,GO:0008270,GO:0009058,GO:0009059,GO:0009987,GO:0010467,GO:0016070,GO:0016874,GO:0016875,GO:0019538,GO:0019752,GO:0034641,GO:0034645,GO:0034660,GO:0043038,GO:…	6.1.1.5	ko:K01870	ko00970,map00970	M00359,M00360	R03656	RC00055,RC00523	ko00000,ko00001,ko00002,ko01000,ko01007,ko03016			iG2583_1286.G2583_0027,iPC815.YPO0475	J	amino acids such as valine, to avoid such errors it has two additional distinct tRNA(Ile)-dependent editing activities. One activity is designated as 'pretransfer' editing and involves the hydrolysis of activated Val-AMP. The other activity is designated 'posttransfer' editing and involves deacylation of mischarged Val-tRNA(Ile)
OG0000541	fig|59814.138.peg.54	1484158.PSNIH1_03045	8.4e-105	386.3	plsY		2.3.1.15	ko:K08591	ko00561,ko00564,ko01100,ko01110,map00561,map00564,map01100,map01110	M00089	R00851,R09380	RC00004,RC00039,RC00041	ko00000,ko00001,ko00002,ko01000,ko01004				I	Catalyzes the transfer of an acyl group from acyl- phosphate (acyl-PO(4)) to glycerol-3-phosphate (G3P) to form lysophosphatidic acid (LPA). This enzyme utilizes acyl-phosphate as fatty acyl donor, but not acyl-CoA or acyl-ACP
OG0000542	fig|1379734.3.peg.66	290633.GOX2282	0.0	1088.9	pyrG	GO:0001775,GO:0002376,GO:0003674,GO:0003824,GO:0003883,GO:0005488,GO:0005515,GO:0005575,GO:0005622,GO:0005623,GO:0005737,GO:0005829,GO:0005886,GO:0006139,GO:0006213,GO:0006220,GO:0006221,GO:0006241,GO:0006725,GO:0006753,GO:0006793,GO:0006796,GO:0006807,GO:0008150,GO:0008152,GO:0008283,GO:0009058,GO:0009116,GO:0009117,GO:0009119,GO:0009141,GO:0009142,GO:0009147,GO:0009148,GO:0009163,GO:0009165,GO:…	6.3.4.2	ko:K01937	ko00240,ko01100,map00240,map01100	M00052	R00571,R00573	RC00010,RC00074	ko00000,ko00001,ko00002,ko01000			iAF987.Gmet_1276,iECO103_1326.ECO103_3323,iNJ661.Rv1699,iPC815.YPO3377	F	Catalyzes the ATP-dependent amination of UTP to CTP with either L-glutamine or ammonia as the source of nitrogen. Regulates intracellular CTP levels through interactions with the four ribonucleotide triphosphates
OG0000543	fig|441.8.peg.2185	290633.GOX0003	3.7e-183	647.5	recF	GO:0000731,GO:0005575,GO:0005622,GO:0005623,GO:0005737,GO:0005829,GO:0005886,GO:0006139,GO:0006259,GO:0006281,GO:0006302,GO:0006725,GO:0006807,GO:0006950,GO:0006974,GO:0008150,GO:0008152,GO:0009058,GO:0009059,GO:0009987,GO:0016020,GO:0018130,GO:0019438,GO:0033554,GO:0034641,GO:0034645,GO:0034654,GO:0043170,GO:0044237,GO:0044238,GO:0044249,GO:0044260,GO:0044271,GO:0044424,GO:0044444,GO:0044464,GO:…		ko:K03629,ko:K07459	ko03440,map03440				ko00000,ko00001,ko03400				L	it is required for DNA replication and normal SOS inducibility. RecF binds preferentially to single-stranded, linear DNA. It also seems to bind ATP
OG0000544	fig|547.452.peg.3859	1045856.EcWSU1_00002	5.3e-206	723.4	dnaN	GO:0003674,GO:0003824,GO:0003887,GO:0005488,GO:0005515,GO:0005575,GO:0005622,GO:0005623,GO:0005737,GO:0005829,GO:0006139,GO:0006259,GO:0006260,GO:0006261,GO:0006271,GO:0006725,GO:0006807,GO:0006950,GO:0006974,GO:0008150,GO:0008152,GO:0009058,GO:0009059,GO:0009360,GO:0009987,GO:0016740,GO:0016772,GO:0016779,GO:0018130,GO:0019438,GO:0022616,GO:0032991,GO:0033554,GO:0034061,GO:0034641,GO:0034645,GO:…	2.7.7.7	ko:K02338	ko00230,ko00240,ko01100,ko03030,ko03430,ko03440,map00230,map00240,map01100,map03030,map03430,map03440	M00260	R00375,R00376,R00377,R00378	RC02795	ko00000,ko00001,ko00002,ko01000,ko03032,ko03400				L	Confers DNA tethering and processivity to DNA polymerases and other proteins. Acts as a clamp, forming a ring around DNA (a reaction catalyzed by the clamp-loading complex) which diffuses in an ATP-independent manner freely and bidirectionally along dsDNA. Initially characterized for its ability to contact the catalytic subunit of DNA polymerase III (Pol III), a complex, multichain enzyme respons…
OG0000545	fig|441.8.peg.2187	290633.GOX0001	9.5e-256	889.0	dnaA	GO:0003674,GO:0003676,GO:0003677,GO:0003688,GO:0003690,GO:0005488,GO:0005575,GO:0005622,GO:0005623,GO:0005737,GO:0005886,GO:0006139,GO:0006259,GO:0006260,GO:0006261,GO:0006270,GO:0006725,GO:0006807,GO:0008150,GO:0008152,GO:0009058,GO:0009059,GO:0009987,GO:0016020,GO:0034641,GO:0034645,GO:0043170,GO:0043565,GO:0044237,GO:0044238,GO:0044249,GO:0044260,GO:0044424,GO:0044464,GO:0046483,GO:0071704,GO:…		ko:K02313	ko02020,ko04112,map02020,map04112				ko00000,ko00001,ko03032,ko03036				L	it binds specifically double-stranded DNA at a 9 bp consensus (dnaA box) 5'-TTATC CA A CA A-3'. DnaA binds to ATP and to acidic phospholipids
OG0000546	fig|38307.14.peg.1984	1307834.BARL01000001_gene781	1.3e-132	479.2	fpg	GO:0000702,GO:0000703,GO:0003674,GO:0003676,GO:0003677,GO:0003684,GO:0003824,GO:0003906,GO:0004518,GO:0004519,GO:0005488,GO:0006139,GO:0006259,GO:0006281,GO:0006284,GO:0006285,GO:0006725,GO:0006807,GO:0006950,GO:0006974,GO:0008150,GO:0008152,GO:0008270,GO:0008534,GO:0009987,GO:0016787,GO:0016788,GO:0016798,GO:0016799,GO:0019104,GO:0033554,GO:0034641,GO:0043167,GO:0043169,GO:0043170,GO:0044237,GO:…	3.2.2.23,4.2.99.18	ko:K10563	ko03410,map03410				ko00000,ko00001,ko01000,ko03400				L	Involved in base excision repair of DNA damaged by oxidation or by mutagenic agents. Acts as DNA glycosylase that recognizes and removes damaged bases. Has a preference for oxidized purines, such as 7,8-dihydro-8-oxoguanine (8-oxoG). Has AP (apurinic apyrimidinic) lyase activity and introduces nicks in the DNA strand. Cleaves the DNA backbone by beta-delta elimination to generate a single-strand …
OG0000547	fig|1379734.3.peg.1482	290633.GOX2497	1.3e-78	298.9	dut	GO:0000166,GO:0000287,GO:0001882,GO:0001884,GO:0002134,GO:0003674,GO:0003824,GO:0004170,GO:0005488,GO:0005575,GO:0005622,GO:0005623,GO:0005737,GO:0005829,GO:0006139,GO:0006220,GO:0006221,GO:0006226,GO:0006244,GO:0006725,GO:0006753,GO:0006793,GO:0006796,GO:0006807,GO:0008150,GO:0008152,GO:0009056,GO:0009058,GO:0009117,GO:0009123,GO:0009124,GO:0009129,GO:0009130,GO:0009141,GO:0009143,GO:0009147,GO:…	3.6.1.23,4.1.1.36,6.3.2.5	ko:K01520,ko:K13038	ko00240,ko00770,ko00983,ko01100,map00240,map00770,map00983,map01100	M00053,M00120	R02100,R03269,R04231,R11896	RC00002,RC00064,RC00090,RC00822	ko00000,ko00001,ko00002,ko01000,ko03400			iIT341.HP0865,iYO844.BSU17660	F	This enzyme is involved in nucleotide metabolism it produces dUMP, the immediate precursor of thymidine nucleotides and it decreases the intracellular concentration of dUTP so that uracil cannot be incorporated into DNA
OG0000548	fig|941463.13.peg.2456	290633.GOX2489	0.0	1729.1	valS	GO:0000287,GO:0002161,GO:0003674,GO:0003824,GO:0004812,GO:0004832,GO:0005488,GO:0005575,GO:0005622,GO:0005623,GO:0005737,GO:0005829,GO:0006082,GO:0006139,GO:0006399,GO:0006412,GO:0006417,GO:0006418,GO:0006438,GO:0006450,GO:0006518,GO:0006520,GO:0006725,GO:0006807,GO:0008150,GO:0008152,GO:0009058,GO:0009059,GO:0009889,GO:0009891,GO:0009893,GO:0009987,GO:0010467,GO:0010468,GO:0010556,GO:0010557,GO:…	6.1.1.9	ko:K01873	ko00970,map00970	M00359,M00360	R03665	RC00055,RC00523	ko00000,ko00001,ko00002,ko01000,ko01007,ko03016			iECH74115_1262.ECH74115_5779,iECNA114_1301.ECNA114_4481,iECO26_1355.ECO26_5428,iECSP_1301.ECSP_5359,iECs_1301.ECs5235,iG2583_1286.G2583_5088,iJN746.PP_0977,iSBO_1134.SBO_4182,iSSON_1240.SSON_4443,iYL1228.KPN_04663,iZ_1308.Z5870	J	amino acids such as threonine, to avoid such errors, it has a posttransfer editing activity that hydrolyzes mischarged Thr-tRNA(Val) in a tRNA-dependent manner
OG0000549	fig|547.452.peg.273	1045856.EcWSU1_00586	4.8e-309	1066.2	prfC	GO:0000166,GO:0001882,GO:0001883,GO:0003674,GO:0003676,GO:0003723,GO:0003747,GO:0003824,GO:0003924,GO:0005488,GO:0005575,GO:0005622,GO:0005623,GO:0005737,GO:0005829,GO:0006412,GO:0006415,GO:0006518,GO:0006807,GO:0008079,GO:0008135,GO:0008150,GO:0008152,GO:0009058,GO:0009059,GO:0009987,GO:0010467,GO:0016043,GO:0016150,GO:0016462,GO:0016787,GO:0016817,GO:0016818,GO:0017076,GO:0017111,GO:0019001,GO:…		ko:K02837					ko00000,ko03012				J	Increases the formation of ribosomal termination complexes and stimulates activities of RF-1 and RF-2. It binds guanine nucleotides and has strong preference for UGA stop codons. It may interact directly with the ribosome. The stimulation of RF- 1 and RF-2 is significantly reduced by GTP and GDP, but not by GMP
OG0000550	fig|1141663.20.peg.1140	1141663.OOC_05517	2.6e-171	607.8	prmA	GO:0003674,GO:0003824,GO:0005575,GO:0005622,GO:0005623,GO:0005737,GO:0005829,GO:0006464,GO:0006479,GO:0006480,GO:0006807,GO:0008150,GO:0008152,GO:0008168,GO:0008170,GO:0008213,GO:0008276,GO:0008757,GO:0009987,GO:0016278,GO:0016279,GO:0016740,GO:0016741,GO:0018011,GO:0018012,GO:0018022,GO:0018023,GO:0018193,GO:0018194,GO:0018205,GO:0019538,GO:0031365,GO:0032259,GO:0036211,GO:0043170,GO:0043412,GO:…		ko:K02687					ko00000,ko01000,ko03009				J	Ribosomal protein L11 methyltransferase
OG0000551	fig|586.37.peg.184	1141663.OOC_03177	0.0	1446.0	uvrD	GO:0003674,GO:0003678,GO:0003824,GO:0004003,GO:0004386,GO:0005488,GO:0005515,GO:0005575,GO:0005622,GO:0005623,GO:0005737,GO:0005829,GO:0006139,GO:0006259,GO:0006260,GO:0006261,GO:0006281,GO:0006289,GO:0006298,GO:0006725,GO:0006807,GO:0006950,GO:0006974,GO:0006996,GO:0008026,GO:0008094,GO:0008150,GO:0008152,GO:0009058,GO:0009059,GO:0009314,GO:0009628,GO:0009987,GO:0015616,GO:0016043,GO:0016462,GO:…	3.6.4.12	ko:K03656,ko:K03657	ko03420,ko03430,map03420,map03430				ko00000,ko00001,ko01000,ko03400				L	DNA helicase
OG0000552	fig|1141660.13.peg.1268	471874.PROSTU_01494	8e-79	299.7	ybeY	GO:0000469,GO:0000478,GO:0003674,GO:0003824,GO:0004518,GO:0004519,GO:0004521,GO:0004540,GO:0005488,GO:0006139,GO:0006355,GO:0006364,GO:0006396,GO:0006412,GO:0006518,GO:0006725,GO:0006807,GO:0006950,GO:0008150,GO:0008152,GO:0009058,GO:0009059,GO:0009266,GO:0009408,GO:0009628,GO:0009889,GO:0009987,GO:0010467,GO:0010468,GO:0010556,GO:0016070,GO:0016072,GO:0016151,GO:0016787,GO:0016788,GO:0016892,GO:…	2.6.99.2,3.5.4.5	ko:K01489,ko:K03474,ko:K03595,ko:K07042	ko00240,ko00750,ko00983,ko01100,map00240,map00750,map00983,map01100	M00124	R01878,R02485,R05838,R08221	RC00074,RC00514,RC01476	ko00000,ko00001,ko00002,ko01000,ko03009,ko03029				J	Single strand-specific metallo-endoribonuclease involved in late-stage 70S ribosome quality control and in maturation of the 3' terminus of the 16S rRNA
OG0000553	fig|941463.12.peg.1158	290633.GOX2008	1.3e-205	722.2	phoH			ko:K06217					ko00000				T	COG1702 Phosphate starvation-inducible protein PhoH
OG0000554	fig|1379734.5.peg.193	290633.GOX2273	0.0	1149.4	uvrC	GO:0003674,GO:0003824,GO:0004518,GO:0004519,GO:0004520,GO:0004536,GO:0005575,GO:0005618,GO:0005622,GO:0005623,GO:0005737,GO:0005886,GO:0006139,GO:0006259,GO:0006281,GO:0006725,GO:0006807,GO:0006950,GO:0006974,GO:0007154,GO:0008150,GO:0008152,GO:0009314,GO:0009380,GO:0009381,GO:0009432,GO:0009605,GO:0009628,GO:0009987,GO:0009991,GO:0016020,GO:0016787,GO:0016788,GO:0030312,GO:0031668,GO:0032991,GO:…		ko:K03703	ko03420,map03420				ko00000,ko00001,ko03400				L	The UvrABC repair system catalyzes the recognition and processing of DNA lesions. UvrC both incises the 5' and 3' sides of the lesion. The N-terminal half is responsible for the 3' incision and the C-terminal half is responsible for the 5' incision
OG0000555	fig|1379734.3.peg.74	290633.GOX2274	7.2e-96	356.7	pgsA	GO:0003674,GO:0003824,GO:0005575,GO:0005623,GO:0005886,GO:0006629,GO:0006644,GO:0006650,GO:0006793,GO:0006796,GO:0008150,GO:0008152,GO:0008444,GO:0008610,GO:0008654,GO:0009058,GO:0009987,GO:0016020,GO:0016021,GO:0016740,GO:0016772,GO:0016780,GO:0017169,GO:0019637,GO:0031224,GO:0044237,GO:0044238,GO:0044249,GO:0044255,GO:0044425,GO:0044464,GO:0045017,GO:0046474,GO:0046486,GO:0071704,GO:0071944,GO:…	2.7.8.41,2.7.8.5	ko:K00995,ko:K08744	ko00564,ko01100,map00564,map01100		R01801,R02030	RC00002,RC00017,RC02795	ko00000,ko00001,ko01000			iAF1260.b1912,iAPECO1_1312.APECO1_954,iB21_1397.B21_01866,iBWG_1329.BWG_1721,iE2348C_1286.E2348C_2030,iEC042_1314.EC042_2073,iEC55989_1330.EC55989_2132,iECABU_c1320.ECABU_c21710,iECBD_1354.ECBD_1731,iECB_1328.ECB_01877,iECDH10B_1368.ECDH10B_2053,iECDH1ME8569_1439.ECDH1ME8569_1852,iECD_1391.ECD_01877,iECED1_1282.ECED1_2177,iECH74115_1262.ECH74115_2684,iECIAI1_1343.ECIAI1_1996,iECIAI39_1322.ECIAI39…	I	Belongs to the CDP-alcohol phosphatidyltransferase class-I family
OG0000556	fig|1141663.20.peg.111	1141663.OOC_00540	0.0	1353.2	recG	GO:0003674,GO:0003678,GO:0003724,GO:0003824,GO:0004003,GO:0004004,GO:0004386,GO:0005575,GO:0005622,GO:0005623,GO:0005737,GO:0005829,GO:0005886,GO:0006139,GO:0006725,GO:0006807,GO:0006996,GO:0008026,GO:0008094,GO:0008150,GO:0008152,GO:0008186,GO:0009314,GO:0009379,GO:0009628,GO:0009987,GO:0010501,GO:0016020,GO:0016043,GO:0016070,GO:0016462,GO:0016787,GO:0016817,GO:0016818,GO:0016887,GO:0017111,GO:…	3.6.4.12	ko:K03655	ko03440,map03440				ko00000,ko00001,ko01000,ko03400				L	Critical role in recombination and DNA repair. Helps process Holliday junction intermediates to mature products by catalyzing branch migration. Has a DNA unwinding activity characteristic of a DNA helicase with a 3'- to 5'- polarity. Unwinds branched duplex DNA (Y-DNA)
OG0000557	fig|1379734.7.peg.2363	290633.GOX0055	0.0	2256.1	mfd	GO:0000715,GO:0000716,GO:0003674,GO:0003676,GO:0003677,GO:0003824,GO:0005488,GO:0005515,GO:0005575,GO:0005622,GO:0005623,GO:0005737,GO:0005829,GO:0006139,GO:0006259,GO:0006281,GO:0006283,GO:0006289,GO:0006355,GO:0006725,GO:0006807,GO:0006950,GO:0006974,GO:0006996,GO:0008094,GO:0008150,GO:0008152,GO:0009889,GO:0009987,GO:0010468,GO:0010556,GO:0015616,GO:0016043,GO:0016462,GO:0016787,GO:0016817,GO:…		ko:K03723	ko03420,map03420				ko00000,ko00001,ko01000,ko03400				L	Couples transcription and DNA repair by recognizing RNA polymerase (RNAP) stalled at DNA lesions. Mediates ATP-dependent release of RNAP and its truncated transcript from the DNA, and recruitment of nucleotide excision repair machinery to the damaged site
OG0000558	fig|586.32.peg.1051	520999.PROVALCAL_03055	2.7e-186	657.9	prfA	GO:0003674,GO:0003676,GO:0003723,GO:0003747,GO:0005488,GO:0005575,GO:0005622,GO:0005623,GO:0005737,GO:0005829,GO:0006412,GO:0006415,GO:0006518,GO:0006807,GO:0008079,GO:0008135,GO:0008150,GO:0008152,GO:0009058,GO:0009059,GO:0009987,GO:0010467,GO:0016043,GO:0016149,GO:0019538,GO:0022411,GO:0032984,GO:0034641,GO:0034645,GO:0043021,GO:0043022,GO:0043043,GO:0043170,GO:0043603,GO:0043604,GO:0043624,GO:…		ko:K02835,ko:K15034					ko00000,ko03012				J	Peptide chain release factor 1 directs the termination of translation in response to the peptide chain termination codons UAG and UAA
OG0000559	fig|1580.356.peg.2451	387344.LVIS_0455	0.0	1361.7	metG	GO:0003674,GO:0003824,GO:0004812,GO:0004825,GO:0005575,GO:0005622,GO:0005623,GO:0005737,GO:0005886,GO:0006082,GO:0006139,GO:0006399,GO:0006412,GO:0006418,GO:0006431,GO:0006518,GO:0006520,GO:0006725,GO:0006807,GO:0008150,GO:0008152,GO:0009058,GO:0009059,GO:0009987,GO:0010467,GO:0016020,GO:0016070,GO:0016874,GO:0016875,GO:0019538,GO:0019752,GO:0034641,GO:0034645,GO:0034660,GO:0040007,GO:0043038,GO:…	6.1.1.10,6.1.1.20	ko:K01874,ko:K01890,ko:K06878	ko00450,ko00970,map00450,map00970	M00359,M00360	R03659,R03660,R04773	RC00055,RC00523	ko00000,ko00001,ko00002,ko01000,ko01007,ko03016				J	Is required not only for elongation of protein synthesis but also for the initiation of all mRNA translation through initiator tRNA(fMet) aminoacylation
OG0000560	fig|38307.10.peg.1824	1224746.B932_2465	6.7e-84	316.6	smpB	GO:0003674,GO:0003676,GO:0003723,GO:0005488,GO:0005575,GO:0005622,GO:0005623,GO:0005737,GO:0005829,GO:0006464,GO:0006807,GO:0008150,GO:0008152,GO:0009987,GO:0019538,GO:0036211,GO:0043170,GO:0043412,GO:0044237,GO:0044238,GO:0044260,GO:0044267,GO:0044424,GO:0044444,GO:0044464,GO:0070930,GO:0071704,GO:0097159,GO:1901363,GO:1901564		ko:K03664					ko00000				O	the 2 termini fold to resemble tRNA(Ala) and it encodes a tag peptide , a short internal open reading frame. During trans-translation Ala- aminoacylated tmRNA acts like a tRNA, entering the A-site of stalled ribosomes, displacing the stalled mRNA. The ribosome then switches to translate the ORF on the tmRNA
OG0000561	fig|38307.14.peg.1911	1307834.BARL01000001_gene858	7.9e-219	766.1	metC		4.4.1.11,4.4.1.8	ko:K01760,ko:K01761	ko00270,ko00450,ko01100,ko01110,ko01230,map00270,map00450,map01100,map01110,map01230	M00017	R00654,R00782,R01286,R02408,R04770,R04941	RC00056,RC00069,RC00196,RC00348,RC00382,RC00488,RC00710,RC01209,RC01210,RC01245,RC02303	ko00000,ko00001,ko00002,ko01000				E	COG0626 Cystathionine beta-lyases cystathionine gamma-synthases
OG0000562	fig|376620.21.peg.1761	1307834.BARL01000003_gene1361	3e-248	864.0	purA	GO:0003674,GO:0003824,GO:0004019,GO:0005575,GO:0005622,GO:0005623,GO:0005737,GO:0006139,GO:0006163,GO:0006164,GO:0006167,GO:0006725,GO:0006753,GO:0006793,GO:0006796,GO:0006807,GO:0008150,GO:0008152,GO:0009058,GO:0009117,GO:0009123,GO:0009124,GO:0009126,GO:0009127,GO:0009150,GO:0009152,GO:0009156,GO:0009161,GO:0009165,GO:0009167,GO:0009168,GO:0009259,GO:0009260,GO:0009987,GO:0016874,GO:0016879,GO:…	6.3.4.4	ko:K01939	ko00230,ko00250,ko01100,map00230,map00250,map01100	M00049	R01135	RC00458,RC00459	ko00000,ko00001,ko00002,ko01000				F	Plays an important role in the de novo pathway of purine nucleotide biosynthesis. Catalyzes the first committed step in the biosynthesis of AMP from IMP
OG0000563	fig|543.856.peg.2239	1224136.AMFN01000011_gene1961	1.3e-176	625.5	glyQ	GO:0003674,GO:0003824,GO:0004812,GO:0004820,GO:0005488,GO:0005515,GO:0005575,GO:0005622,GO:0005623,GO:0005737,GO:0005829,GO:0016874,GO:0016875,GO:0044424,GO:0044444,GO:0044464,GO:0046983,GO:0140098,GO:0140101	6.1.1.14	ko:K01878,ko:K14164	ko00970,map00970	M00360	R03654	RC00055,RC00523	ko00000,ko00001,ko00002,ko01000,ko01007,ko03016			iAF1260.b3560,iAF987.Gmet_2942,iJO1366.b3560,iPC815.YPO4072,iY75_1357.Y75_RS19360	J	Glycyl-tRNA synthetase alpha subunit
OG0000564	fig|941463.14.peg.2798	290633.GOX1084	5.5e-192	676.8	mutY	GO:0003674,GO:0003824,GO:0006139,GO:0006259,GO:0006281,GO:0006284,GO:0006725,GO:0006807,GO:0006950,GO:0006974,GO:0008150,GO:0008152,GO:0009987,GO:0016787,GO:0033554,GO:0034641,GO:0043170,GO:0044237,GO:0044238,GO:0044260,GO:0046483,GO:0050896,GO:0051716,GO:0071704,GO:0090304,GO:1901360		ko:K03575	ko03410,map03410				ko00000,ko00001,ko01000,ko03400				L	COG1194 A G-specific DNA glycosylase
OG0000565	fig|1379734.6.peg.3035	1224746.B932_0796	9.1e-58	229.6	atpC	GO:0005575,GO:0005622,GO:0005623,GO:0006139,GO:0006163,GO:0006164,GO:0006725,GO:0006753,GO:0006754,GO:0006793,GO:0006796,GO:0006807,GO:0006810,GO:0006811,GO:0006812,GO:0008150,GO:0008152,GO:0009058,GO:0009117,GO:0009123,GO:0009124,GO:0009126,GO:0009127,GO:0009141,GO:0009142,GO:0009144,GO:0009145,GO:0009150,GO:0009152,GO:0009156,GO:0009161,GO:0009165,GO:0009167,GO:0009168,GO:0009199,GO:0009201,GO:…		ko:K02113,ko:K02114	ko00190,ko00195,ko01100,map00190,map00195,map01100	M00157			ko00000,ko00001,ko00002,ko00194	3.A.2.1			C	Produces ATP from ADP in the presence of a proton gradient across the membrane
OG0000566	fig|38307.8.peg.99	1224746.B932_0797	7.4e-272	942.6	atpD	GO:0003674,GO:0003824,GO:0005215,GO:0005575,GO:0005622,GO:0005623,GO:0005886,GO:0006139,GO:0006163,GO:0006164,GO:0006725,GO:0006753,GO:0006754,GO:0006793,GO:0006796,GO:0006807,GO:0006810,GO:0006811,GO:0006812,GO:0008150,GO:0008152,GO:0008324,GO:0009058,GO:0009117,GO:0009123,GO:0009124,GO:0009126,GO:0009127,GO:0009141,GO:0009142,GO:0009144,GO:0009145,GO:0009150,GO:0009152,GO:0009156,GO:0009161,GO:…	3.6.3.14	ko:K02112	ko00190,ko00195,ko01100,map00190,map00195,map01100	M00157			ko00000,ko00001,ko00002,ko00194,ko01000	3.A.2.1		e_coli_core.b3732,iAF1260.b3732,iAPECO1_1312.APECO1_2729,iB21_1397.B21_03560,iBWG_1329.BWG_3423,iE2348C_1286.E2348C_4042,iEC042_1314.EC042_4119,iEC55989_1330.EC55989_4207,iECABU_c1320.ECABU_c42160,iECBD_1354.ECBD_4300,iECB_1328.ECB_03616,iECDH10B_1368.ECDH10B_3919,iECDH1ME8569_1439.ECDH1ME8569_3620,iECD_1391.ECD_03616,iECED1_1282.ECED1_4422,iECH74115_1262.ECH74115_5168,iECIAI1_1343.ECIAI1_3916,iE…	C	Produces ATP from ADP in the presence of a proton gradient across the membrane. The catalytic sites are hosted primarily by the beta subunits
OG0000567	fig|547.452.peg.3838	1045856.EcWSU1_04527	1.7e-154	552.0	atpG	GO:0003674,GO:0003824,GO:0005215,GO:0005575,GO:0005618,GO:0005622,GO:0005623,GO:0005886,GO:0006139,GO:0006163,GO:0006164,GO:0006725,GO:0006753,GO:0006754,GO:0006793,GO:0006796,GO:0006807,GO:0006810,GO:0006811,GO:0006812,GO:0008150,GO:0008152,GO:0008324,GO:0009058,GO:0009117,GO:0009123,GO:0009124,GO:0009126,GO:0009127,GO:0009141,GO:0009142,GO:0009144,GO:0009145,GO:0009150,GO:0009152,GO:0009156,GO:…		ko:K02115	ko00190,ko00195,ko01100,map00190,map00195,map01100	M00157			ko00000,ko00001,ko00002,ko00194	3.A.2.1		iLJ478.TM1611,iSSON_1240.SSON_3886,iYL1228.KPN_04138	C	Produces ATP from ADP in the presence of a proton gradient across the membrane. The gamma chain is believed to be important in regulating ATPase activity and the flow of protons through the CF(0) complex
OG0000568	fig|1379734.4.peg.5	290633.GOX1311	1.1e-281	975.3	atpA	GO:0003674,GO:0003824,GO:0005215,GO:0005575,GO:0005618,GO:0005622,GO:0005623,GO:0005886,GO:0006139,GO:0006163,GO:0006164,GO:0006725,GO:0006753,GO:0006754,GO:0006793,GO:0006796,GO:0006807,GO:0006810,GO:0006811,GO:0006812,GO:0008150,GO:0008152,GO:0008324,GO:0009058,GO:0009117,GO:0009123,GO:0009124,GO:0009126,GO:0009127,GO:0009141,GO:0009142,GO:0009144,GO:0009145,GO:0009150,GO:0009152,GO:0009156,GO:…	3.6.3.14	ko:K02111	ko00190,ko00195,ko01100,map00190,map00195,map01100	M00157			ko00000,ko00001,ko00002,ko00194,ko01000	3.A.2.1		iIT341.HP1134,iSB619.SA_RS10975,iSbBS512_1146.SbBS512_E4187	C	Produces ATP from ADP in the presence of a proton gradient across the membrane. The alpha chain is a regulatory subunit
OG0000569	fig|1141663.20.peg.366	1141663.OOC_01772	1.4e-87	328.9	atpH	GO:0003674,GO:0003824,GO:0005215,GO:0005575,GO:0005622,GO:0005623,GO:0005886,GO:0006139,GO:0006163,GO:0006164,GO:0006725,GO:0006753,GO:0006754,GO:0006793,GO:0006796,GO:0006807,GO:0006810,GO:0006811,GO:0006812,GO:0008150,GO:0008152,GO:0008324,GO:0009058,GO:0009117,GO:0009123,GO:0009124,GO:0009126,GO:0009127,GO:0009141,GO:0009142,GO:0009144,GO:0009145,GO:0009150,GO:0009152,GO:0009156,GO:0009161,GO:…		ko:K02113	ko00190,ko00195,ko01100,map00190,map00195,map01100	M00157			ko00000,ko00001,ko00002,ko00194	3.A.2.1		iSF_1195.SF3815,iSFxv_1172.SFxv_4157,iS_1188.S3953	C	F(1)F(0) ATP synthase produces ATP from ADP in the presence of a proton or sodium gradient. F-type ATPases consist of two structural domains, F(1) containing the extramembraneous catalytic core and F(0) containing the membrane proton channel, linked together by a central stalk and a peripheral stalk. During catalysis, ATP synthesis in the catalytic domain of F(1) is coupled via a rotary mechanism…
OG0000570	fig|38307.10.peg.2982	1307834.BARL01000004_gene2107	1e-93	349.4	nusG	GO:0005575,GO:0005618,GO:0005622,GO:0005623,GO:0005737,GO:0005829,GO:0005886,GO:0006139,GO:0006351,GO:0006353,GO:0006355,GO:0006725,GO:0006807,GO:0008150,GO:0008152,GO:0009058,GO:0009059,GO:0009889,GO:0009987,GO:0010467,GO:0010468,GO:0010556,GO:0016020,GO:0016070,GO:0018130,GO:0019219,GO:0019222,GO:0019438,GO:0030312,GO:0031323,GO:0031326,GO:0031554,GO:0031564,GO:0032774,GO:0034641,GO:0034645,GO:…		ko:K02601					ko00000,ko03009,ko03021				K	Participates in transcription elongation, termination and antitermination
OG0000571	fig|1141661.6.peg.3964	520999.PROVALCAL_00031	4.8e-24	116.3	rpmD	GO:0000027,GO:0003674,GO:0003735,GO:0005198,GO:0005575,GO:0005622,GO:0005623,GO:0005737,GO:0005829,GO:0005840,GO:0006412,GO:0006518,GO:0006807,GO:0006996,GO:0008150,GO:0008152,GO:0009058,GO:0009059,GO:0009987,GO:0010467,GO:0015934,GO:0016043,GO:0019538,GO:0022607,GO:0022613,GO:0022618,GO:0022625,GO:0022626,GO:0032991,GO:0034622,GO:0034641,GO:0034645,GO:0040007,GO:0042254,GO:0042255,GO:0042273,GO:…		ko:K02907	ko03010,map03010	M00178,M00179			br01610,ko00000,ko00001,ko00002,ko03011				J	COG1841 Ribosomal protein L30 L7E
OG0000572	fig|38307.10.peg.2340	1224746.B932_1993	1.6e-42	178.7	rplL			ko:K02935	ko03010,map03010	M00178			br01610,ko00000,ko00001,ko00002,ko03011				J	Forms part of the ribosomal stalk which helps the ribosome interact with GTP-bound translation factors. Is thus essential for accurate translation
OG0000573	fig|442.38.peg.2977	290633.GOX1936	0.0	1474.9	ppk		2.7.4.1	ko:K00937	ko00190,ko03018,map00190,map03018				ko00000,ko00001,ko01000,ko03019				P	Catalyzes the reversible transfer of the terminal phosphate of ATP to form a long-chain polyphosphate (polyP)
OG0000574	fig|61645.319.peg.2426	1399774.JDWH01000001_gene2366	3.1e-102	377.9	coaE	GO:0003674,GO:0003824,GO:0004140,GO:0006139,GO:0006163,GO:0006164,GO:0006725,GO:0006732,GO:0006753,GO:0006793,GO:0006796,GO:0006807,GO:0008150,GO:0008152,GO:0009058,GO:0009108,GO:0009117,GO:0009150,GO:0009152,GO:0009165,GO:0009259,GO:0009260,GO:0009987,GO:0015936,GO:0015937,GO:0016301,GO:0016310,GO:0016740,GO:0016772,GO:0016773,GO:0018130,GO:0019438,GO:0019637,GO:0019693,GO:0033865,GO:0033866,GO:…	2.7.1.24	ko:K00859	ko00770,ko01100,map00770,map01100	M00120	R00130	RC00002,RC00078	ko00000,ko00001,ko00002,ko01000			iECP_1309.ECP_0104	H	Catalyzes the phosphorylation of the 3'-hydroxyl group of dephosphocoenzyme A to form coenzyme A
OG0000575	fig|38307.11.peg.1725	1224746.B932_0107	4.3e-184	650.6	tsaD	GO:0000287,GO:0000408,GO:0002949,GO:0003674,GO:0003824,GO:0004175,GO:0004222,GO:0005488,GO:0005506,GO:0005515,GO:0005575,GO:0005622,GO:0005623,GO:0005737,GO:0005829,GO:0006139,GO:0006396,GO:0006399,GO:0006400,GO:0006508,GO:0006725,GO:0006807,GO:0008033,GO:0008150,GO:0008152,GO:0008233,GO:0008237,GO:0009451,GO:0009987,GO:0010467,GO:0016070,GO:0016787,GO:0019538,GO:0032991,GO:0034470,GO:0034641,GO:…	2.3.1.234	ko:K01409,ko:K03070	ko02024,ko03060,ko03070,map02024,map03060,map03070	M00335	R10648	RC00070,RC00416	ko00000,ko00001,ko00002,ko01000,ko02044,ko03016	3.A.5.1,3.A.5.10,3.A.5.2,3.A.5.4			O	Required for the formation of a threonylcarbamoyl group on adenosine at position 37 (t(6)A37) in tRNAs that read codons beginning with adenine. Is involved in the transfer of the threonylcarbamoyl moiety of threonylcarbamoyl-AMP (TC-AMP) to the N6 group of A37, together with TsaE and TsaB. TsaD likely plays a direct catalytic role in this reaction
OG0000576	fig|38307.10.peg.1214	1224746.B932_0286	0.0	1658.7	alaS	GO:0001130,GO:0001131,GO:0001141,GO:0001217,GO:0002161,GO:0002196,GO:0003674,GO:0003700,GO:0003824,GO:0004812,GO:0004813,GO:0005488,GO:0005515,GO:0005575,GO:0005622,GO:0005623,GO:0005737,GO:0005829,GO:0006082,GO:0006139,GO:0006355,GO:0006396,GO:0006399,GO:0006400,GO:0006412,GO:0006418,GO:0006419,GO:0006450,GO:0006518,GO:0006520,GO:0006725,GO:0006807,GO:0008033,GO:0008150,GO:0008152,GO:0008270,GO:…	6.1.1.7	ko:K01872	ko00970,map00970	M00359,M00360	R03038	RC00055,RC00523	ko00000,ko00001,ko00002,ko01000,ko01007,ko03016			iECABU_c1320.ECABU_c29670,iECED1_1282.ECED1_3146,iEcHS_1320.EcHS_A2833,iJN746.PP_4474	J	Catalyzes the attachment of alanine to tRNA(Ala) in a two-step reaction alanine is first activated by ATP to form Ala- AMP and then transferred to the acceptor end of tRNA(Ala). Also edits incorrectly charged Ser-tRNA(Ala) and Gly-tRNA(Ala) via its editing domain
OG0000577	fig|38307.15.peg.1777	1224746.B932_1039	5.4e-165	587.0	miaA	GO:0003674,GO:0003824,GO:0006139,GO:0006396,GO:0006399,GO:0006400,GO:0006417,GO:0006725,GO:0006807,GO:0006950,GO:0008033,GO:0008150,GO:0008152,GO:0009266,GO:0009408,GO:0009451,GO:0009628,GO:0009889,GO:0009987,GO:0010467,GO:0010468,GO:0010556,GO:0010608,GO:0016070,GO:0016740,GO:0016765,GO:0019222,GO:0031323,GO:0031326,GO:0032268,GO:0033554,GO:0034248,GO:0034470,GO:0034605,GO:0034641,GO:0034660,GO:…	2.5.1.75	ko:K00791	ko00908,ko01100,ko01110,map00908,map01100,map01110		R01122	RC02820	ko00000,ko00001,ko01000,ko01006,ko03016				J	Catalyzes the transfer of a dimethylallyl group onto the adenine at position 37 in tRNAs that read codons beginning with uridine, leading to the formation of N6-(dimethylallyl)adenosine (i(6)A)
OG0000578	fig|1141661.6.peg.3602	520999.PROVALCAL_01397	1.1e-112	412.5	yigZ		2.1.1.45,3.4.13.9	ko:K00560,ko:K01271	ko00240,ko00670,ko01100,ko01523,map00240,map00670,map01100,map01523	M00053	R02101	RC00219,RC00332	ko00000,ko00001,ko00002,ko01000,ko01002				S	YigZ family
OG0000579	fig|586.33.peg.946	1141663.OOC_14744	0.0	1313.5	ligA	GO:0000166,GO:0003674,GO:0003676,GO:0003677,GO:0003824,GO:0003909,GO:0003911,GO:0005488,GO:0005575,GO:0005622,GO:0005623,GO:0005737,GO:0005829,GO:0006139,GO:0006259,GO:0006266,GO:0006281,GO:0006284,GO:0006288,GO:0006725,GO:0006807,GO:0006950,GO:0006974,GO:0008150,GO:0008152,GO:0009987,GO:0016874,GO:0016886,GO:0033554,GO:0034641,GO:0036094,GO:0043167,GO:0043168,GO:0043170,GO:0044237,GO:0044238,GO:…	6.5.1.2	ko:K01972	ko03030,ko03410,ko03420,ko03430,map03030,map03410,map03420,map03430		R00382	RC00005	ko00000,ko00001,ko01000,ko03032,ko03400			iEC55989_1330.EC55989_2701,iECABU_c1320.ECABU_c27320,iECIAI1_1343.ECIAI1_2469,iECO103_1326.ECO103_2930,iECO111_1330.ECO111_3141,iECO26_1355.ECO26_3464,iECSE_1348.ECSE_2702,iECW_1372.ECW_m2640,iEKO11_1354.EKO11_1317,iEcE24377_1341.EcE24377A_2698,iEcSMS35_1347.EcSMS35_2566,iWFL_1372.ECW_m2640,iYL1228.KPN_02758,ic_1306.c2945	L	DNA ligase that catalyzes the formation of phosphodiester linkages between 5'-phosphoryl and 3'-hydroxyl groups in double-stranded DNA using NAD as a coenzyme and as the energy source for the reaction. It is essential for DNA replication and repair of damaged DNA
OG0000580	fig|941463.12.peg.1696	290633.GOX0164	2.3e-215	755.0	ftsZ	GO:0000166,GO:0001882,GO:0001883,GO:0003674,GO:0003824,GO:0003924,GO:0005488,GO:0005525,GO:0005575,GO:0005622,GO:0005623,GO:0005737,GO:0008150,GO:0009987,GO:0016462,GO:0016787,GO:0016817,GO:0016818,GO:0017076,GO:0017111,GO:0019001,GO:0032153,GO:0032549,GO:0032550,GO:0032553,GO:0032555,GO:0032561,GO:0035639,GO:0036094,GO:0043167,GO:0043168,GO:0044424,GO:0044464,GO:0051301,GO:0097159,GO:0097367,GO:…		ko:K03531	ko04112,map04112				ko00000,ko00001,ko02048,ko03036,ko04812				D	Essential cell division protein that forms a contractile ring structure (Z ring) at the future cell division site. The regulation of the ring assembly controls the timing and the location of cell division. One of the functions of the FtsZ ring is to recruit other cell division proteins to the septum to produce a new cell wall between the dividing cells. Binds GTP and shows GTPase activity
OG0000581	fig|442.38.peg.1407	290633.GOX0163	1e-254	885.6	ftsA			ko:K03590	ko04112,map04112				ko00000,ko00001,ko03036,ko04812				D	Cell division protein that is involved in the assembly of the Z ring. May serve as a membrane anchor for the Z ring
OG0000582	fig|38307.14.peg.1787	1307834.BARL01000001_gene949	6e-266	922.9	murC	GO:0000166,GO:0000270,GO:0000287,GO:0003674,GO:0003824,GO:0005488,GO:0005524,GO:0006022,GO:0006023,GO:0006024,GO:0006807,GO:0008144,GO:0008150,GO:0008152,GO:0008763,GO:0009058,GO:0009059,GO:0009252,GO:0009273,GO:0009987,GO:0016874,GO:0016879,GO:0016881,GO:0017076,GO:0030203,GO:0030554,GO:0032553,GO:0032555,GO:0032559,GO:0034645,GO:0035639,GO:0036094,GO:0042546,GO:0043167,GO:0043168,GO:0043169,GO:…	6.3.2.8	ko:K01924	ko00471,ko00550,ko01100,map00471,map00550,map01100		R03193	RC00064,RC00141	ko00000,ko00001,ko01000,ko01011			iECP_1309.ECP_0093,iJN678.murC	M	Belongs to the MurCDEF family
OG0000583	fig|1590.1722.peg.63	220668.lp_2197	1.8e-259	901.4	murD		6.3.2.9	ko:K01925	ko00471,ko00550,ko01100,map00471,map00550,map01100		R02783	RC00064,RC00141	ko00000,ko00001,ko01000,ko01011				M	Cell wall formation. Catalyzes the addition of glutamate to the nucleotide precursor UDP-N-acetylmuramoyl-L-alanine (UMA)
OG0000584	fig|38307.10.peg.63	1224746.B932_2328	8.7e-201	706.1	mraY	GO:0000270,GO:0003674,GO:0003824,GO:0005488,GO:0005515,GO:0005575,GO:0005623,GO:0005886,GO:0006022,GO:0006023,GO:0006024,GO:0006807,GO:0008150,GO:0008152,GO:0008963,GO:0009058,GO:0009059,GO:0009252,GO:0009273,GO:0009987,GO:0016020,GO:0016740,GO:0016772,GO:0016780,GO:0030203,GO:0034645,GO:0040007,GO:0042546,GO:0042802,GO:0043170,GO:0044036,GO:0044038,GO:0044085,GO:0044237,GO:0044249,GO:0044260,GO:…	2.7.8.13	ko:K01000	ko00550,ko01100,ko01502,map00550,map01100,map01502		R05629,R05630	RC00002,RC02753	ko00000,ko00001,ko01000,ko01011	9.B.146		iAF987.Gmet_0409,iEC042_1314.EC042_0088,iECABU_c1320.ECABU_c00920,iECED1_1282.ECED1_0088,iECH74115_1262.ECH74115_0095,iECSP_1301.ECSP_0090,iECs_1301.ECs0091,iG2583_1286.G2583_0091,iSDY_1059.SDY_0117,iZ_1308.Z0097,ic_1306.c0105	M	First step of the lipid cycle reactions in the biosynthesis of the cell wall peptidoglycan
OG0000585	fig|941463.14.peg.52	1088869.GMO_14170	4.3e-197	694.1	murF		6.3.2.10	ko:K01929	ko00300,ko00550,ko01100,ko01502,map00300,map00550,map01100,map01502		R04573,R04617	RC00064,RC00141	ko00000,ko00001,ko01000,ko01011				M	Involved in cell wall formation. Catalyzes the final step in the synthesis of UDP-N-acetylmuramoyl-pentapeptide, the precursor of murein
OG0000586	fig|586.32.peg.2325	520999.PROVALCAL_03849	3.9e-276	956.8	murE	GO:0000270,GO:0003674,GO:0003824,GO:0005575,GO:0005622,GO:0005623,GO:0005737,GO:0005829,GO:0006022,GO:0006023,GO:0006024,GO:0006807,GO:0008150,GO:0008152,GO:0008765,GO:0009058,GO:0009059,GO:0009252,GO:0009273,GO:0009987,GO:0016874,GO:0016879,GO:0016881,GO:0030203,GO:0034645,GO:0042546,GO:0043170,GO:0044036,GO:0044038,GO:0044085,GO:0044237,GO:0044249,GO:0044260,GO:0044424,GO:0044444,GO:0044464,GO:…	3.4.16.4,6.3.2.10,6.3.2.13	ko:K01928,ko:K03587,ko:K15792	ko00300,ko00550,ko01501,map00300,map00550,map01501		R02788,R04617	RC00064,RC00090,RC00141	ko00000,ko00001,ko01000,ko01011,ko03036			iECO103_1326.ECO103_0087,iECO111_1330.ECO111_0088,iECW_1372.ECW_m0084,iEKO11_1354.EKO11_3829,iWFL_1372.ECW_m0084,ic_1306.c0103	M	Catalyzes the addition of meso-diaminopimelic acid to the nucleotide precursor UDP-N-acetylmuramoyl-L-alanyl-D-glutamate (UMAG) in the biosynthesis of bacterial cell-wall peptidoglycan
OG0000587	fig|244366.503.peg.1430	573.JG24_29855	1.1e-172	612.5	rsmH	GO:0000154,GO:0001510,GO:0003674,GO:0003824,GO:0005575,GO:0005622,GO:0005623,GO:0005737,GO:0005829,GO:0006139,GO:0006364,GO:0006396,GO:0006725,GO:0006807,GO:0008150,GO:0008152,GO:0008168,GO:0008170,GO:0008173,GO:0008649,GO:0008757,GO:0009451,GO:0009987,GO:0010467,GO:0016070,GO:0016072,GO:0016434,GO:0016740,GO:0016741,GO:0022613,GO:0031167,GO:0032259,GO:0034470,GO:0034641,GO:0034660,GO:0042254,GO:…	2.1.1.199	ko:K03438					ko00000,ko01000,ko03009				J	Specifically methylates the N4 position of cytidine in position 1402 (C1402) of 16S rRNA
OG0000588	fig|1141663.20.peg.730	1141663.OOC_03537	3.2e-209	734.2	obg	GO:0000166,GO:0001882,GO:0001883,GO:0003674,GO:0003824,GO:0003924,GO:0005488,GO:0005525,GO:0005575,GO:0005622,GO:0005623,GO:0005737,GO:0005829,GO:0006996,GO:0007059,GO:0008150,GO:0009987,GO:0016043,GO:0016462,GO:0016787,GO:0016817,GO:0016818,GO:0017076,GO:0017111,GO:0019001,GO:0019003,GO:0022607,GO:0022611,GO:0022613,GO:0022618,GO:0032502,GO:0032549,GO:0032550,GO:0032553,GO:0032555,GO:0032561,GO:…		ko:K03979					ko00000,ko01000,ko03009				S	An essential GTPase which binds GTP, GDP and possibly (p)ppGpp with moderate affinity, with high nucleotide exchange rates and a fairly low GTP hydrolysis rate. Plays a role in control of the cell cycle, stress response, ribosome biogenesis and in those bacteria that undergo differentiation, in morphogenesis control
OG0000589	fig|441.6.peg.2170	1088869.GMO_14030	1.6e-39	168.3	rpmA	GO:0000027,GO:0001558,GO:0003674,GO:0003735,GO:0005198,GO:0005488,GO:0005575,GO:0005618,GO:0005622,GO:0005623,GO:0005737,GO:0005829,GO:0005840,GO:0005886,GO:0006412,GO:0006518,GO:0006807,GO:0006996,GO:0008150,GO:0008152,GO:0009058,GO:0009059,GO:0009987,GO:0010467,GO:0015934,GO:0016020,GO:0016043,GO:0019538,GO:0022607,GO:0022613,GO:0022618,GO:0022625,GO:0022626,GO:0030312,GO:0032991,GO:0034622,GO:…		ko:K02899	ko03010,map03010	M00178			br01610,ko00000,ko00001,ko00002,ko03011				J	Belongs to the bacterial ribosomal protein bL27 family
OG0000590	fig|1379734.3.peg.1334	290633.GOX0139	6.2e-43	179.9	rplU	GO:0003674,GO:0003735,GO:0005198,GO:0005575,GO:0005622,GO:0005623,GO:0005737,GO:0005829,GO:0005840,GO:0005886,GO:0006412,GO:0006518,GO:0006807,GO:0008150,GO:0008152,GO:0009058,GO:0009059,GO:0009987,GO:0010467,GO:0015934,GO:0016020,GO:0019538,GO:0022625,GO:0022626,GO:0032991,GO:0034641,GO:0034645,GO:0040007,GO:0043043,GO:0043170,GO:0043226,GO:0043228,GO:0043229,GO:0043232,GO:0043603,GO:0043604,GO:…		ko:K02888	ko03010,map03010	M00178			br01610,ko00000,ko00001,ko00002,ko03011				J	This protein binds to 23S rRNA in the presence of protein L20
OG0000591	fig|1502842.7.peg.769	178901.AmDm5_1049	1.8e-38	165.2	yajC	GO:0005575,GO:0005623,GO:0005886,GO:0005887,GO:0016020,GO:0016021,GO:0031224,GO:0031226,GO:0031522,GO:0032991,GO:0044425,GO:0044459,GO:0044464,GO:0071944		ko:K03210	ko02024,ko03060,ko03070,map02024,map03060,map03070	M00335			ko00000,ko00001,ko00002,ko02044	3.A.5.1,3.A.5.2			U	Preprotein translocase subunit YajC
OG0000592	fig|586.37.peg.3956	1141663.OOC_02627	0.0	1494.9	priA	GO:0003674,GO:0003678,GO:0003824,GO:0004003,GO:0004386,GO:0006139,GO:0006259,GO:0006260,GO:0006261,GO:0006268,GO:0006270,GO:0006276,GO:0006281,GO:0006302,GO:0006310,GO:0006725,GO:0006807,GO:0006950,GO:0006974,GO:0006996,GO:0008026,GO:0008094,GO:0008150,GO:0008152,GO:0009058,GO:0009059,GO:0009314,GO:0009628,GO:0009987,GO:0010212,GO:0010332,GO:0016043,GO:0016462,GO:0016787,GO:0016817,GO:0016818,GO:…		ko:K04066	ko03440,map03440				ko00000,ko00001,ko01000,ko03400				L	Involved in the restart of stalled replication forks. Recognizes and binds the arrested nascent DNA chain at stalled replication forks. It can open the DNA duplex, via its helicase activity, and promote assembly of the primosome and loading of the major replicative helicase DnaB onto DNA
OG0000593	fig|442.40.peg.2636	1224746.B932_0505	5.8e-116	423.7	fliP			ko:K02419,ko:K03226	ko02040,ko03070,map02040,map03070	M00332,M00542,M00660			ko00000,ko00001,ko00002,ko02035,ko02044	3.A.6.1,3.A.6.2,3.A.6.3			N	Plays a role in the flagellum-specific transport system
OG0000594	fig|941463.10.peg.2578	290633.GOX1970	2.9e-249	867.5	der	GO:0000027,GO:0000166,GO:0001882,GO:0001883,GO:0003674,GO:0003824,GO:0003924,GO:0005488,GO:0005515,GO:0005525,GO:0005575,GO:0005622,GO:0005623,GO:0005737,GO:0005829,GO:0006996,GO:0008150,GO:0009987,GO:0016043,GO:0016462,GO:0016787,GO:0016817,GO:0016818,GO:0017076,GO:0017111,GO:0019001,GO:0022607,GO:0022613,GO:0022618,GO:0032549,GO:0032550,GO:0032553,GO:0032555,GO:0032561,GO:0032794,GO:0034622,GO:…		ko:K03977					ko00000,ko03009				S	GTPase that plays an essential role in the late steps of ribosome biogenesis
OG0000595	fig|6666666.652912.peg.4117	1076550.LH22_06165	3.6e-134	484.2	rsmE	GO:0000154,GO:0001510,GO:0003674,GO:0003824,GO:0006139,GO:0006364,GO:0006396,GO:0006725,GO:0006807,GO:0008150,GO:0008152,GO:0008168,GO:0008170,GO:0008173,GO:0008649,GO:0008757,GO:0009451,GO:0009987,GO:0010467,GO:0016070,GO:0016072,GO:0016436,GO:0016740,GO:0016741,GO:0022613,GO:0031167,GO:0032259,GO:0034470,GO:0034641,GO:0034660,GO:0042254,GO:0043170,GO:0043412,GO:0043414,GO:0044085,GO:0044237,GO:…	2.1.1.193	ko:K09761					ko00000,ko01000,ko03009				J	Specifically methylates the N3 position of the uracil ring of uridine 1498 (m3U1498) in 16S rRNA. Acts on the fully assembled 30S ribosomal subunit
OG0000596	fig|38307.10.peg.22	1224746.B932_2281	3.4e-221	774.2	ffh	GO:0000166,GO:0001882,GO:0001883,GO:0003674,GO:0003824,GO:0003924,GO:0005488,GO:0005525,GO:0005575,GO:0005618,GO:0005622,GO:0005623,GO:0005737,GO:0005829,GO:0005886,GO:0006605,GO:0006612,GO:0006810,GO:0006886,GO:0008104,GO:0008150,GO:0015031,GO:0015833,GO:0016020,GO:0016462,GO:0016787,GO:0016817,GO:0016818,GO:0017076,GO:0017111,GO:0019001,GO:0030312,GO:0032549,GO:0032550,GO:0032553,GO:0032555,GO:…	3.6.5.4	ko:K03106	ko02024,ko03060,ko03070,map02024,map03060,map03070	M00335			ko00000,ko00001,ko00002,ko01000,ko02044	3.A.5.1,3.A.5.2,3.A.5.7,3.A.5.8,3.A.5.9			U	Involved in targeting and insertion of nascent membrane proteins into the cytoplasmic membrane. Binds to the hydrophobic signal sequence of the ribosome-nascent chain (RNC) as it emerges from the ribosomes. The SRP-RNC complex is then targeted to the cytoplasmic membrane where it interacts with the SRP receptor FtsY. Interaction with FtsY leads to the transfer of the RNC complex to the Sec transl…
OG0000597	fig|104102.32.peg.2039	272568.GDI3091	4.4e-45	187.2	rpsP	GO:0000028,GO:0000217,GO:0000400,GO:0003674,GO:0003676,GO:0003677,GO:0003735,GO:0003824,GO:0004518,GO:0004519,GO:0004520,GO:0004536,GO:0005198,GO:0005488,GO:0005575,GO:0005622,GO:0005623,GO:0005737,GO:0005829,GO:0005840,GO:0005886,GO:0006139,GO:0006259,GO:0006412,GO:0006518,GO:0006725,GO:0006807,GO:0006996,GO:0008150,GO:0008152,GO:0009058,GO:0009059,GO:0009987,GO:0010467,GO:0015935,GO:0016020,GO:…		ko:K02959	ko03010,map03010	M00178			br01610,ko00000,ko00001,ko00002,ko03011,ko03029				J	Belongs to the bacterial ribosomal protein bS16 family
OG0000598	fig|61645.319.peg.3265	1399774.JDWH01000005_gene90	5e-101	373.6	rimM	GO:0000028,GO:0005575,GO:0005622,GO:0005623,GO:0005737,GO:0005829,GO:0006139,GO:0006364,GO:0006396,GO:0006725,GO:0006807,GO:0006996,GO:0008150,GO:0008152,GO:0009987,GO:0010467,GO:0016043,GO:0016070,GO:0016072,GO:0022607,GO:0022613,GO:0022618,GO:0030490,GO:0034470,GO:0034622,GO:0034641,GO:0034660,GO:0040007,GO:0042254,GO:0042255,GO:0042274,GO:0043170,GO:0043933,GO:0044085,GO:0044237,GO:0044238,GO:…		ko:K02860					ko00000,ko03009				J	An accessory protein needed during the final step in the assembly of 30S ribosomal subunit, possibly for assembly of the head region. Probably interacts with S19. Essential for efficient processing of 16S rRNA. May be needed both before and after RbfA during the maturation of 16S rRNA. It has affinity for free ribosomal 30S subunits but not for 70S ribosomes
OG0000599	fig|586.33.peg.342	521000.PROVRETT_09587	9.6e-146	522.7	trmD	GO:0000287,GO:0001510,GO:0002939,GO:0003674,GO:0003824,GO:0005488,GO:0005515,GO:0005575,GO:0005622,GO:0005623,GO:0005737,GO:0005829,GO:0006139,GO:0006396,GO:0006399,GO:0006400,GO:0006725,GO:0006807,GO:0008033,GO:0008150,GO:0008152,GO:0008168,GO:0008173,GO:0008175,GO:0008757,GO:0009019,GO:0009451,GO:0009987,GO:0010467,GO:0016070,GO:0016423,GO:0016740,GO:0016741,GO:0016772,GO:0016779,GO:0030488,GO:…	2.1.1.228,4.6.1.12	ko:K00554,ko:K01770	ko00900,ko01100,ko01110,ko01130,map00900,map01100,map01110,map01130	M00096	R00597,R05637	RC00002,RC00003,RC00334,RC01440	ko00000,ko00001,ko00002,ko01000,ko03016				J	Belongs to the RNA methyltransferase TrmD family
OG0000600	fig|1141660.13.peg.1213	1141663.OOC_17472	7.2e-56	223.0	rplS	GO:0000027,GO:0003674,GO:0003676,GO:0003723,GO:0003735,GO:0005198,GO:0005488,GO:0005575,GO:0005622,GO:0005623,GO:0005737,GO:0005829,GO:0005840,GO:0005886,GO:0006412,GO:0006518,GO:0006807,GO:0006996,GO:0008150,GO:0008152,GO:0009058,GO:0009059,GO:0009987,GO:0010467,GO:0015934,GO:0016020,GO:0016043,GO:0019538,GO:0019843,GO:0022607,GO:0022613,GO:0022618,GO:0022625,GO:0022626,GO:0032991,GO:0034622,GO:…		ko:K02884	ko03010,map03010	M00178			br01610,ko00000,ko00001,ko00002,ko03011				J	This protein is located at the 30S-50S ribosomal subunit interface and may play a role in the structure and function of the aminoacyl-tRNA binding site
OG0000601	fig|38307.8.peg.2308	1224746.B932_2405	1.8e-185	655.2	plsX	GO:0003674,GO:0003824,GO:0005575,GO:0005622,GO:0005623,GO:0005737,GO:0006629,GO:0006644,GO:0006793,GO:0006796,GO:0008150,GO:0008152,GO:0008610,GO:0008654,GO:0009058,GO:0009987,GO:0019637,GO:0044237,GO:0044238,GO:0044249,GO:0044255,GO:0044424,GO:0044464,GO:0071704,GO:0090407,GO:1901576	2.3.1.15	ko:K03621	ko00561,ko00564,ko01100,ko01110,map00561,map00564,map01100,map01110	M00089	R00851,R09380	RC00004,RC00039,RC00041	ko00000,ko00001,ko00002,ko01000,ko01004			iEcDH1_1363.EcDH1_2557,iSFxv_1172.SFxv_1246,iY75_1357.Y75_RS05695	I	Catalyzes the reversible formation of acyl-phosphate (acyl-PO(4)) from acyl- acyl-carrier-protein (acyl-ACP). This enzyme utilizes acyl-ACP as fatty acyl donor, but not acyl-CoA
OG0000602	fig|38307.14.peg.1852	1307834.BARL01000001_gene921	2.1e-177	628.2	trxB	GO:0000166,GO:0001666,GO:0003674,GO:0003824,GO:0004791,GO:0005488,GO:0005575,GO:0005622,GO:0005623,GO:0005737,GO:0005829,GO:0006950,GO:0008150,GO:0008152,GO:0009628,GO:0009636,GO:0009987,GO:0015035,GO:0015036,GO:0016209,GO:0016491,GO:0016651,GO:0016667,GO:0016668,GO:0019725,GO:0036094,GO:0036293,GO:0040007,GO:0042221,GO:0042592,GO:0043167,GO:0043168,GO:0044424,GO:0044444,GO:0044464,GO:0045454,GO:…	1.8.1.9	ko:K00384,ko:K03671	ko00450,ko04621,ko05418,map00450,map04621,map05418		R02016,R03596,R09372	RC00013,RC02518,RC02873	ko00000,ko00001,ko01000,ko03110			iNJ661.Rv3913	C	Belongs to the class-II pyridine nucleotide-disulfide oxidoreductase family
OG0000603	fig|1141663.20.peg.3578	1141663.OOC_17269	0.0	1669.8	mutS	GO:0000018,GO:0000166,GO:0003674,GO:0003676,GO:0003677,GO:0003684,GO:0003690,GO:0003824,GO:0005488,GO:0005515,GO:0005524,GO:0005575,GO:0005622,GO:0005623,GO:0005737,GO:0005829,GO:0006139,GO:0006259,GO:0006281,GO:0006298,GO:0006725,GO:0006807,GO:0006950,GO:0006974,GO:0008094,GO:0008144,GO:0008150,GO:0008152,GO:0008301,GO:0009987,GO:0016462,GO:0016787,GO:0016817,GO:0016818,GO:0016887,GO:0017076,GO:…		ko:K03555	ko03430,map03430				ko00000,ko00001,ko03400			iECW_1372.ECW_m2935,iWFL_1372.ECW_m2935	L	that it carries out the mismatch recognition step. This protein has a weak ATPase activity
OG0000604	fig|941463.12.peg.1617	290633.GOX0088	9.5e-234	815.8	tig	GO:0000413,GO:0003674,GO:0003755,GO:0003824,GO:0005488,GO:0005515,GO:0005575,GO:0005622,GO:0005623,GO:0005737,GO:0005829,GO:0006457,GO:0006458,GO:0006464,GO:0006807,GO:0006950,GO:0008150,GO:0008152,GO:0009266,GO:0009408,GO:0009628,GO:0009987,GO:0016853,GO:0016859,GO:0018193,GO:0018208,GO:0019538,GO:0036211,GO:0042802,GO:0043021,GO:0043022,GO:0043170,GO:0043335,GO:0043412,GO:0044183,GO:0044237,GO:…		ko:K03545					ko00000				D	Involved in protein export. Acts as a chaperone by maintaining the newly synthesized protein in an open conformation. Functions as a peptidyl-prolyl cis-trans isomerase
OG0000605	fig|547.452.peg.4501	1045856.EcWSU1_00960	8.7e-113	412.9	clpP	GO:0000502,GO:0003674,GO:0003824,GO:0004176,GO:0005488,GO:0005515,GO:0005575,GO:0005622,GO:0005623,GO:0005737,GO:0005829,GO:0006508,GO:0006515,GO:0006807,GO:0006950,GO:0008150,GO:0008152,GO:0008233,GO:0008236,GO:0009056,GO:0009057,GO:0009266,GO:0009314,GO:0009376,GO:0009408,GO:0009628,GO:0009987,GO:0010498,GO:0016462,GO:0016787,GO:0016817,GO:0016818,GO:0016887,GO:0017111,GO:0017171,GO:0019538,GO:…	3.4.21.92	ko:K01358	ko04112,ko04212,map04112,map04212				ko00000,ko00001,ko01000,ko01002				O	Cleaves peptides in various proteins in a process that requires ATP hydrolysis. Has a chymotrypsin-like activity. Plays a major role in the degradation of misfolded proteins
OG0000606	fig|38307.10.peg.1798	1307834.BARL01000001_gene880	9.4e-231	805.8	clpX	GO:0000166,GO:0000502,GO:0002020,GO:0003674,GO:0003824,GO:0004176,GO:0005488,GO:0005515,GO:0005524,GO:0005575,GO:0005618,GO:0005622,GO:0005623,GO:0005737,GO:0005829,GO:0006508,GO:0006807,GO:0008144,GO:0008150,GO:0008152,GO:0008233,GO:0009056,GO:0009057,GO:0009376,GO:0009987,GO:0016462,GO:0016787,GO:0016817,GO:0016818,GO:0016887,GO:0017076,GO:0017111,GO:0019538,GO:0019899,GO:0019904,GO:0030163,GO:…		ko:K03544	ko04112,map04112				ko00000,ko00001,ko03110				O	ATP-dependent specificity component of the Clp protease. It directs the protease to specific substrates. Can perform chaperone functions in the absence of ClpP
OG0000607	fig|1141663.20.peg.1395	1141663.OOC_06757	0.0	1139.8	proS	GO:0002161,GO:0003674,GO:0003824,GO:0004812,GO:0004827,GO:0005575,GO:0005622,GO:0005623,GO:0005737,GO:0005829,GO:0006082,GO:0006139,GO:0006399,GO:0006412,GO:0006418,GO:0006433,GO:0006450,GO:0006518,GO:0006520,GO:0006725,GO:0006807,GO:0008150,GO:0008152,GO:0009058,GO:0009059,GO:0009987,GO:0010467,GO:0016070,GO:0016787,GO:0016788,GO:0016874,GO:0016875,GO:0019538,GO:0019752,GO:0034641,GO:0034645,GO:…	6.1.1.15	ko:K01881	ko00970,map00970	M00359,M00360	R03661	RC00055,RC00523	ko00000,ko00001,ko00002,ko01000,ko01007,ko03016			iJN678.proS,iUTI89_1310.UTI89_C0210	J	Catalyzes the attachment of proline to tRNA(Pro) in a two-step reaction proline is first activated by ATP to form Pro- AMP and then transferred to the acceptor end of tRNA(Pro). As ProRS can inadvertently accommodate and process non-cognate amino acids such as alanine and cysteine, to avoid such errors it has two additional distinct editing activities against alanine. One activity is designated a…
OG0000608	fig|1379734.3.peg.1470	290633.GOX0007	0.0	1144.8	glmS	GO:0003674,GO:0003824,GO:0004360,GO:0005575,GO:0005622,GO:0005623,GO:0005737,GO:0005829,GO:0006002,GO:0006040,GO:0006047,GO:0006139,GO:0006464,GO:0006486,GO:0006487,GO:0006725,GO:0006793,GO:0006796,GO:0006807,GO:0008150,GO:0008152,GO:0008483,GO:0009058,GO:0009059,GO:0009100,GO:0009101,GO:0009225,GO:0009987,GO:0016740,GO:0016769,GO:0019538,GO:0019637,GO:0034641,GO:0034645,GO:0036211,GO:0043170,GO:…	2.6.1.16	ko:K00820	ko00250,ko00520,ko01100,ko01130,ko04931,map00250,map00520,map01100,map01130,map04931		R00768	RC00010,RC00163,RC02752	ko00000,ko00001,ko01000,ko01002				M	Catalyzes the first step in hexosamine metabolism, converting fructose-6P into glucosamine-6P using glutamine as a nitrogen source
OG0000609	fig|1141663.20.peg.371	1141663.OOC_01797	4.7e-228	797.0	glmU	GO:0000270,GO:0000271,GO:0000287,GO:0003674,GO:0003824,GO:0003977,GO:0005488,GO:0005515,GO:0005575,GO:0005622,GO:0005623,GO:0005737,GO:0005829,GO:0005975,GO:0005976,GO:0006022,GO:0006023,GO:0006024,GO:0006040,GO:0006047,GO:0006048,GO:0006139,GO:0006629,GO:0006725,GO:0006793,GO:0006807,GO:0008080,GO:0008150,GO:0008152,GO:0008610,GO:0008653,GO:0009058,GO:0009059,GO:0009103,GO:0009225,GO:0009226,GO:…	2.3.1.157,2.7.7.23	ko:K04042	ko00520,ko01100,ko01130,map00520,map01100,map01130	M00362	R00416,R05332	RC00002,RC00004,RC00166	ko00000,ko00001,ko00002,ko01000			iECED1_1282.ECED1_4420,iYL1228.KPN_04135	M	Catalyzes the last two sequential reactions in the de novo biosynthetic pathway for UDP-N-acetylglucosamine (UDP- GlcNAc). The C-terminal domain catalyzes the transfer of acetyl group from acetyl coenzyme A to glucosamine-1-phosphate (GlcN-1-P) to produce N-acetylglucosamine-1-phosphate (GlcNAc-1-P), which is converted into UDP-GlcNAc by the transfer of uridine 5- monophosphate (from uridine 5-tr…
OG0000610	fig|1076596.10.peg.1594	178901.AmDm5_2592	1.5e-115	422.2	lexA	GO:0000976,GO:0001067,GO:0001130,GO:0001217,GO:0003674,GO:0003676,GO:0003677,GO:0003690,GO:0003700,GO:0005488,GO:0005575,GO:0006355,GO:0006950,GO:0006974,GO:0007154,GO:0008150,GO:0009432,GO:0009605,GO:0009889,GO:0009890,GO:0009891,GO:0009892,GO:0009893,GO:0009987,GO:0009991,GO:0010468,GO:0010556,GO:0010557,GO:0010558,GO:0010604,GO:0010605,GO:0010628,GO:0010629,GO:0019219,GO:0019222,GO:0031323,GO:…	3.4.21.88	ko:K01356		M00729			ko00000,ko00002,ko01000,ko01002,ko03400				K	Represses a number of genes involved in the response to DNA damage (SOS response), including recA and lexA. In the presence of single-stranded DNA, RecA interacts with LexA causing an autocatalytic cleavage which disrupts the DNA-binding part of LexA, leading to derepression of the SOS regulon and eventually DNA repair
OG0000611	fig|38307.8.peg.197	1224746.B932_0727	0.0	1181.0	typA	GO:0000027,GO:0005575,GO:0005622,GO:0005623,GO:0005737,GO:0005829,GO:0006950,GO:0006996,GO:0008150,GO:0009266,GO:0009408,GO:0009409,GO:0009628,GO:0009987,GO:0016043,GO:0022607,GO:0022613,GO:0022618,GO:0034622,GO:0042254,GO:0042255,GO:0042273,GO:0043933,GO:0044085,GO:0044424,GO:0044444,GO:0044464,GO:0050896,GO:0065003,GO:0070925,GO:0071826,GO:0071840		ko:K06207					ko00000				T	GTP-binding protein TypA
OG0000612	fig|82986.12.peg.3206	1005995.GTPT_0509	2.9e-108	397.9	gmk	GO:0003674,GO:0003824,GO:0004385,GO:0005488,GO:0005515,GO:0005575,GO:0005622,GO:0005623,GO:0005737,GO:0005829,GO:0006139,GO:0006163,GO:0006725,GO:0006753,GO:0006793,GO:0006796,GO:0006807,GO:0008150,GO:0008152,GO:0009058,GO:0009116,GO:0009117,GO:0009119,GO:0009123,GO:0009126,GO:0009132,GO:0009135,GO:0009150,GO:0009161,GO:0009165,GO:0009167,GO:0009179,GO:0009185,GO:0009259,GO:0009987,GO:0015949,GO:…	2.7.4.8,4.1.1.23	ko:K00942,ko:K01591	ko00230,ko00240,ko01100,map00230,map00240,map01100	M00050,M00051	R00332,R00965,R02090	RC00002,RC00409	ko00000,ko00001,ko00002,ko01000			iAPECO1_1312.APECO1_2813,iIT341.HP0321,iPC815.YPO0040,iSBO_1134.SBO_3729,iSFV_1184.SFV_3881,iSFxv_1172.SFxv_4016,iUTI89_1310.UTI89_C4193	F	Essential for recycling GMP and indirectly, cGMP
OG0000613	fig|61645.319.peg.4078	1399774.JDWH01000027_gene3576	3.3e-172	610.9	fmt	GO:0003674,GO:0003824,GO:0004479,GO:0005575,GO:0005622,GO:0005623,GO:0005737,GO:0005829,GO:0006082,GO:0006139,GO:0006396,GO:0006399,GO:0006400,GO:0006412,GO:0006413,GO:0006418,GO:0006431,GO:0006464,GO:0006518,GO:0006520,GO:0006725,GO:0006807,GO:0008033,GO:0008150,GO:0008152,GO:0009058,GO:0009059,GO:0009451,GO:0009987,GO:0010467,GO:0016070,GO:0016740,GO:0016741,GO:0016742,GO:0019538,GO:0019752,GO:…	2.1.1.176,2.1.2.9	ko:K00604,ko:K03500	ko00670,ko00970,map00670,map00970		R03940	RC00026,RC00165	ko00000,ko00001,ko01000,ko03009			iECABU_c1320.ECABU_c37050,iECUMN_1333.ECUMN_3761,ic_1306.c4048	J	Attaches a formyl group to the free amino group of methionyl-tRNA(fMet). The formyl group appears to play a dual role in the initiator identity of N-formylmethionyl-tRNA by promoting its recognition by IF2 and preventing the misappropriation of this tRNA by the elongation apparatus
OG0000614	fig|1141662.9.peg.687	1141662.OOA_03244	9.8e-157	559.3	truA	GO:0000049,GO:0001522,GO:0003674,GO:0003676,GO:0003723,GO:0003824,GO:0005488,GO:0005575,GO:0005618,GO:0005623,GO:0006139,GO:0006396,GO:0006399,GO:0006400,GO:0006725,GO:0006807,GO:0008033,GO:0008150,GO:0008152,GO:0009451,GO:0009982,GO:0009987,GO:0010467,GO:0016070,GO:0016853,GO:0016866,GO:0030312,GO:0031119,GO:0034470,GO:0034641,GO:0034660,GO:0040007,GO:0043170,GO:0043412,GO:0044237,GO:0044238,GO:…	5.4.99.12	ko:K06173					ko00000,ko01000,ko03016				J	Formation of pseudouridine at positions 38, 39 and 40 in the anticodon stem and loop of transfer RNAs
OG0000615	fig|376620.21.peg.698	1307834.BARL01000005_gene2550	3.9e-119	434.1	engB	GO:0000166,GO:0001882,GO:0001883,GO:0003674,GO:0005488,GO:0005525,GO:0005575,GO:0005622,GO:0005623,GO:0005737,GO:0005829,GO:0017076,GO:0019001,GO:0032549,GO:0032550,GO:0032553,GO:0032555,GO:0032561,GO:0035639,GO:0036094,GO:0043167,GO:0043168,GO:0044424,GO:0044444,GO:0044464,GO:0097159,GO:0097367,GO:1901265,GO:1901363		ko:K03978					ko00000,ko03036				D	Necessary for normal cell division and for the maintenance of normal septation
OG0000616	fig|38307.19.peg.840	1224746.B932_0254	8.3e-191	672.9	rseP	GO:0000988,GO:0000989,GO:0003674,GO:0003824,GO:0004175,GO:0004222,GO:0005488,GO:0005515,GO:0005575,GO:0005623,GO:0005886,GO:0005887,GO:0006355,GO:0006508,GO:0006807,GO:0008150,GO:0008152,GO:0008233,GO:0008237,GO:0009889,GO:0009891,GO:0009893,GO:0010468,GO:0010556,GO:0010557,GO:0010604,GO:0010628,GO:0016020,GO:0016021,GO:0016787,GO:0019219,GO:0019222,GO:0019538,GO:0031224,GO:0031226,GO:0031323,GO:…	3.4.21.107	ko:K04771,ko:K11749	ko01503,ko02020,ko02024,ko04112,map01503,map02020,map02024,map04112	M00728			ko00000,ko00001,ko00002,ko01000,ko01002,ko03110				M	zinc metalloprotease
OG0000617	fig|586.33.peg.4254	1141663.OOC_06642	3.3e-138	497.7	uppS	GO:0000270,GO:0000287,GO:0002094,GO:0003674,GO:0003824,GO:0004659,GO:0005488,GO:0005575,GO:0005622,GO:0005623,GO:0005737,GO:0005829,GO:0006022,GO:0006023,GO:0006024,GO:0006066,GO:0006629,GO:0006720,GO:0006807,GO:0008150,GO:0008152,GO:0008299,GO:0008610,GO:0008834,GO:0009058,GO:0009059,GO:0009252,GO:0009273,GO:0009987,GO:0016093,GO:0016094,GO:0016740,GO:0016765,GO:0030203,GO:0034645,GO:0042546,GO:…	2.5.1.31	ko:K00806	ko00900,ko01110,map00900,map01110		R06447	RC00279,RC02839	ko00000,ko00001,ko01000,ko01006			iECBD_1354.ECBD_3445,iECOK1_1307.ECOK1_0175,iECSE_1348.ECSE_0173,iECW_1372.ECW_m0170,iEKO11_1354.EKO11_3744,iEcDH1_1363.EcDH1_3429,iEcE24377_1341.EcE24377A_0178,iEcHS_1320.EcHS_A0176,iNRG857_1313.NRG857_00890,iSFV_1184.SFV_0157,iUMN146_1321.UM146_23675,iUMNK88_1353.UMNK88_178,iWFL_1372.ECW_m0170,iY75_1357.Y75_RS00880	H	Catalyzes the sequential condensation of isopentenyl diphosphate (IPP) with (2E,6E)-farnesyl diphosphate (E,E-FPP) to yield (2Z,6Z,10Z,14Z,18Z,22Z,26Z,30Z,34E,38E)-undecaprenyl diphosphate (di-trans,octa-cis-UPP). UPP is the precursor of glycosyl carrier lipid in the biosynthesis of bacterial cell wall polysaccharide components such as peptidoglycan and lipopolysaccharide
OG0000618	fig|1379734.4.peg.1790	290633.GOX1813	9.7e-95	352.8	frr	GO:0002181,GO:0002184,GO:0003674,GO:0003676,GO:0003723,GO:0005488,GO:0005575,GO:0005618,GO:0005622,GO:0005623,GO:0005737,GO:0005829,GO:0005886,GO:0006412,GO:0006415,GO:0006518,GO:0006807,GO:0008079,GO:0008135,GO:0008150,GO:0008152,GO:0009058,GO:0009059,GO:0009987,GO:0010467,GO:0016020,GO:0016043,GO:0019538,GO:0022411,GO:0030312,GO:0032984,GO:0034641,GO:0034645,GO:0040007,GO:0043021,GO:0043023,GO:…		ko:K02838					ko00000,ko03012				J	Responsible for the release of ribosomes from messenger RNA at the termination of protein biosynthesis. May increase the efficiency of translation by recycling ribosomes from one round of translation to another
OG0000619	fig|38307.10.peg.1185	1307834.BARL01000005_gene2533	5.6e-127	460.3	pyrH	GO:0003674,GO:0003824,GO:0005488,GO:0005515,GO:0005575,GO:0005622,GO:0005623,GO:0005737,GO:0005829,GO:0006139,GO:0006220,GO:0006221,GO:0006725,GO:0006753,GO:0006793,GO:0006796,GO:0006807,GO:0008150,GO:0008152,GO:0009041,GO:0009058,GO:0009117,GO:0009123,GO:0009165,GO:0009987,GO:0016301,GO:0016310,GO:0016740,GO:0016772,GO:0016776,GO:0018130,GO:0019205,GO:0019438,GO:0019637,GO:0033862,GO:0034641,GO:…	2.7.4.22	ko:K09903	ko00240,ko01100,map00240,map01100		R00158	RC00002	ko00000,ko00001,ko01000				F	Catalyzes the reversible phosphorylation of UMP to UDP
OG0000620	fig|1580.356.peg.245	387344.LVIS_0751	2.5e-169	601.3	era	GO:0000166,GO:0001882,GO:0001883,GO:0003674,GO:0003824,GO:0003924,GO:0005488,GO:0005525,GO:0005575,GO:0005622,GO:0005623,GO:0005737,GO:0005829,GO:0005886,GO:0006275,GO:0008150,GO:0008156,GO:0009889,GO:0009890,GO:0009892,GO:0010556,GO:0010558,GO:0010605,GO:0016020,GO:0016462,GO:0016787,GO:0016817,GO:0016818,GO:0017076,GO:0017111,GO:0019001,GO:0019003,GO:0019219,GO:0019222,GO:0030174,GO:0031323,GO:…		ko:K03595,ko:K06883					ko00000,ko03009,ko03029				S	An essential GTPase that binds both GDP and GTP, with rapid nucleotide exchange. Plays a role in 16S rRNA processing and 30S ribosomal subunit biogenesis and possibly also in cell cycle regulation and energy metabolism
OG0000621	fig|1590.1722.peg.1059	220668.lp_1631	1.3e-128	465.7	rnc	GO:0003674,GO:0003676,GO:0003723,GO:0003725,GO:0003824,GO:0004518,GO:0004519,GO:0004521,GO:0004525,GO:0004540,GO:0005488,GO:0006139,GO:0006396,GO:0006725,GO:0006807,GO:0008150,GO:0008152,GO:0009987,GO:0010467,GO:0016070,GO:0016787,GO:0016788,GO:0016891,GO:0016893,GO:0032296,GO:0034641,GO:0043170,GO:0044237,GO:0044238,GO:0046483,GO:0071704,GO:0090304,GO:0090305,GO:0090501,GO:0090502,GO:0097159,GO:…	3.1.26.3	ko:K03685	ko03008,ko05205,map03008,map05205				ko00000,ko00001,ko01000,ko03009,ko03019,ko03036				J	Digests double-stranded RNA. Involved in the processing of primary rRNA transcript to yield the immediate precursors to the large and small rRNAs (23S and 16S). Processes some mRNAs, and tRNAs when they are encoded in the rRNA operon. Processes pre- crRNA and tracrRNA of type II CRISPR loci if present in the organism
OG0000622	fig|1379734.3.peg.744	290633.GOX1808	7e-59	233.4	acpS	GO:0003674,GO:0003824,GO:0006082,GO:0006464,GO:0006629,GO:0006631,GO:0006633,GO:0006807,GO:0008150,GO:0008152,GO:0008610,GO:0008897,GO:0009058,GO:0009987,GO:0016053,GO:0016740,GO:0016772,GO:0016780,GO:0018070,GO:0018193,GO:0018209,GO:0018215,GO:0019538,GO:0019752,GO:0032787,GO:0036211,GO:0043170,GO:0043412,GO:0043436,GO:0044237,GO:0044238,GO:0044249,GO:0044255,GO:0044260,GO:0044267,GO:0044281,GO:…	2.7.8.7,3.2.1.52	ko:K00997,ko:K01207	ko00520,ko00531,ko00770,ko01100,ko01501,map00520,map00531,map00770,map01100,map01501	M00628	R00022,R01625,R05963,R07809,R07810,R10831	RC00002,RC00049	ko00000,ko00001,ko00002,ko01000				I	Transfers the 4'-phosphopantetheine moiety from coenzyme A to a Ser of acyl-carrier-protein
OG0000623	fig|442.38.peg.2483	290633.GOX1807	0.0	1488.8	spoT	GO:0003674,GO:0003824,GO:0005575,GO:0005618,GO:0005622,GO:0005623,GO:0005737,GO:0005829,GO:0005886,GO:0006139,GO:0006163,GO:0006725,GO:0006753,GO:0006793,GO:0006796,GO:0006807,GO:0006950,GO:0007154,GO:0008150,GO:0008152,GO:0008728,GO:0008893,GO:0009116,GO:0009117,GO:0009119,GO:0009150,GO:0009259,GO:0009267,GO:0009605,GO:0009987,GO:0009991,GO:0015949,GO:0015969,GO:0016020,GO:0016740,GO:0016772,GO:…	2.7.6.5,3.1.7.2	ko:K00951,ko:K01139	ko00230,map00230		R00336,R00429	RC00002,RC00078	ko00000,ko00001,ko01000,ko03009			iECNA114_1301.ECNA114_3794,iECOK1_1307.ECOK1_4092,iECP_1309.ECP_3748,iECS88_1305.ECS88_4065,iECSF_1327.ECSF_3486,iLF82_1304.LF82_2165,iNRG857_1313.NRG857_18145,iUMN146_1321.UM146_18405,iUTI89_1310.UTI89_C4195,ic_1306.c4475	KT	In eubacteria ppGpp (guanosine 3'-diphosphate 5-' diphosphate) is a mediator of the stringent response that coordinates a variety of cellular activities in response to changes in nutritional abundance
OG0000624	fig|1379734.6.peg.937	290633.GOX1859	0.0	1467.2	uvrB	GO:0003674,GO:0005488,GO:0005515,GO:0005575,GO:0005622,GO:0005623,GO:0005737,GO:0008150,GO:0009314,GO:0009380,GO:0009628,GO:0032991,GO:0042802,GO:0044424,GO:0044464,GO:0050896,GO:1902494,GO:1905347,GO:1905348,GO:1990391		ko:K03702,ko:K08999	ko03420,map03420				ko00000,ko00001,ko03400				L	damaged site, the DNA wraps around one UvrB monomer. DNA wrap is dependent on ATP binding by UvrB and probably causes local melting of the DNA helix, facilitating insertion of UvrB beta-hairpin between the DNA strands. Then UvrB probes one DNA strand for the presence of a lesion. If a lesion is found the UvrA subunits dissociate and the UvrB-DNA preincision complex is formed. This complex is subs…
OG0000625	fig|1141660.13.peg.3255	471874.PROSTU_04654	2.4e-222	777.7	tgt	GO:0002097,GO:0002099,GO:0003674,GO:0003824,GO:0005488,GO:0005575,GO:0005622,GO:0005623,GO:0005737,GO:0005829,GO:0006139,GO:0006396,GO:0006399,GO:0006400,GO:0006725,GO:0006807,GO:0008033,GO:0008150,GO:0008152,GO:0008270,GO:0008479,GO:0008616,GO:0009058,GO:0009116,GO:0009119,GO:0009163,GO:0009451,GO:0009987,GO:0010467,GO:0016070,GO:0016740,GO:0016757,GO:0016763,GO:0018130,GO:0019438,GO:0034404,GO:…	2.4.2.29	ko:K00773			R03789,R10209	RC00063	ko00000,ko01000,ko03016			iECW_1372.ECW_m0475,iWFL_1372.ECW_m0475	F	Catalyzes the base-exchange of a guanine (G) residue with the queuine precursor 7-aminomethyl-7-deazaguanine (PreQ1) at position 34 (anticodon wobble position) in tRNAs with GU(N) anticodons (tRNA-Asp, -Asn, -His and -Tyr). Catalysis occurs through a double-displacement mechanism. The nucleophile active site attacks the C1' of nucleotide 34 to detach the guanine base from the RNA, forming a coval…
OG0000626	fig|6666666.652912.peg.2555	1076550.LH22_16890	5.2e-86	323.6	rlmH	GO:0000154,GO:0001510,GO:0003674,GO:0003824,GO:0005488,GO:0005515,GO:0005575,GO:0005622,GO:0005623,GO:0005737,GO:0006139,GO:0006364,GO:0006396,GO:0006725,GO:0006807,GO:0008150,GO:0008152,GO:0008168,GO:0008173,GO:0008649,GO:0008757,GO:0009451,GO:0009987,GO:0010467,GO:0016070,GO:0016072,GO:0016740,GO:0016741,GO:0022613,GO:0031167,GO:0032259,GO:0034470,GO:0034641,GO:0034660,GO:0042254,GO:0042802,GO:…	2.1.1.177	ko:K00783					ko00000,ko01000,ko03009				J	Specifically methylates the pseudouridine at position 1915 (m3Psi1915) in 23S rRNA
OG0000627	fig|38307.19.peg.204	1224746.B932_0962	2.2e-73	281.6	rsfS	GO:0003674,GO:0005488,GO:0005575,GO:0005622,GO:0005623,GO:0005737,GO:0005829,GO:0006417,GO:0008150,GO:0009889,GO:0009890,GO:0009892,GO:0010468,GO:0010556,GO:0010558,GO:0010605,GO:0010608,GO:0010629,GO:0017148,GO:0019222,GO:0031323,GO:0031324,GO:0031326,GO:0031327,GO:0032268,GO:0032269,GO:0034248,GO:0034249,GO:0043021,GO:0043023,GO:0044087,GO:0044424,GO:0044444,GO:0044464,GO:0044877,GO:0048519,GO:…	2.7.7.18	ko:K00969,ko:K09710	ko00760,ko01100,map00760,map01100	M00115	R00137,R03005	RC00002	ko00000,ko00001,ko00002,ko01000,ko03009				J	Functions as a ribosomal silencing factor. Interacts with ribosomal protein L14 (rplN), blocking formation of intersubunit bridge B8. Prevents association of the 30S and 50S ribosomal subunits and the formation of functional ribosomes, thus repressing translation
OG0000628	fig|376620.21.peg.151	1224746.B932_0965	1.8e-201	708.4	ychF	GO:0003674,GO:0003824,GO:0005575,GO:0005622,GO:0005623,GO:0005737,GO:0016462,GO:0016787,GO:0016817,GO:0016818,GO:0016887,GO:0017111,GO:0044424,GO:0044464		ko:K06942					ko00000,ko03009				J	ATPase that binds to both the 70S ribosome and the 50S ribosomal subunit in a nucleotide-independent manner
OG0000629	fig|941463.14.peg.307	290633.GOX1142	5.2e-104	383.6	pth	GO:0003674,GO:0003824,GO:0004045,GO:0005575,GO:0005623,GO:0005886,GO:0008150,GO:0016020,GO:0016787,GO:0016788,GO:0040007,GO:0044464,GO:0052689,GO:0071944,GO:0140098,GO:0140101	3.1.1.29	ko:K01056					ko00000,ko01000,ko03012				J	The natural substrate for this enzyme may be peptidyl- tRNAs which drop off the ribosome during protein synthesis
OG0000630	fig|376620.21.peg.626	1307834.BARL01000005_gene2615	0.0	1206.0	aspS		6.1.1.12	ko:K01876	ko00970,map00970	M00359,M00360	R05577	RC00055,RC00523	ko00000,ko00001,ko00002,ko01000,ko01007,ko03016,ko03029				J	Aspartyl-tRNA synthetase with relaxed tRNA specificity since it is able to aspartylate not only its cognate tRNA(Asp) but also tRNA(Asn). Reaction proceeds in two steps L-aspartate is first activated by ATP to form Asp-AMP and then transferred to the acceptor end of tRNA(Asp Asn)
OG0000631	fig|1379734.5.peg.1862	290633.GOX0835	4.3e-92	344.0	apt		2.4.2.7	ko:K00759	ko00230,ko01100,map00230,map01100		R00190,R01229,R04378	RC00063	ko00000,ko00001,ko01000,ko04147				F	Catalyzes a salvage reaction resulting in the formation of AMP, that is energically less costly than de novo synthesis
[truncated: 13,799 more rows]

## Sheet: Table S4B
Table S4. Annotations and incidence of orthogroups. (B) Full dataset for orthogroups with 3 or more genomes represented.
[truncated: 13,171 more rows]
[truncated: 47 more columns]

[truncated: 12 more sheets: Table S4C, Table S5A, Table S5B, Table S6A, Table S6B, Table S6C, Table S6D, Table S6E, Table S6F, Table S6G, Table S6H, Table S7]
